# Supplementary material for: SnRK2 kinases sense molecular crowding and form condensates to disrupt ABI1 inhibition
Source: Sci Adv. 2025 Jan 29;11(5):eadr8250. doi: 10.1126/sciadv.adr8250 (PMC11777248; doi:10.1126/sciadv.adr8250)
Supplement: Supplementary file 2 — Movie S1 [file sciadv.adr8250_movie_s1.zip]

Archive with 1 entries (1 files):
- adr8250_movie_s1.avi
