# Supplementary material for: SnRK2 kinases sense molecular crowding and form condensates to disrupt ABI1 inhibition
Source: Sci Adv. 2025 Jan 29;11(5):eadr8250. doi: 10.1126/sciadv.adr8250 (PMC11777248; doi:10.1126/sciadv.adr8250)
Supplement: Supplementary file 3 — Data S1 and S2 [file sciadv.adr8250_data_s1_and_s2.zip]

Archive with 2 entries (2 files):
- adr8250_data_s1.xlsx
- adr8250_data_s2.xlsx
