# Supplementary material for: SnRK2 kinases sense molecular crowding and form condensates to disrupt ABI1 inhibition
Source: Sci Adv. 2025 Jan 29;11(5):eadr8250. doi: 10.1126/sciadv.adr8250 (PMC11777248; doi:10.1126/sciadv.adr8250)
Supplement: Supplementary file 3 — Data S1 and S2 [file sciadv.adr8250_data_s1_and_s2.zip › adr8250_data_s1.xlsx]

## Sheet: constructs
The primers used for verctors construct
SnRK2.6-1300YFP-F	GGATCCGAATTCGGAGTCGACatggatcgaccagcagtgagt
SnRK2.6-1300YFP-R	CGACCGGTGCACTAGTGTCGACcattgcgtacacaatctctc
SnRK2.2-1300YFP-F	GGATCCGAATTCGGAGTCGACatggatccggcgactaattc
SnRK2.2-1300YFP-R	CGACCGGTGCACTAGTGTCGACgagagcataaactatctctc
SnRK2.3-1300YFP-F	GGATCCGAATTCGGAGTCGACatggatcgagctccggtgac
SnRK2.3-1300YFP-R	CGACCGGTGCACTAGTGTCGACgagagcgtaaactatctctc
SnRK2.5-1300YFP-F	GGATCCGAATTCGGAGTCGACatggacaagtatgaggttgt
SnRK2.5-1300YFP-R	CGACCGGTGCACTAGTGTCGACagctttgggaggctcttgac
SnRK2.10-1300YFP-F	GGATCCGAATTCGGAGTCGACatggacaagtacgagcttgt
SnRK2.10-1300YFP-R	CGACCGGTGCACTAGTGTCGACactgactcggacttctcccat
SnRK2.9-1300YFP-F	GGATCCGAATTCGGAGTCGACatggagaagtatgagatggt
SnRK2.9-1300YFP-R	CGACCGGTGCACTAGTGTCGACtgcgtaatcatcataccattc
1300-SnRK2.1-NES-1300YFP-F	GGATCCGAATTCGGAGTCGACatggacaagtatgacgttgtc
1300-SnRK2.1-NES-1300YFP-R	CGACCGGTGCACTAGTGTCGACGATGTCAAGTCCGGCAAGCTT
1300-NLS-SnRK2.1-1300YFP-F	GGATCCGAATTCGGAGTCGACATGCCCAAGAAGAAGAGGAAG
1300-NLS-SnRK2.1-1300YFP-R	CGACCGGTGCACTAGTGTCGACagctttgtcagactcttgacaag
SnRK2.1-1300YFP-F	GGATCCGAATTCGGAGTCGACatggacaagtatgacgttgtc
SnRK2.1-1300YFP-R	CGACCGGTGCACTAGTGTCGACagctttgtcagactcttgacaag
SnRK2.1ΔIDR-1300YFP-R	CGACCGGTGCACTAGTGTCGACCGACTCTAGCAGCTCCTTTG
SnRK2.1-IDR-1300YFP-F	GGATCCGAATTCGGAGTCGACATGGCTCAAGCGGCGTATTAC
SnRK2.4-IDR-1300YFP-F	GGATCCGAATTCGGAGTCGACATGACCGTTGAAGAGATCATG
SnRK2.4-1300YFP-F	GGATCCGAATTCGGAGTCGACatggacaagtacgagctggt
SnRK2.4-1300YFP-R	CGACCGGTGCACTAGTGTCGACacttattctcacttctccacttgc
SnRK2.4ΔIDR-1300YFP-R	CGACCGGTGCACTAGTGTCGACCTGAAGGGAGAAGGTTGGGT
SnRK2.1-1300GFP-F	acgggggacgagctcggtaccatggacaagtatgacgttgtc
SnRK2.1-1300GFP-R	CTTGCATGCCTGCAGGTCGACagctttgtcagactcttgacaag
SnRK2.4-1300GFP-F	acgggggacgagctcggtaccatggacaagtacgagctggt
SnRK2.4-1300GFP-R	CTTGCATGCCTGCAGGTCGACacttattctcacttctccacttgc
SnRK2.1-nat-GFP-F	ATGACCATGATTACGAATTCGCATAGTCCACTCAGTCAATTC
SnRK2.1-nat-GFP-R	tctagaggatccccgggtaccagctttgtcagactcttgacaag
SnRK2.4-nat-GFP-F	ATGACCATGATTACGAATTCtcaggagttaaagtcttcacac
SnRK2.4-nat-GFP-R	tctagaggatccccgggtaccacttattctcacttctccacttgc
ABI1-1300YFP-F	GGATCCGAATTCGGAGTCGACATGGAGGAAGTATCTCCGGC
ABI1-1300YFP-R	CGACCGGTGCACTAGTGTCGACGTTCAAGGGTTTGCTCTTGAG
HAB1-1300YFP-F	GGATCCGAATTCGGAGTCGACATGGAGGAGATGACTCCCGC
HAB1-1300YFP-R	CGACCGGTGCACTAGTGTCGACGGTTCTGGTCTTGAACTTTC
PP2CA-1300YFP-F	GGATCCGAATTCGGAGTCGACATGGCTGGGATTTGTTGCGG
PP2CA-1300YFP-R	CGACCGGTGCACTAGTGTCGACAGACGACGCTTGATTATTCC
3301-mRFP-ABI1-F	actccaccggcgccactagtATGGAGGAAGTATCTCCGGC
3301-mRFP-ABI1-R	tggatcccgggtcgactagtGTTCAAGGGTTTGCTCTTGAG
DCP1-1300mCherry-F	GGATCcgaattcggagtcgacATGTCTCAAAACGGGAAGAT
DCP1-1300mCherry-R	tccacctccactagtgtcgacTTGTTGAAGTGCATTTTGTAAAG
SnRK2.1-YFPN-F	GGATCCGAATTCGGAGTCGACatggacaagtatgacgttgtc
SnRK2.1-YFPN-R	CATACCTCCACTAGTGTCGACttaagctttgtcagactcttgacaag
SnRK2.4-YFPN-F	GGATCCGAATTCGGAGTCGACatggacaagtacgagctggt
SnRK2.4-YFPN-R	CATACCTCCACTAGTGTCGACtcaacttattctcacttctccacttgc
AT4G33920-YFPC-F	GGATCCGAATTCGGAGTCGACATGTTGCGAGCTTTAGCACG
AT4G33920-YFPC-R	TCCACCTCCACTAGTGTCGACGTATAACACATTGAGTAACCG
ABI1-YFPC-F	GGATCCGAATTCGGAGTCGACATGGAGGAAGTATCTCCGGC
ABI1-YFPC-R	TCCACCTCCACTAGTGTCGACGTTCAAGGGTTTGCTCTTGAG
SnRK2.1-nLUC-F	ACGAGCTCGGTACCCGGGATCCatggacaagtatgacgttgtc
SnRK2.1-nLUC-R	GACGCGTACGAGATCTGGTCGACagctttgtcagactcttgacaag
GUS-nLUC-F	ACGAGCTCGGTACCCGGGATCCATGTTACGTCCTGTAGAAACCC
GUS-nLUC-R	GACGCGTACGAGATCTGGTCGACTTGTTTGCCTCCCTGCTGCGG
GUS-BD-F	tcagaggaggacctgcatatgATGTTACGTCCTGTAGAAACCC
GUS-BD-R	ctagttatgcggccgctgcagTTGTTTGCCTCCCTGCTGCGG
SnRK2.1-K33N-F	GTTGCCATGAACTACATCGAGAGAGGTCGCAAG
SnRK2.1-K33N-R	TCTCTCGATGTAGTTCATGGCAACAAGCTCTTTG
SnRK2.4-K33N-F	GTTGCCATGAACTACATCGAGCGTGGTCCTAAG
SnRK2.4-K33N-R	CGCTCGATGTAGTTCATGGCAACAAGTTCCTT
MBP-SnRK2.1-GFP-SalI-F	tattttcagggatccgtcgacATGGACAAGTATGACGTTGTC
MBP-SnRK2.4-GFP-SalI-F	tattttcagggatccgtcgacATGGACAAGTACGAGCTGGTG
MBP-GFP-KpnI-R	ctgcagctcgagttaggtaccCTTGTACAGCTCGTCCATGC

## Sheet: Q-PCR
The primers used for real-time PCR
SWEET15-qF	GAGAGAAAGCTTTAGGGTTTCAA
SWEET15-qR	ACGTTTCCTAAGATGCCGAA
BGLU24-qF	GACGATCAGGTTATGAGGCTTA
BGLU24-qR	GTCCAGATGCCATCCCATTATA
DIN2-qF	CGATTTTCAATCTCGTGGTCAA
DIN2-qR	CAATGATAGAGCGTCATCGAAG
CRK6-qF	AAGTTTTGTTTCCTCCACGATG
CRK6-qR	GTACAAATTCTGGTATGCGGTC
MAPKKK18-qF	GGGTCGGATATTTAGGTGAGTT
MAPKKK18-qR	AACATTTGATCCGTCACACTTG
LEA4-5-qF	AGATCAATCAAGCTGAGATGCA
LEA4-5-qR	AGTTCCAGTGTTCCTTCCAATC

## Sheet: genotyping
The primers used for genotyping
SnRK2.1-LP	GGCAACAATCAGAACTGCAAG
SnRK2.1-RP	CCTTCCCCTCTCTTTTGCTTC
SnRK2.2-LP	CAAGACCATACATCTGCAAGCTGG
SnRK2.2-RP	ACACCTTGATGTTTCTTCTGTGTG
SnRK2.3-LP	TTGGTTTTGAGTGTTCTGCTTTTG
SnRK2.3-RP	CACCACATGACCATACATCTGCAA
SnRK2.4-LP	CTGCACTCTAGGCCCAAATC
SnRK2.4-RP	GTACCATGCGTAGCAAAGGAC
SnRK2.5-LP	TGTGTTGCTGTTATTTCTCTCTCTC
SnRK2.5-RP	ATGTAGCATGCGGATGTTTG
SnRK2.6-LP	CATATCTTTAGACGAGGGGCC
SnRK2.6-RP	GTGAGTGGTCCAATGGATTTG
SnRK2.7-LP	CGGCGAGAACTTCGCTACTTG
SnRK2.7-RP	CCATACCGGTTCCGATAATTGGT
SnRK2.8-LP	ATTTTCCAAAGAGCTTTTCGC
SnRK2.8-RP	GGTGATAGGTTTCCGAGCTTC
SnRK2.9-LP	TCGCAAACAAAAATTAAATCCAAGA
SnRK2.9-RP	CCATTCTTCATCATTAGCATCCAA
SnRK2.10-LP	TATTTGGGATCCATTGCGTTTC
SnRK2.10-RP	AGTGGAAAGGAAAGCGGAAATC
ABI1-2 LP	caccaatcttttcaagaggtc
ABI1-2 RP	CGAAACAGCATCTTCCATCTC
HAB1-1 LP	ACAATGGCTTGTAGGTTGCTG
HAB1-1 RP	CGAAAACTCGAAACTTACCCC
PP2CA-1 LP	TTCCCCAGCCTGAATTAAGAG
PP2CA-1 LP	TTTGGTTGATTTTAGGTTGCG
