# Supplementary material for: SnRK2 kinases sense molecular crowding and form condensates to disrupt ABI1 inhibition
Source: Sci Adv. 2025 Jan 29;11(5):eadr8250. doi: 10.1126/sciadv.adr8250 (PMC11777248; doi:10.1126/sciadv.adr8250)
Supplement: Supplementary file 3 — Data S1 and S2 [file sciadv.adr8250_data_s1_and_s2.zip › adr8250_data_s2.xlsx]

## Sheet: raw data
			Col-0_control				snrk2.1/4/5/7/8/9/10_control				Col-0_300 mM mannitol				Col-0_600 mM mannitol				snrk2.1/4/5/7/8/9/10_300 mM mannitol				snrk2.1/4/5/7/8/9/10_600 mM mannitol
Gene_id	Gene_name	Gene_description	repeat1	repeat2	repeat3	average	repeat1	repeat2	repeat3	average	repeat1	repeat2	repeat3	average	repeat1	repeat2	repeat3	average	repeat1	repeat2	repeat3	average	repeat1	repeat2	repeat3	average
AT1G01010	NAC001	NAC domain containing protein 1 [Source:NCBI gene (formerly Entrezgene);Acc:839580]	8.28	11.59	9.87	9.91333	7.21	5.66	9.68	7.51667	10.09	9.84	10.17	10.0333	11.71	10.7	12.7	11.7033	7.65	9.26	7.34	8.08333	10.85	9.98	10.19	10.34
AT1G01020	ARV1	ARV1 family protein [Source:NCBI gene (formerly Entrezgene);Acc:839569]	16.28	14.92	12.83	14.6767	16.53	15.66	14.98	15.7233	16.88	16.02	14.68	15.86	14.94	15.98	13.93	14.95	13.63	14.5	12.34	13.49	13.51	15.22	12.99	13.9067
AT1G01030	NGA3	AP2/B3-like transcriptional factor family protein [Source:NCBI gene (formerly Entrezgene);Acc:839321]	4.14	3.07	4.31	3.84	4.21	3.59	3.39	3.73	5.29	3.92	4.16	4.45667	3.29	3.82	3.52	3.54333	3.05	3.12	3.48	3.21667	3.28	3.5	2.58	3.12
AT1G01040	DCL1	dicer-like 1 [Source:NCBI gene (formerly Entrezgene);Acc:839574]	12.24	12.5	13	12.58	11.84	10.95	12.13	11.64	13.07	14.36	13.23	13.5533	13.99	14.75	14.08	14.2733	11.85	11.56	11.76	11.7233	12.05	12.02	12.6	12.2233
AT1G01046	ath-MIR838	ath-MIR838 [Source:miRBase;Acc:MI0005394]	0	0	10.33	3.44333	0	0	0	0	0	0	0	0	0	0	0	0	0	0	0	0	0	0	0	0
AT1G01050	PPa1	pyrophosphorylase 1 [Source:NCBI gene (formerly Entrezgene);Acc:839579]	76.31	84.2	76.83	79.1133	86.14	82.4	88.45	85.6633	84.86	86.05	89.87	86.9267	92.5	100.26	88.24	93.6667	82.66	83.61	82.51	82.9267	99.34	86.14	94.13	93.2033
AT1G01060	LHY	Homeodomain-like superfamily protein [Source:NCBI gene (formerly Entrezgene);Acc:839341]	0.47	0.42	0.3	0.396667	0.42	0.5	0.49	0.47	0.81	0.29	0.25	0.45	0.38	0.27	0.23	0.293333	0.52	0.31	0.4	0.41	0.35	0.35	0.35	0.35
AT1G01070	UMAMIT28	nodulin MtN21 /EamA-like transporter family protein [Source:NCBI gene (formerly Entrezgene);Acc:839550]	5.63	6.2	3.65	5.16	5.7	5.5	6.19	5.79667	4.57	8.75	6.46	6.59333	6.32	8.82	5.22	6.78667	4.8	7.19	5.22	5.73667	8.27	5.38	5.59	6.41333
AT1G01080	AT1G01080	RNA-binding (RRM/RBD/RNP motifs) family protein [Source:NCBI gene (formerly Entrezgene);Acc:839463]	78.18	66.36	78.75	74.43	93.85	88.75	88.51	90.37	53.39	58.96	59.9	57.4167	50.14	54.84	49.94	51.64	71.81	65.71	61.89	66.47	57.78	57.4	56.63	57.27
AT1G01090	PDH-E1 ALPHA	pyruvate dehydrogenase E1 alpha [Source:NCBI gene (formerly Entrezgene);Acc:839429]	141.08	143.16	129.4	137.88	154.42	135.02	131.52	140.32	139.9	131.02	123.62	131.513	125.51	123.72	114.99	121.407	127.08	117.88	121.07	122.01	120.92	116.88	112.86	116.887
AT1G01100	AT1G01100	60S acidic ribosomal protein family [Source:NCBI gene (formerly Entrezgene);Acc:839410]	329.7	327.47	275.69	310.953	329.87	320.32	276.79	308.993	360.43	332.12	313.9	335.483	271.79	306.44	269.27	282.5	443.16	472.69	488.52	468.123	423.55	373.42	325.41	374.127
AT1G01110	IQD18	IQ-domain 18 [Source:NCBI gene (formerly Entrezgene);Acc:839394]	3.69	4.94	2.75	3.79333	4.78	3.52	4.24	4.18	5	3	4.2	4.06667	3.36	4.08	3	3.48	5.22	5.51	3.97	4.9	5.14	3.49	4.77	4.46667
AT1G01120	KCS1	3-ketoacyl-CoA synthase 1 [Source:NCBI gene (formerly Entrezgene);Acc:839395]	38.3	39.03	45.78	41.0367	25.59	34.03	38.01	32.5433	44.98	47.28	45.64	45.9667	47.03	44.32	49.02	46.79	38.15	44.21	42.5	41.62	36.29	43.03	40.45	39.9233
AT1G01130	AT1G01130	CBL-interacting Serine/Threonine-kinase [Source:NCBI gene (formerly Entrezgene);Acc:839359]	0	0	0	0	1.51	1.98	0.88	1.45667	0	0.87	3.8	1.55667	0	0.83	3.3	1.37667	1.15	5.54	0.63	2.44	1.34	0	0.44	0.593333
AT1G01140	CIPK9	CBL-interacting protein kinase 9 [Source:NCBI gene (formerly Entrezgene);Acc:839349]	27.67	28.34	37.58	31.1967	30.34	34.7	34.52	33.1867	33.11	29.95	32.66	31.9067	44.88	40.9	54.6	46.7933	42.04	33.02	36.58	37.2133	39.69	42.29	44.7	42.2267
AT1G01150	AT1G01150	Homeodomain-like protein with RING/FYVE/PHD-type zinc finger domain-containing protein [Source:NCBI gene (formerly Entrezgene);Acc:839294]	0.16	0.38	0.18	0.24	0.44	0.16	0.23	0.276667	0.18	0.2	0.15	0.176667	0.21	0.37	0.15	0.243333	0.07	0.15	0.47	0.23	0.06	0.06	0.16	0.093333
AT1G01160	GIF2	GRF1-interacting factor 2 [Source:NCBI gene (formerly Entrezgene);Acc:839278]	54.41	52.13	43.07	49.87	59.74	52.66	50.86	54.42	49.14	48.42	48.4	48.6533	52.37	47.65	47.92	49.3133	56.62	58.55	50.88	55.35	57.57	51.85	55.82	55.08
AT1G01170	AT1G01170	ozone-responsive stress-like protein (DUF1138) [Source:NCBI gene (formerly Entrezgene);Acc:839263]	141.75	100.01	138.58	126.78	142.93	164.42	137.14	148.163	112.2	119.02	126.28	119.167	115.77	124.88	111.72	117.457	139.87	146.04	122.44	136.117	115.48	117.75	122.71	118.647
AT1G01180	AT1G01180	S-adenosyl-L-methionine-dependent methyltransferases superfamily protein [Source:NCBI gene (formerly Entrezgene);Acc:839239]	4.11	5.66	4.19	4.65333	4.21	6.48	5.17	5.28667	4.96	3.71	3.68	4.11667	7.83	6.57	7.66	7.35333	8.8	9.53	8.35	8.89333	9.39	8.06	9.26	8.90333
AT1G01183	ath-MIR165a	ath-MIR165a [Source:miRBase;Acc:MI0000199]	0.4	0.53	0.38	0.436667	2.09	0.94	1.11	1.38	0.2	0.57	0.74	0.503333	0.72	0.46	0.57	0.583333	0.78	0.79	0.78	0.783333	0.44	0.14	0.53	0.37
AT1G01190	CYP78A8	cytochrome P450, family 78, subfamily A, polypeptide 8 [Source:NCBI gene (formerly Entrezgene);Acc:839233]	6.12	9.73	7.7	7.85	2.82	3.15	5.44	3.80333	4.94	8.18	7.12	6.74667	2.7	1.58	2.32	2.2	2.73	5.99	5.17	4.63	4.88	3.87	4.05	4.26667
AT1G01200	RABA3	RAB GTPase homolog A3 [Source:NCBI gene (formerly Entrezgene);Acc:839493]	3.15	4.2	1.94	3.09667	2.64	2.36	2.42	2.47333	3.41	1.95	2.97	2.77667	3.11	2.73	2.06	2.63333	2.03	2.32	2.68	2.34333	3.32	1.71	3.03	2.68667
AT1G01210	AT1G01210	DNA-directed RNA polymerase, subunit M, archaeal [Source:NCBI gene (formerly Entrezgene);Acc:839481]	55.15	43.03	41.02	46.4	35.78	34.69	38.89	36.4533	40.73	53.08	43.91	45.9067	26.26	33.17	28.89	29.44	31.62	35.06	35.69	34.1233	37.27	36.19	25.69	33.05
AT1G01220	FKGP	L-fucokinase/GDP-L-fucose pyrophosphorylase [Source:NCBI gene (formerly Entrezgene);Acc:839420]	10.74	11.02	10.88	10.88	12.9	12.4	13.11	12.8033	11.35	11.74	12.56	11.8833	13.58	12.52	11.33	12.4767	10.85	11.44	10.13	10.8067	12.31	10.94	11.92	11.7233
AT1G01225	AT1G01225	NC domain-containing protein-like protein [Source:NCBI gene (formerly Entrezgene);Acc:839358]	4.32	5.24	4.28	4.61333	5.42	4.58	5.58	5.19333	3.18	2.86	4.67	3.57	2.83	3.37	2.43	2.87667	2.56	4.44	3.31	3.43667	2.59	4.82	0.25	2.55333
AT1G01230	AT1G01230	ORMDL family protein [Source:NCBI gene (formerly Entrezgene);Acc:839331]	38.44	42.51	42.16	41.0367	34.62	32.94	41.5	36.3533	42.87	40.45	36.99	40.1033	45.57	41.36	47.75	44.8933	43.21	43.28	40.35	42.28	45.74	44.43	42.98	44.3833
AT1G01240	AT1G01240	transmembrane protein [Source:NCBI gene (formerly Entrezgene);Acc:839274]	5.58	7.47	7.05	6.7	10.35	9.92	10.01	10.0933	7.52	6.22	6.5	6.74667	11.83	11.04	8.3	10.39	11.98	10.74	5.32	9.34667	9.71	8.38	10.37	9.48667
AT1G01250	AT1G01250	Integrase-type DNA-binding superfamily protein [Source:NCBI gene (formerly Entrezgene);Acc:839322]	1.12	0.86	1.86	1.28	1.25	2.25	0.93	1.47667	0.78	1.17	1.47	1.14	2.53	3.26	3.74	3.17667	1.22	1.54	0.93	1.23	2.61	2.29	4.03	2.97667
AT1G01260	AT1G01260	basic helix-loop-helix (bHLH) DNA-binding superfamily protein [Source:NCBI gene (formerly Entrezgene);Acc:839545]	11.83	13.52	11.66	12.3367	11.59	10.18	12.05	11.2733	12.08	11.24	10.42	11.2467	10.55	11.06	9.66	10.4233	12.33	10.47	11.55	11.45	11.08	8.82	9.75	9.88333
AT1G01290	CNX3	cofactor of nitrate reductase and xanthine dehydrogenase 3 [Source:NCBI gene (formerly Entrezgene);Acc:839445]	13.76	14.41	12.36	13.51	13.57	10.61	12.47	12.2167	15.36	16.16	14.17	15.23	12.06	13.85	10.51	12.14	13.96	10.94	13.05	12.65	12.78	11.87	11.99	12.2133
AT1G01300	AT1G01300	Eukaryotic aspartyl protease family protein [Source:NCBI gene (formerly Entrezgene);Acc:839375]	81.27	67.99	70.22	73.16	65.36	63.24	62.73	63.7767	64.67	67.23	65.61	65.8367	52.63	54.68	55.64	54.3167	63.57	67.96	69.75	67.0933	57.45	61.78	62.77	60.6667
AT1G01310	AT1G01310	CAP (Cysteine-rich secretory proteins, Antigen 5, and Pathosis-related 1 protein) superfamily protein [Source:NCBI gene (formerly Entrezgene);Acc:839333]	0.08	0	0	0.026667	0.08	0.07	0	0.05	0	0	0	0	0	0.15	0.26	0.136667	0.09	0.13	0.15	0.123333	0.28	0.32	0.23	0.276667
AT1G01320	AT1G01320	Tetratricopeptide repeat (TPR)-like superfamily protein [Source:NCBI gene (formerly Entrezgene);Acc:839293]	149.79	108.78	136.44	131.67	146.98	150.27	154.05	150.433	115.96	125.9	142.78	128.213	116.78	117.99	124.13	119.633	141.53	123	137.4	133.977	114.98	110.85	132.15	119.327
AT1G01340	CNGC10	cyclic nucleotide gated channel 10 [Source:NCBI gene (formerly Entrezgene);Acc:838832]	5.68	7.33	7.34	6.78333	5.25	6.32	7.33	6.3	9.83	10.22	10.05	10.0333	11.81	10.86	11.57	11.4133	11.22	10.99	11.67	11.2933	12.11	11.32	14.8	12.7433
AT1G01350	AT1G01350	Zinc finger (CCCH-type/C3HC4-type RING finger) family protein [Source:NCBI gene (formerly Entrezgene);Acc:838964]	23.13	24.97	22.34	23.48	22.55	21.54	23.7	22.5967	24.66	28.14	21.94	24.9133	21.62	22.63	21.48	21.91	23.99	21.8	22.58	22.79	22	22.87	22.34	22.4033
AT1G01355	AT1G01355	Putative endonuclease or glycosyl hydrolase [Source:NCBI gene (formerly Entrezgene);Acc:6241268]	0	0	0	0	0	0	0.17	0.056667	0	0.28	0	0.093333	0	0	0	0	0	0	0	0	0	0.12	0.22	0.113333
AT1G01360	RCAR1	regulatory component of ABA receptor 1 [Source:NCBI gene (formerly Entrezgene);Acc:838452]	9.98	10.51	9.57	10.02	11.03	10.36	11.45	10.9467	10.72	9.84	8.89	9.81667	10.91	9.47	8.94	9.77333	10.28	12.01	9.21	10.5	12.67	11.58	12.33	12.1933
AT1G01370	HTR12	Histone superfamily protein [Source:NCBI gene (formerly Entrezgene);Acc:839104]	8.89	6.77	6.06	7.24	9.76	7.8	7.06	8.20667	7.82	6.39	5.73	6.64667	5.65	5.38	5.42	5.48333	5.77	5.77	8.34	6.62667	6.92	6.88	6.22	6.67333
AT1G01380	ETC1	Homeodomain-like superfamily protein [Source:NCBI gene (formerly Entrezgene);Acc:838096]	2.69	4.18	3.64	3.50333	3.61	2.64	3.66	3.30333	3.85	3.47	2.76	3.36	1.71	2.02	1.16	1.63	3.61	2.98	1.9	2.83	1.88	1.74	2.53	2.05
AT1G01390	AT1G01390	UDP-Glycosyltransferase superfamily protein [Source:NCBI gene (formerly Entrezgene);Acc:837790]	3.23	2.52	2.72	2.82333	3.44	3.96	3.2	3.53333	1.35	2.93	3.48	2.58667	3.93	3.27	3.64	3.61333	3.84	3.6	3.25	3.56333	4.56	3.78	4.05	4.13
AT1G01420	UGT72B3	UDP-glucosyl transferase 72B3 [Source:NCBI gene (formerly Entrezgene);Acc:837503]	5.78	7.05	6.94	6.59	4.89	6.43	5.95	5.75667	7.04	7.49	8.39	7.64	8.68	11.31	8.04	9.34333	7.97	6.97	6.91	7.28333	8.96	9.36	8.64	8.98667
AT1G01430	TBL25	TRICHOME BIREFRINGENCE-LIKE 25 [Source:NCBI gene (formerly Entrezgene);Acc:837247]	34.65	30.61	37.39	34.2167	31.8	36.17	35.97	34.6467	22.98	23.58	25.72	24.0933	26.13	22.74	23.98	24.2833	23.09	26.17	21.85	23.7033	22.57	23.21	21.6	22.46
AT1G01440	AT1G01440	-	7.45	8.59	7.74	7.92667	7.78	9.09	9.82	8.89667	7.35	7.9	6.78	7.34333	8.31	8.11	8.39	8.27	8.72	8.55	8.48	8.58333	8.23	7.52	9.1	8.28333
AT1G01448	AT1G01448	ncRNA [Source:NCBI gene (formerly Entrezgene);Acc:5007657]	7.66	7.29	6.6	7.18333	9.23	7.46	7.47	8.05333	8.02	7.81	8.19	8.00667	6.57	7.07	5.83	6.49	9.2	7.99	7.89	8.36	7.45	6.2	7.6	7.08333
AT1G01450	AT1G01450	Protein kinase superfamily protein [Source:NCBI gene (formerly Entrezgene);Acc:837060]	0.95	0.3	0.6	0.616667	0.94	0.9	0.85	0.896667	0.31	0.32	0.52	0.383333	0.22	0.51	0.58	0.436667	0.51	0.11	0.41	0.343333	0.56	0.64	0.51	0.57
AT1G01453	AT1G01453	late embryosis abundant hydroxyproline-rich glycoprotein family protein [Source:NCBI gene (formerly Entrezgene);Acc:6240388]	0.29	0.48	0.41	0.393333	0.42	0.14	0.56	0.373333	0.68	0.29	0.05	0.34	1.07	0.62	0.23	0.64	0	0.37	0.79	0.386667	0.81	0.55	0.33	0.563333
AT1G01460	PIPK11	Phosphatidylinositol-4-phosphate 5-kinase, core [Source:NCBI gene (formerly Entrezgene);Acc:839469]	0.1	0.23	0.25	0.193333	0.03	0.12	0	0.05	0.27	0.08	0	0.116667	0.09	0.32	0.11	0.173333	0.57	0.11	0.42	0.366667	0.25	0.03	0.03	0.103333
AT1G01470	LEA14	Late embryosis abundant protein [Source:NCBI gene (formerly Entrezgene);Acc:837071]	55.65	80.23	79.12	71.6667	45.48	44.55	59.17	49.7333	81.44	77.85	95.19	84.8267	190.33	156.7	171.4	172.81	62.91	63.74	71.03	65.8933	116.7	98.18	133.19	116.023
AT1G01480	ACS2	1-amino-cyclopropane-1-carboxylate synthase 2 [Source:NCBI gene (formerly Entrezgene);Acc:837082]	0.65	1.29	1	0.98	0.72	0.57	0.67	0.653333	1.55	0.76	1.5	1.27	1.25	0.84	1.82	1.30333	1.76	1.15	2.09	1.66667	0.85	0.82	1.23	0.966667
AT1G01490	AT1G01490	Heavy metal transport/detoxification superfamily protein [Source:NCBI gene (formerly Entrezgene);Acc:839440]	50.91	55.68	58.05	54.88	53.47	55.81	52.73	54.0033	66.6	63.07	54.96	61.5433	57.61	62.89	55.55	58.6833	68.98	62.45	62.15	64.5267	67.31	65.85	68.53	67.23
AT1G01500	AT1G01500	Erythronate-4-phosphate dehydrogenase family protein [Source:NCBI gene (formerly Entrezgene);Acc:839430]	13	14.54	12.87	13.47	13.47	12.27	12.25	12.6633	15.44	15.25	12.76	14.4833	17.12	15.66	20.57	17.7833	13.91	16.7	16.7	15.77	14.41	15.69	16.57	15.5567
AT1G01510	AN	NAD(P)-binding Rossmann-fold superfamily protein [Source:NCBI gene (formerly Entrezgene);Acc:839401]	24.2	25.05	20.83	23.36	21.77	21.25	25.08	22.7	24.06	23.9	23.57	23.8433	22.43	24.84	20.55	22.6067	21.28	24.9	24.38	23.52	24.47	24.85	22.54	23.9533
AT1G01520	ASG4	Homeodomain-like superfamily protein [Source:NCBI gene (formerly Entrezgene);Acc:839337]	0.24	0.36	0.31	0.303333	0.29	0.04	0.28	0.203333	0.54	0.37	0.24	0.383333	0.55	0.43	0.57	0.516667	0.33	0.35	0.32	0.333333	0.45	0.15	0.27	0.29
AT1G01530	AGL28	AGAMOUS-like 28 [Source:NCBI gene (formerly Entrezgene);Acc:837142]	0.78	0.77	0.42	0.656667	0.34	0.19	0.09	0.206667	0.67	0.94	1.33	0.98	0.2	0	0.19	0.13	0.79	0.29	0.22	0.433333	0.53	0.36	0.33	0.406667
AT1G01540	AT1G01540	Protein kinase superfamily protein [Source:NCBI gene (formerly Entrezgene);Acc:839533]	39.07	39.26	37.97	38.7667	38.44	45.86	38.74	41.0133	36.13	34.93	33.46	34.84	36.29	33.81	33.35	34.4833	34.78	35.35	38.01	36.0467	37.89	39.5	34.13	37.1733
AT1G01550	BPS1	BPS1-like protein (DUF793) [Source:NCBI gene (formerly Entrezgene);Acc:839536]	102.59	116.79	111.43	110.27	86.48	100.74	112.43	99.8833	125.54	137.12	122.45	128.37	138.11	143.39	140.23	140.577	118.44	126.17	129.03	124.547	134.49	138.47	136.67	136.543
AT1G01560	MPK11	MAP kinase 11 [Source:NCBI gene (formerly Entrezgene);Acc:839523]	0.67	0.63	0.59	0.63	0.78	1.04	0.91	0.91	2.59	0.67	1.78	1.68	3.43	2.57	4.35	3.45	4.24	2.63	5.3	4.05667	2.75	1.6	2.59	2.31333
AT1G01570	AT1G01570	transferring glycosyl group transferase (DUF604) [Source:NCBI gene (formerly Entrezgene);Acc:837183]	1.75	1.31	1.02	1.36	1.45	1.13	1.49	1.35667	1.4	0.88	1.15	1.14333	1.67	1.07	1.23	1.32333	0.52	1.5	1.71	1.24333	1.53	1.17	1.86	1.52
AT1G01580	FRO2	ferric reduction oxidase 2 [Source:NCBI gene (formerly Entrezgene);Acc:839411]	0.09	0.11	0.18	0.126667	0.08	0.15	0.27	0.166667	0.29	0.19	0.17	0.216667	0.08	0.21	0.28	0.19	0.13	0.22	0.17	0.173333	0.2	0.32	0.2	0.24
AT1G01590	FRO1	ferric reduction oxidase 1 [Source:NCBI gene (formerly Entrezgene);Acc:837194]	0.02	0	0.04	0.02	0	0.02	0.04	0.02	0.02	0	0.04	0.02	0.02	0	0	0.006667	0	0	0	0	0.06	0	0	0.02
AT1G01600	CYP86A4	cytochrome P450, family 86, subfamily A, polypeptide 4 [Source:NCBI gene (formerly Entrezgene);Acc:839347]	5.88	6.22	5.4	5.83333	4.59	5.22	5.62	5.14333	6.27	4.36	6.29	5.64	6.26	6.08	5.56	5.96667	6.01	7.81	7.22	7.01333	6.44	6.5	6.17	6.37
AT1G01610	GPAT4	glycerol-3-phosphate acyltransferase 4 [Source:NCBI gene (formerly Entrezgene);Acc:839297]	37.38	36.88	37.37	37.21	28	33	35.71	32.2367	37.48	41.69	40.02	39.73	44.38	40.59	49.14	44.7033	38.52	43.22	38.76	40.1667	35.76	47.97	46.49	43.4067
AT1G01620	PIP1C	plasma membrane intrinsic protein 1C [Source:NCBI gene (formerly Entrezgene);Acc:839235]	155.05	146.53	130.33	143.97	168.53	181.47	144.83	164.943	123.05	101.85	107.9	110.933	155.95	134.2	119.85	136.667	153.2	157.83	131.27	147.433	162.22	138.2	142.41	147.61
AT1G01630	AT1G01630	Sec14p-like phosphatidylinositol transfer family protein [Source:NCBI gene (formerly Entrezgene);Acc:839231]	63.16	64.05	69.8	65.67	45.33	49.21	60.92	51.82	62.92	65.8	63.73	64.15	55.29	60.01	65.14	60.1467	44.18	53.92	55.1	51.0667	45.25	55.29	47.58	49.3733
AT1G01640	AT1G01640	BTB/POZ domain-containing protein [Source:NCBI gene (formerly Entrezgene);Acc:839534]	6.05	11.5	8.75	8.76667	7.8	7.23	10.47	8.5	7.85	8.7	7.36	7.97	7.87	9.31	5.73	7.63667	4.9	9.13	5.71	6.58	9.21	7.86	7.03	8.03333
AT1G01650	SPPL4	SIGNAL PEPTIDE PEPTIDASE-LIKE 4 [Source:NCBI gene (formerly Entrezgene);Acc:839499]	21.03	21.74	21.73	21.5	16.88	18.95	21.09	18.9733	20.88	21.42	22.11	21.47	25.32	23.91	27.29	25.5067	18.09	19.96	22.13	20.06	20.71	19.26	21.84	20.6033
AT1G01660	AT1G01660	RING/U-box superfamily protein [Source:NCBI gene (formerly Entrezgene);Acc:839461]	0.54	0.76	1.48	0.926667	1.03	0.64	0.82	0.83	1.06	0.83	0.93	0.94	1.24	1.13	0.73	1.03333	0.8	0.83	1.06	0.896667	0.69	1.03	0.95	0.89
AT1G01670	AT1G01670	RING/U-box superfamily protein [Source:NCBI gene (formerly Entrezgene);Acc:839365]	0.91	1.92	1.35	1.39333	1.89	1.2	1.87	1.65333	0.99	2.15	2.16	1.76667	1.57	1.78	2.26	1.87	1.59	1.26	1.59	1.48	1.2	1.26	2.55	1.67
AT1G01680	PUB54	plant U-box 54 [Source:NCBI gene (formerly Entrezgene);Acc:839251]	1.5	0.17	0.96	0.876667	0	0.81	0.85	0.553333	0.41	0.58	0.54	0.51	1.69	1.12	4.11	2.30667	0.47	0.39	0.95	0.603333	0.48	0.78	1.09	0.783333
AT1G01690	PRD3	putative recombination initiation defects 3 [Source:NCBI gene (formerly Entrezgene);Acc:839243]	6.99	6.67	6.61	6.75667	7.64	6.91	6.58	7.04333	6.12	5.77	6.29	6.06	4.84	5.99	4.25	5.02667	4.68	5.79	5.58	5.35	5.24	4.76	4.93	4.97667
AT1G01695	TRM33	Phosphatidylinositol N-acetyglucosaminlytransferase subunit P-like protein [Source:NCBI gene (formerly Entrezgene);Acc:6241450]	0.23	0.22	0.38	0.276667	0.16	0.2	0.4	0.253333	0.23	0.22	0.1	0.183333	0.3	0.26	0.19	0.25	0.26	0.22	0.47	0.316667	0.24	0.2	0.38	0.273333
AT1G01700	ROPGEF2	RHO guanyl-nucleotide exchange factor 2 [Source:NCBI gene (formerly Entrezgene);Acc:839250]	1.19	1.67	1.3	1.38667	1.39	1.32	1.44	1.38333	1.61	1.64	2.11	1.78667	1.91	1.63	1.32	1.62	1.73	1.38	2.06	1.72333	1.82	1.63	1.41	1.62
AT1G01710	AT1G01710	acyl-CoA thioesterase II [Source:NCBI gene (formerly Entrezgene);Acc:839254]	22	22.23	24.19	22.8067	21.35	23.9	21.68	22.31	23.15	24.62	22.96	23.5767	25.43	25.89	25.72	25.68	22.65	22.01	21.39	22.0167	23.26	24.68	25.22	24.3867
AT1G01715	AT1G01715	-	1.54	1.28	2.56	1.79333	2.12	1.82	0.97	1.63667	0.35	1.44	1.2	0.996667	2.02	1.45	2.51	1.99333	2.32	1.1	2.3	1.90667	1.47	0.7	1.03	1.06667
AT1G01720	ATAF1	NAC (No Apical Meristem) domain transcriptional regulator superfamily protein [Source:NCBI gene (formerly Entrezgene);Acc:839265]	22.1	27.8	25.13	25.01	26.99	29.07	25.17	27.0767	45.14	35.81	45.18	42.0433	72.92	64.02	69.62	68.8533	51.68	41.69	56.07	49.8133	70.79	60.05	80.57	70.47
AT1G01725	AT1G01725	adenylosuccinate synthetase [Source:NCBI gene (formerly Entrezgene);Acc:839271]	10.87	11.71	14.06	12.2133	14.46	12.74	13.66	13.62	18.99	18.02	17.73	18.2467	15.64	21.66	14.4	17.2333	15.03	13.87	13.98	14.2933	17.15	16.6	15.12	16.29
AT1G01730	AT1G01730	-	17.34	16.74	15.84	16.64	16.92	16.53	15.17	16.2067	20.55	15.71	18.4	18.22	21.73	21.71	21.44	21.6267	18.48	18.7	17.76	18.3133	24.34	21	20.26	21.8667
AT1G01740	BSK4	kinase with tetratricopeptide repeat domain-containing protein [Source:NCBI gene (formerly Entrezgene);Acc:839253]	9.16	10.2	8.4	9.25333	8.77	8.11	8.25	8.37667	9.7	11.5	10.74	10.6467	10.75	9.57	10	10.1067	12.43	10.79	13.23	12.15	12.18	12.37	11.68	12.0767
AT1G01750	ADF11	actin depolymerizing factor 11 [Source:NCBI gene (formerly Entrezgene);Acc:839281]	10.05	18.2	14.17	14.14	12.31	7.64	13.97	11.3067	24.6	13.38	9.55	15.8433	20.75	15.64	9.51	15.3	11.12	12.55	11.47	11.7133	12.06	10.58	10.96	11.2
AT1G01760	AT1G01760	denosine deaminases acting on tRNA [Source:NCBI gene (formerly Entrezgene);Acc:839252]	4.47	4.46	4.38	4.43667	4.87	5.71	5.03	5.20333	4.25	4.28	4.23	4.25333	4.21	3.99	4.08	4.09333	4.9	3.37	4.69	4.32	3.64	4.69	4.42	4.25
AT1G01770	AT1G01770	propionyl-CoA carboxylase [Source:NCBI gene (formerly Entrezgene);Acc:837323]	10.47	9.54	10.69	10.2333	11.28	13.3	10.6	11.7267	8.06	10.89	10.28	9.74333	11.85	11.83	11.27	11.65	13.19	12.16	11.06	12.1367	11.42	10.87	12.12	11.47
AT1G01780	PLIM2b	GATA type zinc finger transcription factor family protein [Source:NCBI gene (formerly Entrezgene);Acc:839267]	9.71	14.06	12.16	11.9767	19.65	12.99	13.43	15.3567	13.51	11.56	7.99	11.02	13.28	10.68	9.74	11.2333	10.42	13.1	11.36	11.6267	15.24	11.4	14.63	13.7567
AT1G01790	KEA1	K+ efflux antiporter 1 [Source:NCBI gene (formerly Entrezgene);Acc:837332]	37.61	32.75	43.6	37.9867	47.44	54.45	50.71	50.8667	31.62	33.9	41.01	35.51	39.66	35.88	41.15	38.8967	46.7	39.59	42.46	42.9167	40.46	37.28	48.56	42.1
AT1G01800	AT1G01800	NAD(P)-binding Rossmann-fold superfamily protein [Source:NCBI gene (formerly Entrezgene);Acc:839259]	51.2	59.87	61.75	57.6067	51.82	57.62	61.17	56.87	70.45	70.79	75.26	72.1667	78.64	81.11	80.46	80.07	66.17	69.2	70.23	68.5333	76.21	85.57	87.32	83.0333
AT1G01810	AT1G01810	-	5.9	2.73	4.49	4.37333	5.17	3.2	3.1	3.82333	3.3	5.93	4.31	4.51333	3.06	3.88	2.7	3.21333	2.43	3.66	4	3.36333	2.21	3.62	2	2.61
AT1G01820	PEX11C	peroxin 11c [Source:NCBI gene (formerly Entrezgene);Acc:839257]	63.09	64.03	69.75	65.6233	65.49	66.59	71.36	67.8133	68.01	78.87	71.25	72.71	83.1	84.88	85.04	84.34	76.99	77.49	74.81	76.43	81.03	77.81	82.5	80.4467
AT1G01830	AT1G01830	ARM repeat superfamily protein [Source:NCBI gene (formerly Entrezgene);Acc:839264]	9.54	9.32	8.1	8.98667	8.46	8.08	8.26	8.26667	10.39	9.95	9.06	9.8	13.14	11.08	11.02	11.7467	8.55	9.99	8.74	9.09333	11.37	11.28	12.69	11.78
AT1G01840	AT1G01840	AP2-like ethylene-responsive transcription factor SNZ [Source:NCBI gene (formerly Entrezgene);Acc:839291]	0.82	0.6	1.18	0.866667	0.86	1.43	1.14	1.14333	1.54	0.93	0.61	1.02667	0.59	1.07	0.58	0.746667	2.42	1.18	1.16	1.58667	1.49	1.18	2.36	1.67667
AT1G01860	PFC1	Ribosomal RNA adenine dimethylase family protein [Source:NCBI gene (formerly Entrezgene);Acc:839283]	21.58	16.04	20.02	19.2133	24.28	21.13	18.93	21.4467	16.73	16.07	16.87	16.5567	16.55	18.89	17.97	17.8033	19.47	18.43	19.13	19.01	14.72	16.88	16.87	16.1567
AT1G01880	AT1G01880	5'-3' exonuclease family protein [Source:NCBI gene (formerly Entrezgene);Acc:837373]	2.95	2.28	2.16	2.46333	2.11	2.31	2.54	2.32	1.82	1.66	1.25	1.57667	1.35	1.61	1.43	1.46333	1.57	1.43	1.8	1.6	1.73	1.39	2.59	1.90333
AT1G01900	SBTI1.1	subtilase family protein [Source:NCBI gene (formerly Entrezgene);Acc:839318]	4.67	3.52	3.71	3.96667	2.83	3.14	3.38	3.11667	4.52	3.77	4.14	4.14333	5.64	4.89	5.32	5.28333	3.24	4.05	3.87	3.72	3.65	4.66	4.08	4.13
AT1G01910	AT1G01910	P-loop containing nucleoside triphosphate hydrolases superfamily protein [Source:NCBI gene (formerly Entrezgene);Acc:839305]	71.4	69.84	75.69	72.31	58.79	68.25	74.05	67.03	68.48	76.83	69.37	71.56	60.02	62.4	62.03	61.4833	62.21	65.85	63.96	64.0067	55.12	63.63	57.91	58.8867
AT1G01920	AT1G01920	SET domain-containing protein [Source:NCBI gene (formerly Entrezgene);Acc:839313]	17.91	19.45	18.15	18.5033	18.17	16.77	17.3	17.4133	16.92	18.28	17.45	17.55	14.07	16.45	14.88	15.1333	16.44	16.06	15.54	16.0133	16.82	15.97	15.17	15.9867
AT1G01930	AT1G01930	zinc finger protein-like protein [Source:NCBI gene (formerly Entrezgene);Acc:839310]	10.35	10.49	10.38	10.4067	10.46	10.3	10.15	10.3033	10.43	11.69	10.34	10.82	10.82	12.43	10.22	11.1567	10.58	11.02	10.53	10.71	10.79	10.45	11.23	10.8233
AT1G01940	AT1G01940	Cyclophilin-like peptidyl-prolyl cis-trans isomerase family protein [Source:NCBI gene (formerly Entrezgene);Acc:839309]	50.32	53.44	51.58	51.78	45.15	45.07	47.17	45.7967	66.84	68.99	58.64	64.8233	47.82	57.82	56.49	54.0433	57.06	56.98	61.53	58.5233	53.95	55.11	46.76	51.94
AT1G01950	ARK2	armadillo repeat kinesin 2 [Source:NCBI gene (formerly Entrezgene);Acc:839306]	10.55	12.29	11.82	11.5533	10.73	11.96	12.91	11.8667	12.5	12.91	12.14	12.5167	11.2	12.15	11.99	11.78	9.32	11.66	10.46	10.48	12.07	11.63	11.94	11.88
AT1G01960	EDA10	SEC7-like guanine nucleotide exchange family protein [Source:NCBI gene (formerly Entrezgene);Acc:839301]	27.09	28.95	27.13	27.7233	24.13	25.18	29.12	26.1433	28.86	27.18	26.41	27.4833	28.85	30.07	28.74	29.22	24.62	25.01	25.12	24.9167	27.58	26.01	27.2	26.93
AT1G01970	AT1G01970	Tetratricopeptide repeat (TPR)-like superfamily protein [Source:NCBI gene (formerly Entrezgene);Acc:839299]	37.33	31.35	36.7	35.1267	43.86	42.45	42.87	43.06	34.27	35.94	41.52	37.2433	33.12	37.89	33.22	34.7433	41.75	37.26	38.08	39.03	37.7	42.18	44.6	41.4933
AT1G01980	AT1G01980	FAD-binding Berberine family protein [Source:NCBI gene (formerly Entrezgene);Acc:839296]	0.06	0.03	0.03	0.04	0.16	0.33	0.26	0.25	0	0.08	0	0.026667	0.08	0.06	0.13	0.09	0.25	0.13	0.12	0.166667	0.15	0.06	0.25	0.153333
AT1G01990	AT1G01990	-	23.6	22.78	22.13	22.8367	24.94	21.57	23.25	23.2533	25.96	24.71	23.53	24.7333	22	20.52	21.94	21.4867	26.84	24.96	24.4	25.4	25.67	27.71	26.51	26.63
AT1G02000	GAE2	UDP-D-glucuronate 4-epimerase 2 [Source:NCBI gene (formerly Entrezgene);Acc:839289]	5.6	6.33	5.64	5.85667	7.41	6.1	6.41	6.64	6.05	5.05	6.05	5.71667	7.54	6.15	6.46	6.71667	7.17	6.43	7.1	6.9	6.89	5.89	6.09	6.29
AT1G02010	SEC1A	secretory 1A [Source:NCBI gene (formerly Entrezgene);Acc:839288]	6.42	5.89	5.78	6.03	6.92	7.08	6.61	6.87	6	6.86	6.25	6.37	6.29	7.1	6.66	6.68333	6.69	6.14	5.61	6.14667	7.68	6.41	7.46	7.18333
AT1G02020	AT1G02020	nitroreductase family protein [Source:NCBI gene (formerly Entrezgene);Acc:837477]	10.49	7.34	9.74	9.19	10.92	9.64	8.27	9.61	9.96	7.6	10.19	9.25	10.51	9.96	11.22	10.5633	10.58	10.47	10.7	10.5833	11.71	10.25	11.99	11.3167
AT1G02030	AT1G02030	C2H2-like zinc finger protein [Source:NCBI gene (formerly Entrezgene);Acc:839285]	0.56	1.08	0.72	0.786667	0.58	0.56	0.57	0.57	0.48	0.54	0.31	0.443333	0.89	0.43	0.54	0.62	0.32	0.69	0.48	0.496667	0.36	0.43	0.53	0.44
AT1G02040	AT1G02040	C2H2-type zinc finger family protein [Source:NCBI gene (formerly Entrezgene);Acc:839284]	0	0	0	0	0	0	0	0	0	0.09	0	0.03	0	0	0	0	0	0	0	0	0	0	0	0
AT1G02050	LAP6	Chalcone and stilbene synthase family protein [Source:NCBI gene (formerly Entrezgene);Acc:839280]	9.31	7.95	9.58	8.94667	9.76	8.32	8.13	8.73667	9.05	7.62	9.21	8.62667	7.19	9.16	5.99	7.44667	8.53	8.32	7.95	8.26667	8.39	6.98	8.48	7.95
AT1G02060	AT1G02060	Tetratricopeptide repeat (TPR)-like superfamily protein [Source:NCBI gene (formerly Entrezgene);Acc:839279]	0.84	0	0	0.28	1.17	0.2	0	0.456667	0.18	1.15	0	0.443333	0	0	0	0	0.33	0	0	0.11	0	0	0	0
AT1G02065	SPL8	squamosa promoter binding protein-like 8 [Source:NCBI gene (formerly Entrezgene);Acc:839275]	1.62	1.01	1.64	1.42333	2.03	2.09	1.62	1.91333	1.65	1.75	1.64	1.68	0.82	1.27	1.33	1.14	2.02	1.93	3.29	2.41333	1.84	2.37	2.15	2.12
AT1G02067	AT1G02067	-	0	0	7.16	2.38667	0	0	0	0	0	0	0	0	0	0	5.41	1.80333	0	0	0	0	0	0	0	0
AT1G02070	AT1G02070	zinc ion-binding protein [Source:NCBI gene (formerly Entrezgene);Acc:839270]	0.21	0.31	0.39	0.303333	0.22	0.54	0.17	0.31	0.1	0.09	0.27	0.153333	0	0.3	0.27	0.19	0.12	0.9	1.02	0.68	0.1	0.56	0.21	0.29
AT1G02080	AT1G02080	transcription regulator [Source:NCBI gene (formerly Entrezgene);Acc:839244]	27.73	29.14	27.39	28.0867	23.85	23.51	27.47	24.9433	26.88	28.98	26.92	27.5933	28.05	30.12	28.83	29	23.24	25.51	25.52	24.7567	23.72	24.19	28.01	25.3067
AT1G02090	FUS5	Proteasome component (PCI) domain protein [Source:NCBI gene (formerly Entrezgene);Acc:839241]	74.71	76.83	69.64	73.7267	71.91	67.64	64.39	67.98	73.51	71.87	73.15	72.8433	72.36	75.82	78.41	75.53	66.49	67.09	73.43	69.0033	66.66	71.56	69.22	69.1467
AT1G02100	SBI1	Leucine carboxyl methyltransferase [Source:NCBI gene (formerly Entrezgene);Acc:837541]	26.66	28.19	25.83	26.8933	28.84	24.64	26.72	26.7333	29.95	29.53	27.69	29.0567	29.17	31.94	24.29	28.4667	23.55	25.11	22.56	23.74	32.98	25.62	33.96	30.8533
AT1G02110	AT1G02110	bZIP domain class transcription factor (DUF630 and DUF632) [Source:NCBI gene (formerly Entrezgene);Acc:839234]	8.55	5.88	5.72	6.71667	11.02	10	6.55	9.19	7.95	6.35	5.41	6.57	8.47	7.65	5.72	7.28	10.56	11.04	8.91	10.17	10.71	8.11	12.14	10.32
AT1G02120	VAD1	GRAM domain family protein [Source:NCBI gene (formerly Entrezgene);Acc:839232]	46.28	50.75	49.63	48.8867	48.85	49.69	47.12	48.5533	58.32	59.77	54.13	57.4067	63.11	66.12	62.12	63.7833	58.98	60.72	58.16	59.2867	65.39	64.12	68.79	66.1
AT1G02130	RA-5	RAS 5 [Source:NCBI gene (formerly Entrezgene);Acc:837023]	51.5	55.18	50.83	52.5033	56.07	49.2	53.68	52.9833	56.14	52.33	52.06	53.51	58.87	60.04	54.19	57.7	49.73	50.82	45.46	48.67	58.68	53.99	60.41	57.6933
AT1G02140	MAGO	mago nashi family protein [Source:NCBI gene (formerly Entrezgene);Acc:837560]	258.51	254.95	244.86	252.773	239.5	222.52	249.71	237.243	248.4	260.35	237.79	248.847	207.06	233.03	214.48	218.19	202.49	216.14	225.71	214.78	206.42	213.25	188.42	202.697
AT1G02145	ALG12	homolog of asparagine-linked glycosylation 12 [Source:NCBI gene (formerly Entrezgene);Acc:5007658]	16.6	17.89	14.53	16.34	17.96	17.01	15.48	16.8167	16.35	18.66	17.04	17.35	16.47	17.66	14.34	16.1567	17.34	15.83	14.09	15.7533	17.28	17.45	17.72	17.4833
AT1G02150	AT1G02150	Tetratricopeptide repeat (TPR)-like superfamily protein [Source:NCBI gene (formerly Entrezgene);Acc:839577]	113.72	88.67	98.28	100.223	115.65	112.17	101.36	109.727	85.7	84.24	93.58	87.84	77.75	79.1	75.37	77.4067	106.69	96	92.33	98.34	82.39	86.46	88.83	85.8933
AT1G02160	AT1G02160	Cox19 family protein (CHCH motif) [Source:NCBI gene (formerly Entrezgene);Acc:839554]	35.31	37.15	35.74	36.0667	39.44	34.91	29.08	34.4767	34.41	33.16	33.73	33.7667	41.68	36.79	35.18	37.8833	45.23	46.81	44.83	45.6233	43.62	40.81	45.32	43.25
AT1G02170	MC1	metacaspase 1 [Source:NCBI gene (formerly Entrezgene);Acc:839561]	16.67	21.75	19.03	19.15	19.73	18.6	18.04	18.79	31.31	25.09	24.97	27.1233	37.4	30.47	38.89	35.5867	35.71	33.48	38.89	36.0267	38.34	34.97	35.7	36.3367
AT1G02180	AT1G02180	ferredoxin-like protein [Source:NCBI gene (formerly Entrezgene);Acc:839543]	9.75	10.35	10.34	10.1467	9.62	7.27	10.36	9.08333	6.92	6.31	10.19	7.80667	6.85	8.26	6.7	7.27	8.48	8.23	8.82	8.51	7.42	6.78	7.34	7.18
AT1G02190	AT1G02190	Fatty acid hydroxylase superfamily [Source:NCBI gene (formerly Entrezgene);Acc:839541]	0.24	0.35	0.25	0.28	0.26	0.26	0.24	0.253333	0.25	0.07	0.25	0.19	0.2	0.08	0.02	0.1	0.09	0.11	0.23	0.143333	0.13	0.14	0.35	0.206667
AT1G02205	CER1	Fatty acid hydroxylase superfamily [Source:NCBI gene (formerly Entrezgene);Acc:837602]	14.91	12.67	12.08	13.22	18.49	16.37	14.06	16.3067	13.19	15.61	16.24	15.0133	17.07	17.24	17.28	17.1967	14.07	15.53	16.03	15.21	13.29	16.19	16.4	15.2933
AT1G02220	NAC003	NAC domain containing protein 3 [Source:NCBI gene (formerly Entrezgene);Acc:839476]	5.38	10.69	4.85	6.97333	4.88	5.13	8.26	6.09	6.29	8.97	6.15	7.13667	7.67	8.84	6.03	7.51333	4.24	6.8	6.9	5.98	6.18	5.8	6.02	6
AT1G02230	NAC004	NAC domain containing protein 4 [Source:NCBI gene (formerly Entrezgene);Acc:837630]	0.58	0.58	0.46	0.54	0.19	0.28	0.56	0.343333	0.45	1.07	0.76	0.76	1.24	0.52	0.73	0.83	0.26	0.49	0.83	0.526667	0.59	0.42	0.27	0.426667
AT1G02250	NAC005	NAC domain containing protein 5 [Source:NCBI gene (formerly Entrezgene);Acc:839390]	0.12	0.12	0	0.08	0	0	0	0	0	0.15	0.1	0.083333	0	0.11	0	0.036667	0	0.05	0.06	0.036667	0	0	0	0
AT1G02260	AT1G02260	Divalent ion symporter [Source:NCBI gene (formerly Entrezgene);Acc:839344]	8.07	8.28	8.28	8.21	9.93	9.04	9.71	9.56	9.33	10.67	9.64	9.88	10.13	11.92	9.69	10.58	9.89	10.03	8.67	9.53	12.29	10.5	10.46	11.0833
AT1G02270	AT1G02270	Calcium-binding endonuclease/exonuclease/phosphatase family [Source:NCBI gene (formerly Entrezgene);Acc:839381]	19.61	20.8	22.95	21.12	17.37	19.46	21.72	19.5167	20.86	26.01	22.49	23.12	28.16	29.85	30.76	29.59	17.85	18.73	22.57	19.7167	23.37	25.5	26.64	25.17
AT1G02280	TOC33	translocon at the outer envelope membrane of chloroplasts 33 [Source:NCBI gene (formerly Entrezgene);Acc:839248]	135.72	110.79	123.69	123.4	147.29	135.51	144.77	142.523	96.08	105.85	108.66	103.53	66.65	81.81	71.48	73.3133	108.12	103.18	99.49	103.597	83.35	76.14	79.06	79.5167
AT1G02290	AT1G02290	-	7.47	9.61	9.6	8.89333	6.43	6.02	10.43	7.62667	9.82	10.69	7.87	9.46	8.45	12.04	7.74	9.41	8.37	6.98	9.38	8.24333	7.82	9.49	11.55	9.62
AT1G02300	AT1G02300	Cysteine proteinases superfamily protein [Source:NCBI gene (formerly Entrezgene);Acc:839576]	3.04	4.24	5.07	4.11667	7.47	6.3	5.25	6.34	6.56	7.11	5.15	6.27333	6.36	10.56	6.39	7.77	6.5	4.69	5.16	5.45	8.58	5.8	7.27	7.21667
AT1G02305	AT1G02305	Cysteine proteinases superfamily protein [Source:NCBI gene (formerly Entrezgene);Acc:839538]	47.53	56.5	53.09	52.3733	49.72	56.42	61.36	55.8333	54.82	56.15	58.8	56.59	80	73.56	80.4	77.9867	56.33	60.06	52.31	56.2333	71.21	65.34	87.61	74.72
AT1G02310	MAN1	Glycosyl hydrolase superfamily protein [Source:NCBI gene (formerly Entrezgene);Acc:839444]	0.25	0.58	0.64	0.49	0.53	0.22	0.58	0.443333	0.76	1.35	1.12	1.07667	3.45	2.95	1.83	2.74333	1	0.76	0.46	0.74	2.62	1.63	2.93	2.39333
AT1G02330	AT1G02330	integrator complex subunit-like protein [Source:NCBI gene (formerly Entrezgene);Acc:839367]	52.74	53.43	49.39	51.8533	48.15	42.82	52.72	47.8967	53.46	55.33	49.29	52.6933	44.26	47.51	45.64	45.8033	48.9	46.68	50.73	48.77	47.56	47.77	48.27	47.8667
AT1G02335	GL22	germin-like protein subfamily 2 member 2 [Source:NCBI gene (formerly Entrezgene);Acc:3766642]	11.25	10.76	8	10.0033	2.61	4.67	7.08	4.78667	5.98	10.2	7.92	8.03333	9.66	9.62	20.2	13.16	4.59	6.57	8.83	6.66333	5.9	8.13	5.75	6.59333
AT1G02340	HFR1	basic helix-loop-helix (bHLH) DNA-binding superfamily protein [Source:NCBI gene (formerly Entrezgene);Acc:839300]	1.12	1.95	1.12	1.39667	1.27	2.38	2	1.88333	1.28	1.15	0.48	0.97	1.63	0.73	1.19	1.18333	1.28	1.25	1.23	1.25333	1.22	1.32	1.5	1.34667
AT1G02350	AT1G02350	protoporphyrinogen oxidase-like protein [Source:NCBI gene (formerly Entrezgene);Acc:839490]	15.08	13.66	14.28	14.34	13.07	14.7	13.56	13.7767	15.72	18.25	14.02	15.9967	11.34	11.88	11.49	11.57	13.52	11.12	11	11.88	9.93	11.5	10.17	10.5333
AT1G02360	AT1G02360	Chitinase family protein [Source:NCBI gene (formerly Entrezgene);Acc:837724]	13.68	17.74	14.41	15.2767	8.95	9.48	12.31	10.2467	37.48	33.52	29.36	33.4533	48.66	36.12	46.8	43.86	37.36	40.7	42.24	40.1	49.47	50.54	47.45	49.1533
AT1G02370	AT1G02370	Tetratricopeptide repeat (TPR)-like superfamily protein [Source:NCBI gene (formerly Entrezgene);Acc:837735]	14.27	15.17	13.99	14.4767	12.47	11.43	12.92	12.2733	14.21	16.37	15.43	15.3367	9.83	12.51	10.94	11.0933	12.78	13.37	14.15	13.4333	12.21	12.37	11.27	11.95
AT1G02380	AT1G02380	transmembrane protein [Source:NCBI gene (formerly Entrezgene);Acc:837745]	2.66	2.54	2.24	2.48	2.2	2.16	2.2	2.18667	2.64	2.94	2.35	2.64333	2.24	2.1	1.75	2.03	2.27	1.47	2.29	2.01	1.97	1.47	1.7	1.71333
AT1G02390	GPAT2	glycerol-3-phosphate acyltransferase 2 [Source:NCBI gene (formerly Entrezgene);Acc:839558]	0.69	1.34	0.64	0.89	0.3	1.14	1.12	0.853333	1.14	1.1	1.18	1.14	1.95	1.74	1.44	1.71	1.19	1.41	1.09	1.23	2	2.06	2.19	2.08333
AT1G02400	GA2OX6	gibberellin 2-oxidase 6 [Source:NCBI gene (formerly Entrezgene);Acc:839508]	5.8	8.79	9.19	7.92667	4.72	6.89	6.43	6.01333	14.7	10.88	11.41	12.33	14.07	12.97	15.09	14.0433	14.82	13.62	16.13	14.8567	15.79	15.24	13.32	14.7833
AT1G02405	AT1G02405	proline-rich family protein [Source:NCBI gene (formerly Entrezgene);Acc:837769]	0.22	0.45	0.42	0.363333	0	0.48	0.74	0.406667	0.67	0.57	0.77	0.67	0.8	0.43	0.86	0.696667	0.67	1.26	1.88	1.27	1.39	0.97	0.33	0.896667
AT1G02410	AT1G02410	cytochrome c oxidase assembly protein CtaG / Cox11 family [Source:NCBI gene (formerly Entrezgene);Acc:839364]	19.39	21.31	20.88	20.5267	22.49	20.04	22.62	21.7167	23.36	26.06	21.86	23.76	26.18	27.67	25.22	26.3567	22.39	20.53	27	23.3067	23.81	24.06	24.98	24.2833
AT1G02420	AT1G02420	Pentatricopeptide repeat (PPR) superfamily protein [Source:NCBI gene (formerly Entrezgene);Acc:837779]	4.88	4.93	4.14	4.65	3.79	4.07	5.06	4.30667	4.06	4.22	4.98	4.42	4.24	4.52	3.99	4.25	3.93	3.76	4.45	4.04667	2.9	4.46	3.94	3.76667
AT1G02430	ARFD1B	ADP-ribosylation factor D1B [Source:NCBI gene (formerly Entrezgene);Acc:839242]	1.6	2.05	0.66	1.43667	1.08	0.42	1.29	0.93	1.37	0.64	0.71	0.906667	1.2	0.74	0.91	0.95	0.38	0.86	1.01	0.75	1.22	0.55	0.38	0.716667
AT1G02440	ARFD1A	ADP-ribosylation factor D1A [Source:NCBI gene (formerly Entrezgene);Acc:839230]	0	0.87	0.28	0.383333	0.15	0	0.48	0.21	0	0.12	0	0.04	0.26	0	0.75	0.336667	0.21	0	0.43	0.213333	0.14	0	0.18	0.106667
AT1G02450	NIMIN1	NIM1-interacting 1 [Source:NCBI gene (formerly Entrezgene);Acc:837800]	0.79	0.16	0.74	0.563333	0	0.8	0.26	0.353333	0.47	0.4	0.13	0.333333	2.23	1.97	4.03	2.74333	0.19	0.69	0.94	0.606667	0.3	0.35	0.47	0.373333
AT1G02460	AT1G02460	Pectin lyase-like superfamily protein [Source:NCBI gene (formerly Entrezgene);Acc:839443]	1.69	1.85	1.89	1.81	0.84	0.99	0.85	0.893333	3.14	3.15	2.81	3.03333	3.23	2.52	3.71	3.15333	1.42	1.6	1.86	1.62667	1.81	2.08	2.13	2.00667
AT1G02470	AT1G02470	Polyketide cyclase/dehydrase and lipid transport superfamily protein [Source:NCBI gene (formerly Entrezgene);Acc:837812]	0.72	1.15	0.22	0.696667	0.6	0.21	0.7	0.503333	1.74	1.5	1.02	1.42	3.59	2.63	3.96	3.39333	0.98	0.6	1.43	1.00333	2.63	1.04	2.39	2.02
AT1G02475	AT1G02475	Polyketide cyclase/dehydrase and lipid transport superfamily protein [Source:NCBI gene (formerly Entrezgene);Acc:839236]	52.19	51.05	62.94	55.3933	62.96	66.87	73.59	67.8067	60.42	68.87	72.59	67.2933	82.64	83.35	88.35	84.78	88.26	72.89	67.56	76.2367	85.86	86.62	83.07	85.1833
AT1G02490	AT1G02490	-	7.37	2.99	7.76	6.04	2.83	0	7.7	3.51	4.2	6	0	3.4	1.3	2.74	1.24	1.76	1.94	1.53	9.7	4.39	4.7	9.63	0	4.77667
AT1G02500	SAM1	S-adenosylmethionine synthetase 1 [Source:NCBI gene (formerly Entrezgene);Acc:839501]	239.03	282.76	252.18	257.99	237.42	224.27	235.02	232.237	298.76	231.7	248.5	259.653	342.92	289.77	326.92	319.87	241.96	242.37	255.38	246.57	301.89	268.7	315.72	295.437
AT1G02520	ABCB11	P-glycoprotein 11 [Source:NCBI gene (formerly Entrezgene);Acc:839353]	2.26	4.76	3.22	3.41333	2.54	2.57	4.14	3.08333	3.25	3.15	2.69	3.03	3.54	3.12	2.64	3.1	1.88	2.92	2.8	2.53333	2.94	2.67	3.06	2.89
AT1G02530	ABCB12	P-glycoprotein 12 [Source:NCBI gene (formerly Entrezgene);Acc:839282]	0.17	0.24	0.17	0.193333	0.18	0.14	0.19	0.17	0.19	0.24	0.11	0.18	0.06	0.24	0.15	0.15	0.12	0.15	0.19	0.153333	0.2	0.12	0.07	0.13
AT1G02560	CLPP5	nuclear encoded CLP protease 5 [Source:NCBI gene (formerly Entrezgene);Acc:839433]	309.12	272.52	313.84	298.493	298.87	307.42	332.58	312.957	271.67	278.54	289.28	279.83	265.11	272.16	282.05	273.107	295.83	284.3	291.23	290.453	263.4	273.21	260.64	265.75
AT1G02570	AT1G02570	transmembrane protein [Source:NCBI gene (formerly Entrezgene);Acc:839485]	0.79	1.07	0.6	0.82	0.52	0.5	1.07	0.696667	1.45	0.3	0.55	0.766667	1.09	1.32	0.73	1.04667	0.76	0.85	0.56	0.723333	0.54	0.3	0.64	0.493333
AT1G02575	AT1G02575	transmembrane protein [Source:NCBI gene (formerly Entrezgene);Acc:10723100]	0.2	0.2	0.19	0.196667	0.21	0	0.28	0.163333	0.83	0.12	0.06	0.336667	0.12	0.26	0	0.126667	0.08	0.46	0.07	0.203333	0	0.07	0.14	0.07
AT1G02580	MEA	SET domain-containing protein [Source:NCBI gene (formerly Entrezgene);Acc:839422]	0	0.05	0	0.016667	0.11	0	0.06	0.056667	0.13	0	0	0.043333	0.02	0.05	0.04	0.036667	0.12	0	0.03	0.05	0.07	0.03	0	0.033333
AT1G02610	AT1G02610	RING/FYVE/PHD zinc finger superfamily protein [Source:NCBI gene (formerly Entrezgene);Acc:837915]	1.48	1.41	2.14	1.67667	1.44	2.92	1.39	1.91667	0.93	1.73	1.53	1.39667	1.26	1.58	2.15	1.66333	2.08	1.56	1.62	1.75333	1.53	1.04	1.34	1.30333
AT1G02620	AT1G02620	Ras-related small GTP-binding family protein [Source:NCBI gene (formerly Entrezgene);Acc:839269]	0.33	0.23	0.39	0.316667	0.39	0.33	0.23	0.316667	0.43	0.24	0.16	0.276667	0.17	0.14	0.24	0.183333	0.11	0	0.05	0.053333	0.04	0	0.09	0.043333
AT1G02630	AT1G02630	Nucleoside transporter family protein [Source:NCBI gene (formerly Entrezgene);Acc:839240]	0.07	0.12	0.29	0.16	0	0.1	0.13	0.076667	0.16	0.17	0.06	0.13	0.07	0.1	0	0.056667	0	0.32	0.11	0.143333	0.03	0.04	0	0.023333
AT1G02640	BXL2	beta-xylosidase 2 [Source:NCBI gene (formerly Entrezgene);Acc:837940]	9.09	9.69	7	8.59333	7.69	11.72	7.99	9.13333	7.23	6.87	6.18	6.76	4.68	4.73	4.3	4.57	9.68	12.49	7.74	9.97	5.7	5.8	4.9	5.46667
AT1G02650	AT1G02650	Tetratricopeptide repeat (TPR)-like superfamily protein [Source:NCBI gene (formerly Entrezgene);Acc:837951]	0.74	0.63	0.65	0.673333	0.63	1.17	0.8	0.866667	0.81	0.68	0.82	0.77	0.54	0.85	0.74	0.71	0.89	0.84	0.9	0.876667	0.69	0.79	0.87	0.783333
AT1G02660	AT1G02660	alpha/beta-Hydrolases superfamily protein [Source:NCBI gene (formerly Entrezgene);Acc:839544]	2.49	4.37	4	3.62	2.45	7.78	3.46	4.56333	3.65	3.62	3.91	3.72667	4.75	3.51	4.65	4.30333	5.51	4.94	4.6	5.01667	3.95	3.17	3.92	3.68
AT1G02670	AT1G02670	P-loop containing nucleoside triphosphate hydrolases superfamily protein [Source:NCBI gene (formerly Entrezgene);Acc:839532]	1.53	1.26	1.5	1.43	1.75	1.91	1.4	1.68667	2.12	1.79	1.53	1.81333	2.07	1.59	1.02	1.56	1.19	1.23	1.57	1.33	1.17	1.13	1.07	1.12333
AT1G02680	TAF13	TBP-associated factor 13 [Source:NCBI gene (formerly Entrezgene);Acc:837962]	11.5	15.21	13.51	13.4067	17.69	13.35	12.84	14.6267	14.95	17.18	15.81	15.98	12.4	18.39	13.51	14.7667	15.22	12.44	13.81	13.8233	16.17	13.11	16.3	15.1933
AT1G02690	IMPA-6	importin alpha [Source:NCBI gene (formerly Entrezgene);Acc:839517]	28.79	29.04	24.2	27.3433	26.28	21.32	25.17	24.2567	23.87	24.5	22.74	23.7033	15.64	19.43	12.78	15.95	17.67	21.95	17.47	19.03	16.16	14.76	14.98	15.3
AT1G02700	AT1G02700	GATA transcription factor-like protein [Source:NCBI gene (formerly Entrezgene);Acc:839492]	1.69	1.78	1.53	1.66667	1.72	1.14	1.24	1.36667	1.42	1.15	1.65	1.40667	1.46	1.6	1.56	1.54	1.35	0.93	0.8	1.02667	1.26	1.26	0.63	1.05
AT1G02705	AT1G02705	-	10.38	10.8	14.43	11.87	8.37	5.36	9.66	7.79667	11.62	7.93	7.62	9.05667	11.12	7.96	8.71	9.26333	8.71	8.45	12.01	9.72333	10.76	6.62	5.76	7.71333
AT1G02710	AT1G02710	glycine-rich protein [Source:NCBI gene (formerly Entrezgene);Acc:839483]	0	0	8.21	2.73667	0	3.59	4.44	2.67667	0	1.51	0.03	0.513333	3.07	4.88	2.12	3.35667	5.29	0	0	1.76333	2.53	12.08	3.95	6.18667
AT1G02720	GATL5	galacturonosyltransferase 5 [Source:NCBI gene (formerly Entrezgene);Acc:839475]	13.77	14.63	15.75	14.7167	16.3	12.67	14.15	14.3733	16.61	15.18	13.6	15.13	13.3	13.58	12.28	13.0533	13.1	13.02	11.8	12.64	13.54	12.91	12.85	13.1
AT1G02730	CSLD5	cellulose synthase-like D5 [Source:NCBI gene (formerly Entrezgene);Acc:839467]	41.63	40.03	35.2	38.9533	39.91	33.97	41.73	38.5367	30.24	31.25	32.99	31.4933	19.59	24.8	19.25	21.2133	25.04	28.58	27.14	26.92	19.97	20.29	19.67	19.9767
AT1G02740	AT1G02740	MRG family protein [Source:NCBI gene (formerly Entrezgene);Acc:839455]	11.69	11.98	11.76	11.81	12.28	12.19	11.2	11.89	11.99	13.42	11.17	12.1933	12.32	11.92	10.49	11.5767	10.39	10.87	11.34	10.8667	9.73	10.54	10.92	10.3967
AT1G02750	AT1G02750	Drought-responsive family protein [Source:NCBI gene (formerly Entrezgene);Acc:839432]	12.37	13.32	11.89	12.5267	13.39	14.58	13.21	13.7267	15.5	14.55	12.73	14.26	13.84	12.95	13.95	13.58	14.61	11.78	13.48	13.29	13.36	13.72	14.08	13.72
AT1G02770	AT1G02770	-	0.38	1.63	0.87	0.96	0.34	0.91	1.08	0.776667	0.66	0.65	0.84	0.716667	0.68	0.53	1.07	0.76	1.02	0.55	0.8	0.79	0.82	0.63	1.26	0.903333
AT1G02780	emb2386	Ribosomal protein L19e family protein [Source:NCBI gene (formerly Entrezgene);Acc:839407]	1725.31	1640.17	1428.37	1597.95	1659.17	1409.55	1385.84	1484.85	1634.44	1504.52	1420.85	1519.94	1213.82	1283.95	1187.38	1228.38	1379.51	1415.92	1426.37	1407.27	1279.06	1321.72	1135.45	1245.41
AT1G02800	CEL2	cellulase 2 [Source:NCBI gene (formerly Entrezgene);Acc:839385]	4.83	4.03	4.14	4.33333	4.89	4.61	3.62	4.37333	3.6	4.5	3.71	3.93667	3.5	3.43	3.16	3.36333	5.73	3.79	4.19	4.57	3.93	3.55	3.12	3.53333
AT1G02810	AT1G02810	Plant invertase/pectin methylesterase inhibitor superfamily [Source:NCBI gene (formerly Entrezgene);Acc:838078]	8.86	18.15	10.31	12.44	9.34	8.02	11.45	9.60333	12.6	9.19	7.59	9.79333	8.18	9.53	6.21	7.97333	7.09	11.11	11.7	9.96667	9.06	8.08	8.03	8.39
AT1G02813	AT1G02813	pectinesterase (Protein of unknown function, DUF538) [Source:NCBI gene (formerly Entrezgene);Acc:839360]	0	0	0.95	0.316667	0.15	0	0.36	0.17	0.14	0.73	0.25	0.373333	0.38	0.42	0.25	0.35	0	0.89	0	0.296667	0.14	0	0.14	0.093333
AT1G02816	AT1G02816	pectinesterase (Protein of unknown function, DUF538) [Source:NCBI gene (formerly Entrezgene);Acc:839308]	9.32	13.47	10.37	11.0533	8.36	9.91	9.87	9.38	9.32	8.86	8.97	9.05	12.71	9.8	11.54	11.35	10.69	10.35	13.11	11.3833	10.84	10.91	9.87	10.54
AT1G02820	LEA3	Late embryosis abundant 3 (LEA3) family protein [Source:NCBI gene (formerly Entrezgene);Acc:839304]	2.57	2.75	3.33	2.88333	1.23	2.48	1.47	1.72667	3.76	4.5	2.53	3.59667	5.53	2.96	6.05	4.84667	1.29	2.88	3.01	2.39333	2.43	0.95	4.71	2.69667
AT1G02830	AT1G02830	Ribosomal L22e protein family [Source:NCBI gene (formerly Entrezgene);Acc:838098]	0	0	0.33	0.11	0	0	0	0	0	0.56	0	0.186667	0	0	0	0	0	0	0	0	0	0	0	0
AT1G02840	SR34	RNA-binding (RRM/RBD/RNP motifs) family protein [Source:NCBI gene (formerly Entrezgene);Acc:839262]	126.08	118.86	103.09	116.01	110.22	109.3	105.23	108.25	108.76	101.54	106.56	105.62	106.69	104.28	108.74	106.57	124.91	126.79	124.99	125.563	124.3	114.93	119.28	119.503
AT1G02850	BGLU11	beta glucosidase 11 [Source:NCBI gene (formerly Entrezgene);Acc:839435]	41.48	51.76	57.14	50.1267	30.25	32.5	37.66	33.47	94.77	85.96	91.94	90.89	140.69	133.84	157.42	143.983	97.15	77.49	94.53	89.7233	143.33	142.5	129.65	138.493
AT1G02860	NLA	SPX (SYG1/Pho81/XPR1) domain-containing protein [Source:NCBI gene (formerly Entrezgene);Acc:839559]	12.46	17.43	10.52	13.47	10.15	10.84	11.67	10.8867	15.19	15.59	14.85	15.21	9.76	14.97	11.59	12.1067	10.83	13.6	12.93	12.4533	11.53	10.31	10.06	10.6333
AT1G02870	AT1G02870	nucleolar-like protein [Source:NCBI gene (formerly Entrezgene);Acc:839496]	106.14	103.08	86.71	98.6433	88.38	70.45	80.04	79.6233	89.57	105.78	93.72	96.3567	61.88	68.11	60.64	63.5433	75	82.34	76.51	77.95	59.95	61.16	45.11	55.4067
AT1G02880	TPK1	thiamin pyrophosphokinase1 [Source:NCBI gene (formerly Entrezgene);Acc:839303]	22.35	27.99	26.24	25.5267	24.39	26.24	26.06	25.5633	35.36	30.26	32.7	32.7733	34.93	30.89	36.62	34.1467	28.42	31.15	34.71	31.4267	36.14	32.7	34.9	34.58
AT1G02890	AT1G02890	AAA-type ATPase family protein [Source:NCBI gene (formerly Entrezgene);Acc:839507]	32.12	36	35.9	34.6733	29.33	35.17	34.8	33.1	33.22	35.87	34.62	34.57	34.7	34.62	37.92	35.7467	33.42	34.13	35.83	34.46	33.22	34.69	37.62	35.1767
AT1G02900	RALF1	rapid alkalinization factor 1 [Source:NCBI gene (formerly Entrezgene);Acc:839389]	33.83	54.36	33.5	40.5633	30.02	25.76	33.69	29.8233	43.24	38.15	24.7	35.3633	28.7	26.18	20.91	25.2633	26.38	37.81	38.33	34.1733	30.11	26.09	28.54	28.2467
AT1G02910	LPA1	tetratricopeptide repeat (TPR)-containing protein [Source:NCBI gene (formerly Entrezgene);Acc:839350]	52.4	41.06	50.34	47.9333	55.95	55	54.09	55.0133	38.39	41.56	45.89	41.9467	40.25	39.9	43.12	41.09	49.98	45.09	45.67	46.9133	48.07	44.55	45.29	45.97
AT1G02920	GSTF7	glutathione S-transferase 7 [Source:NCBI gene (formerly Entrezgene);Acc:839295]	98.87	138.41	140.73	126.003	46.39	60.01	129.59	78.6633	1209.61	1134.3	1123.47	1155.79	2040.25	2082.45	2213.15	2111.95	1062.95	1032.51	1035.83	1043.76	1483.37	1755.86	1740	1659.74
AT1G02930	GSTF6	glutathione S-transferase 6 [Source:NCBI gene (formerly Entrezgene);Acc:839515]	193.51	257.81	282.4	244.573	83.5	93.55	215.04	130.697	2332.79	2318.28	2249.96	2300.34	3745.54	3790	4275.51	3937.02	1998.82	1984.63	2173.96	2052.47	2799.38	3357.36	3228.99	3128.58
AT1G02940	GSTF5	glutathione S-transferase (class phi) 5 [Source:NCBI gene (formerly Entrezgene);Acc:839479]	0.62	0.41	0.42	0.483333	0.96	0.78	0.87	0.87	1.37	1.58	1.61	1.52	4.1	2.71	2.44	3.08333	1.75	1.39	1.62	1.58667	1.84	1.44	1.21	1.49667
AT1G02950	GSTF4	glutathione S-transferase F4 [Source:NCBI gene (formerly Entrezgene);Acc:838240]	10.12	18.99	12.28	13.7967	6.15	7.66	13.38	9.06333	12.67	14.35	11.28	12.7667	12.02	12.9	11.27	12.0633	6.61	7.73	7.6	7.31333	6.39	7.9	9.47	7.92
AT1G02960	AT1G02960	kinetochore protein [Source:NCBI gene (formerly Entrezgene);Acc:839363]	11.32	10.94	11.74	11.3333	14.68	11.19	12.99	12.9533	11.44	12.98	11.93	12.1167	12.2	11.75	9.92	11.29	12.71	11.56	8.95	11.0733	12.69	12.32	12.41	12.4733
AT1G02970	WEE1	WEE1-like kinase [Source:NCBI gene (formerly Entrezgene);Acc:839453]	6.68	5.98	5.4	6.02	4.8	3.8	4.46	4.35333	5.41	5.11	4.79	5.10333	3.85	3.99	3.94	3.92667	3.36	5	3.93	4.09667	4.52	4.28	3.97	4.25667
AT1G02980	CUL2	cullin 2 [Source:NCBI gene (formerly Entrezgene);Acc:839415]	0.1	0.12	0.07	0.096667	0.05	0.11	0.08	0.08	0.39	0.19	0.06	0.213333	0.2	0.26	0.23	0.23	0.17	0.06	0.23	0.153333	0.27	0.13	0.26	0.22
AT1G02990	AT1G02990	-	7.59	7.51	7.09	7.39667	6.83	7.01	7.83	7.22333	7.27	7.18	6.87	7.10667	7.57	7.38	6.61	7.18667	7.72	6.32	5.96	6.66667	7.12	6.86	8.27	7.41667
AT1G03000	PEX6	peroxin 6 [Source:NCBI gene (formerly Entrezgene);Acc:839315]	12.88	12.21	12.36	12.4833	13.52	13.76	13.64	13.64	10.98	12.49	10.99	11.4867	9.79	12.13	11.73	11.2167	12.82	11.48	11.49	11.93	11.54	11.82	12.7	12.02
AT1G03010	AT1G03010	Phototropic-responsive NPH3 family protein [Source:NCBI gene (formerly Entrezgene);Acc:839556]	0.67	0.94	0.73	0.78	0.7	0.48	0.63	0.603333	0.66	0.52	0.71	0.63	0.46	0.65	0.31	0.473333	0.45	0.57	0.54	0.52	0.6	0.58	0.4	0.526667
AT1G03020	AT1G03020	Thioredoxin superfamily protein [Source:NCBI gene (formerly Entrezgene);Acc:839505]	0.95	1.9	1.93	1.59333	1.54	1.05	1.69	1.42667	2.31	1.26	0.7	1.42333	5.44	1.97	1.74	3.05	1.31	1.07	1.49	1.29	2.22	1.19	1.49	1.63333
AT1G03030	AT1G03030	P-loop containing nucleoside triphosphate hydrolases superfamily protein [Source:NCBI gene (formerly Entrezgene);Acc:839473]	17.07	17.77	17.51	17.45	15.04	15.52	19.41	16.6567	19.61	20.72	17.59	19.3067	20.75	24.33	19.85	21.6433	16.98	18.95	16.67	17.5333	21.3	23.56	18.77	21.21
AT1G03040	AT1G03040	basic helix-loop-helix (bHLH) DNA-binding superfamily protein [Source:NCBI gene (formerly Entrezgene);Acc:839446]	44.03	46.41	44.51	44.9833	43.53	46.4	43.73	44.5533	51.54	46.16	51.6	49.7667	57.8	60.75	59.3	59.2833	54.55	48.87	54.23	52.55	61.2	57.03	59.89	59.3733
AT1G03050	AT1G03050	ENTH/ANTH/VHS superfamily protein [Source:NCBI gene (formerly Entrezgene);Acc:839416]	0.08	0	0	0.026667	0	0	0	0	0.05	0.05	0	0.033333	0.05	0.03	0.02	0.033333	0.15	0.04	0.18	0.123333	0	0	0	0
AT1G03055	D27	beta-carotene isomerase D27-like protein [Source:NCBI gene (formerly Entrezgene);Acc:838334]	2.19	3.77	3.23	3.06333	2.37	4.11	4.5	3.66	1.85	2.05	2.99	2.29667	3.79	3.9	3.42	3.70333	1.98	2.32	2.6	2.3	2.02	3.18	2.98	2.72667
AT1G03060	SPI	BEACH-DOMAIN HOMOLOG A1 [Source:NCBI gene (formerly Entrezgene);Acc:839323]	11.48	12.08	11.55	11.7033	10.35	10.81	11.74	10.9667	12.2	11.78	12.03	12.0033	11.68	12.04	11.2	11.64	9.89	10.49	11.11	10.4967	10.35	10.17	10.92	10.48
AT1G03070	AT1G03070	Bax inhibitor-1 family protein [Source:NCBI gene (formerly Entrezgene);Acc:839581]	1.1	0.6	1.16	0.953333	0.45	0.75	1.39	0.863333	0.8	1.33	0.68	0.936667	1.45	1.29	2.39	1.71	1.04	1.03	1.45	1.17333	0.88	1.68	1.4	1.32
AT1G03080	NET1D	kinase interacting (KIP1-like) family protein [Source:NCBI gene (formerly Entrezgene);Acc:838350]	20.72	25.31	23.53	23.1867	15.63	16.91	20.68	17.74	25.5	25.41	24.02	24.9767	27.34	27.51	28.26	27.7033	17.61	18.27	20.07	18.65	20.78	19.14	21.71	20.5433
AT1G03090	MCCA	methylcrotonyl-CoA carboxylase alpha chain [Source:NCBI gene (formerly Entrezgene);Acc:838362]	10.84	10.51	11.26	10.87	12.34	15.01	13.44	13.5967	10.16	10.64	12.44	11.08	15.35	13.22	12.83	13.8	13.71	13.01	12.5	13.0733	12.69	11.75	16.79	13.7433
AT1G03100	AT1G03100	Pentatricopeptide repeat (PPR) superfamily protein [Source:NCBI gene (formerly Entrezgene);Acc:839573]	4.5	4.96	4.44	4.63333	4.79	4.4	5.07	4.75333	4.19	4.34	4.37	4.3	3.24	4.97	3.67	3.96	3.67	3.17	3.72	3.52	4.02	3.38	4.15	3.85
AT1G03106	AT1G03106	-	0	0	0	0	0.25	0	0.07	0.106667	0	0.34	0.41	0.25	0	0.39	0.21	0.2	3.87	8.75	1.26	4.62667	0.08	0.09	0.16	0.11
AT1G03110	TRM82	Transducin/WD40 repeat-like superfamily protein [Source:NCBI gene (formerly Entrezgene);Acc:839572]	32.11	31.12	25.89	29.7067	25.82	22.87	25.82	24.8367	30.21	30.81	28.49	29.8367	17.29	22.26	18.21	19.2533	21.22	24.14	25.75	23.7033	20.69	21.6	16.3	19.53
AT1G03120	RAB28	responsive to abscisic acid 28 [Source:NCBI gene (formerly Entrezgene);Acc:839571]	0.31	0.46	1.31	0.693333	1.56	1	0.24	0.933333	1.38	0.65	1.28	1.10333	1.64	1.03	0.66	1.11	2.62	1.6	1.96	2.06	1.91	1.36	1.07	1.44667
AT1G03130	PSAD-2	photosystem I subunit D-2 [Source:NCBI gene (formerly Entrezgene);Acc:838400]	467.92	384.75	464.48	439.05	591.25	656.63	441.22	563.033	330.14	363.78	402.71	365.543	577.21	477.72	449.73	501.553	586.71	550.33	402.61	513.217	528.27	510.92	523.1	520.763
AT1G03140	AT1G03140	splicing factor Prp18 family protein [Source:NCBI gene (formerly Entrezgene);Acc:839567]	35.27	38.54	35.89	36.5667	38.43	34.66	38.35	37.1467	41.09	36.44	39.67	39.0667	41.4	42	40.15	41.1833	44.49	46.29	41.61	44.13	48.34	42.56	45.71	45.5367
AT1G03150	AT1G03150	Acyl-CoA N-acyltransferases (NAT) superfamily protein [Source:NCBI gene (formerly Entrezgene);Acc:839562]	43.41	44.92	41.57	43.3	40.68	31.43	39.48	37.1967	42.27	47.99	45.31	45.19	40.46	37.27	35.29	37.6733	43.85	37.94	42.47	41.42	36.55	40.6	33.02	36.7233
AT1G03160	FZL	FZO-like protein [Source:NCBI gene (formerly Entrezgene);Acc:839566]	30.93	24.31	28.41	27.8833	32.13	31.89	32.14	32.0533	25.37	30.61	33.44	29.8067	36.83	32.8	36.02	35.2167	35.84	30.79	32.48	33.0367	32.92	31.62	40.38	34.9733
AT1G03165	AT1G03165	-	0	0	3.55	1.18333	1.67	0	0	0.556667	0	0.08	0	0.026667	0	0	0	0	6.42	0	0	2.14	0	0	0	0
AT1G03170	FAF2	FANTASTIC four-like protein (DUF3049) [Source:NCBI gene (formerly Entrezgene);Acc:839563]	0.86	0.61	0.21	0.56	0.48	0.4	0.23	0.37	0.8	0.67	0.73	0.733333	0.52	0.77	0.5	0.596667	0.26	0.4	0.37	0.343333	0.28	0.32	0.59	0.396667
AT1G03180	AT1G03180	non-structural protein [Source:NCBI gene (formerly Entrezgene);Acc:839560]	6.04	7.05	5.11	6.06667	6.86	5.91	6.1	6.29	8.11	4.43	5.51	6.01667	5.68	4.86	3.83	4.79	4.51	5.38	5.35	5.08	5.18	4.92	4.96	5.02
AT1G03190	UVH6	RAD3-like DNA-binding helicase protein [Source:NCBI gene (formerly Entrezgene);Acc:839557]	9.81	10.07	8.27	9.38333	8.53	8.41	9.83	8.92333	10.38	9.61	9.24	9.74333	9.23	8.51	9.9	9.21333	8.47	8.58	9	8.68333	8.93	8.09	9.38	8.8
AT1G03200	AT1G03200	-	3.41	4.03	7.11	4.85	3.52	2.27	3.01	2.93333	3.95	1.34	3.7	2.99667	7.46	7.16	2.13	5.58333	2.1	2.62	4.76	3.16	6.23	0.37	2.4	3
AT1G03210	AT1G03210	Phenazine biosynthesis PhzC/PhzF protein [Source:NCBI gene (formerly Entrezgene);Acc:838493]	19.58	23.44	20.07	21.03	17.34	17.17	20.85	18.4533	25.63	25.63	20.89	24.05	23.79	25.13	21.04	23.32	23.16	22.35	20.29	21.9333	26.69	23.14	26.12	25.3167
AT1G03220	AT1G03220	Eukaryotic aspartyl protease family protein [Source:NCBI gene (formerly Entrezgene);Acc:838517]	75.55	102.16	81.15	86.2867	62.64	84.28	80.28	75.7333	145.72	96.34	110	117.353	141.16	123.95	154.04	139.717	195.58	183.25	220.37	199.733	164.99	148.24	165.07	159.433
AT1G03230	AT1G03230	Eukaryotic aspartyl protease family protein [Source:NCBI gene (formerly Entrezgene);Acc:838532]	26.02	25.96	23.51	25.1633	27.87	30.4	27.5	28.59	50.55	36.31	39.68	42.18	71.43	58.65	63.94	64.6733	75.13	69.42	69.95	71.5	78.18	70.15	73.13	73.82
AT1G03240	AT1G03240	-	1.64	1.23	1.37	1.41333	0.83	0	0.34	0.39	0.2	0.69	0.53	0.473333	0.91	0.79	0.88	0.86	1.52	0.18	0.62	0.773333	1	0.46	0.2	0.553333
AT1G03250	AT1G03250	R3H domain protein [Source:NCBI gene (formerly Entrezgene);Acc:838557]	36.17	37.14	36.83	36.7133	34.2	32.73	38.86	35.2633	43.68	41.14	41.15	41.99	42.36	42.15	42.75	42.42	36.8	33.53	36.22	35.5167	38.41	39.27	41.84	39.84
AT1G03260	AT1G03260	SNARE associated Golgi protein family [Source:NCBI gene (formerly Entrezgene);Acc:839546]	9.48	9.91	9.38	9.59	9.29	9.43	9.03	9.25	10.74	7.83	8.03	8.86667	9.35	6.92	9.17	8.48	9.13	9.18	8.15	8.82	9.24	8.5	9.14	8.96
AT1G03270	AT1G03270	CBS domain protein with a domain protein (DUF21) [Source:NCBI gene (formerly Entrezgene);Acc:838595]	4.77	3.71	4.88	4.45333	4.79	3.84	5.03	4.55333	2.72	3.76	3.41	3.29667	2.7	3.77	2.9	3.12333	3.22	3.08	3.58	3.29333	3.73	2.9	3.38	3.33667
AT1G03280	AT1G03280	Transcription factor TFIIE, alpha subunit [Source:NCBI gene (formerly Entrezgene);Acc:838581]	25.71	23.9	25.45	25.02	29	25.16	26.83	26.9967	28.25	27.36	25.64	27.0833	26.93	26.38	25.8	26.37	27.33	25.74	27.34	26.8033	30.35	28.92	32.09	30.4533
AT1G03290	AT1G03290	ELKS/Rab6-interacting/CAST family protein [Source:NCBI gene (formerly Entrezgene);Acc:838603]	7.71	10.13	8.3	8.71333	9.78	8.85	10.17	9.6	13.07	12.98	11.61	12.5533	18.94	18.83	18.48	18.75	11.3	9.49	11.23	10.6733	17.45	14.96	17.73	16.7133
AT1G03300	ATDUF1	at domain protein (DOMAIN OF UNKNOWN FUNCTION 724 1) [Source:NCBI gene (formerly Entrezgene);Acc:838627]	2.79	1.73	1.74	2.08667	1.97	3.06	2.79	2.60667	1.27	2.6	2.37	2.08	0.45	0.85	0.75	0.683333	1.94	1.82	2.09	1.95	0.35	0.74	0.57	0.553333
AT1G03310	DBE1	debranching enzyme 1 [Source:NCBI gene (formerly Entrezgene);Acc:839531]	25.49	23.71	26.96	25.3867	31.44	29.1	28.89	29.81	27.13	30.67	34.15	30.65	36.93	41.37	36.66	38.32	31.2	26.96	27.87	28.6767	36.33	37.14	40.51	37.9933
AT1G03320	AT1G03320	-	0.15	0.63	0.38	0.386667	1.32	0.88	0.46	0.886667	0	0.28	0.1	0.126667	0	0	0.1	0.033333	0.39	0	0.23	0.206667	0.8	0.31	0	0.37
AT1G03330	LSM2	Small nuclear ribonucleoprotein family protein [Source:NCBI gene (formerly Entrezgene);Acc:839526]	69.54	76.08	70.85	72.1567	76.07	63.14	74.06	71.09	82.75	83.13	76.08	80.6533	74.65	81.77	64.85	73.7567	65.69	66.8	69.52	67.3367	72.46	72.08	66.76	70.4333
AT1G03340	AT1G03340	-	3.72	2.87	4.29	3.62667	2.81	3.54	2.92	3.09	3.91	4.33	3.78	4.00667	3.26	4.38	4.48	4.04	3.75	2.43	3.02	3.06667	3.12	3.39	3.2	3.23667
AT1G03350	AT1G03350	BSD domain-containing protein [Source:NCBI gene (formerly Entrezgene);Acc:838679]	37.1	44.88	40.99	40.99	40.79	38.27	44.58	41.2133	43.69	43.68	42.44	43.27	44.55	43.54	46.14	44.7433	37.23	36.46	38.75	37.48	42.01	41.18	43.51	42.2333
AT1G03360	RRP4	ribosomal RNA processing 4 [Source:NCBI gene (formerly Entrezgene);Acc:839521]	38.05	37.61	32.7	36.12	31.34	27.72	29.38	29.48	33.45	33.81	34.19	33.8167	19.82	25.28	22.97	22.69	26.88	29.3	27.16	27.78	21.77	22.64	16.75	20.3867
AT1G03365	AT1G03365	RING/U-box superfamily protein [Source:NCBI gene (formerly Entrezgene);Acc:10723112]	11.26	11.96	12.35	11.8567	12.54	12.24	12.97	12.5833	13.32	13.86	13.44	13.54	13.33	14.09	11.74	13.0533	11.42	12.44	11.9	11.92	13.05	13.38	12.88	13.1033
AT1G03370	AT1G03370	C2 calcium/lipid-binding and GRAM domain containing protein [Source:NCBI gene (formerly Entrezgene);Acc:839519]	12.24	13.51	14.11	13.2867	10.98	12.94	13.4	12.44	18.6	16.5	16.18	17.0933	19.3	19.08	20.41	19.5967	19.2	18.08	19.98	19.0867	18	18.93	19.33	18.7533
AT1G03380	ATG18G	autophagy 18 G-like protein [Source:NCBI gene (formerly Entrezgene);Acc:838702]	9	10.45	10.56	10.0033	9.83	9.73	11.28	10.28	10.25	11.73	10.64	10.8733	15.32	14.8	14.23	14.7833	11.5	11.08	11.68	11.42	14.63	12.92	16.28	14.61
AT1G03390	AT1G03390	HXXXD-type acyl-transferase family protein [Source:NCBI gene (formerly Entrezgene);Acc:838725]	0	0	0.04	0.013333	0.1	0	0	0.033333	0.05	0.08	0	0.043333	0.04	0.09	0	0.043333	0.05	0	0.09	0.046667	0.04	0.15	0	0.063333
AT1G03400	AT1G03400	2-oxoglutarate (2OG) and Fe(II)-dependent oxygenase superfamily protein [Source:NCBI gene (formerly Entrezgene);Acc:838751]	4.65	3.97	4.98	4.53333	5.26	7.46	4.53	5.75	4.51	4.93	5.92	5.12	11.56	9.37	11.17	10.7	7.14	7.54	5.56	6.74667	7.85	10.01	7.37	8.41
AT1G03410	2A6	2-oxoglutarate (2OG) and Fe(II)-dependent oxygenase superfamily protein [Source:NCBI gene (formerly Entrezgene);Acc:838763]	14.29	13.13	14.43	13.95	16.5	13.69	13.27	14.4867	13.08	10.68	11.91	11.89	12.73	11.47	11.53	11.91	11.06	11.26	10.55	10.9567	13.13	12.22	11.93	12.4267
AT1G03430	AHP5	histidine-containing phosphotransfer factor 5 [Source:NCBI gene (formerly Entrezgene);Acc:839506]	9.32	12.56	9.36	10.4133	13.67	14.06	12.87	13.5333	11.25	13.01	13.59	12.6167	14.24	15.08	14.25	14.5233	12.14	12.68	12.05	12.29	17.01	14.22	14.63	15.2867
AT1G03440	AT1G03440	Leucine-rich repeat (LRR) family protein [Source:NCBI gene (formerly Entrezgene);Acc:839504]	7.49	5.94	6.36	6.59667	6.65	7.86	7.39	7.3	4.9	3.97	5.88	4.91667	7.57	6.71	8.35	7.54333	6.37	6.52	6.58	6.49	7.6	7.56	10.68	8.61333
AT1G03445	BSU1	Serine/threonine protein phosphatase family protein [Source:NCBI gene (formerly Entrezgene);Acc:838804]	0.14	0.29	0.18	0.203333	0.23	0.06	0.08	0.123333	0.09	0.21	0.27	0.19	0.26	0.1	0.2	0.186667	0.24	0.25	0.24	0.243333	0.25	0.21	0.11	0.19
AT1G03457	AT1G03457	RNA-binding (RRM/RBD/RNP motifs) family protein [Source:NCBI gene (formerly Entrezgene);Acc:839497]	10.34	9.46	11.01	10.27	8.52	7.94	10.74	9.06667	7.46	6.76	8.03	7.41667	5.07	5.45	4.91	5.14333	6.32	7.71	7.99	7.34	7.42	5.93	5.54	6.29667
AT1G03470	NET3A	Kinase interacting (KIP1-like) family protein [Source:NCBI gene (formerly Entrezgene);Acc:839494]	11.53	10.74	9.14	10.47	13.83	12.02	12.26	12.7033	8.31	8.67	9.14	8.70667	6.63	8.24	5.4	6.75667	7.47	8.66	9.06	8.39667	8.38	5.75	7.02	7.05
AT1G03475	LIN2	Coproporphyrinogen III oxidase [Source:NCBI gene (formerly Entrezgene);Acc:839489]	212.78	169.12	204.68	195.527	229.76	220.36	220.73	223.617	171.73	178.65	192.56	180.98	158.05	160.92	157.14	158.703	193.23	187.64	182.13	187.667	168.35	163.42	176.07	169.28
AT1G03495	AT1G03495	HXXXD-type acyl-transferase family protein [Source:NCBI gene (formerly Entrezgene);Acc:3766646]	10.91	13.43	11.47	11.9367	10.99	11.13	11.74	11.2867	13.51	12.36	9.93	11.9333	9.81	12	14.72	12.1767	8.32	9.21	11.75	9.76	12	11.45	10.37	11.2733
AT1G03510	AT1G03510	Tetratricopeptide repeat (TPR)-like superfamily protein [Source:NCBI gene (formerly Entrezgene);Acc:839478]	4.67	5.08	4.18	4.64333	4.7	3.33	3.38	3.80333	4.68	5	5.2	4.96	3.46	2.89	3.56	3.30333	3.18	3.5	4.06	3.58	4.11	4.05	3.18	3.78
AT1G03520	AT1G03520	Core-2/I-branching beta-1,6-N-acetylglucosaminyltransferase family protein [Source:NCBI gene (formerly Entrezgene);Acc:839471]	4.77	5.85	6.1	5.57333	7.63	6.6	7.68	7.30333	5.27	6.65	6.59	6.17	8.6	7.31	4.8	6.90333	6.29	5.47	5.34	5.7	7.13	6.3	6.35	6.59333
AT1G03530	NAF1	nuclear assembly factor 1 [Source:NCBI gene (formerly Entrezgene);Acc:839468]	30.7	28.28	27.83	28.9367	24.27	18.66	23.67	22.2	27.04	30.66	25.78	27.8267	17.93	20.73	18.11	18.9233	20.6	20.13	21.44	20.7233	17.65	18.53	16.82	17.6667
AT1G03540	AT1G03540	Pentatricopeptide repeat (PPR-like) superfamily protein [Source:NCBI gene (formerly Entrezgene);Acc:839466]	5.16	2.82	3.84	3.94	3.55	3.46	3.67	3.56	4.62	5.1	4.02	4.58	2.87	3.31	2.79	2.99	4.24	2.92	3.6	3.58667	2.47	3	2.41	2.62667
AT1G03545	AT1G03545	ncRNA [Source:NCBI gene (formerly Entrezgene);Acc:10723130]	2.39	2.4	2.83	2.54	2.66	2.33	2.15	2.38	2.68	2.59	2.16	2.47667	1.45	2.34	1.61	1.8	2.11	1.55	1.9	1.85333	2.01	2.18	2.03	2.07333
AT1G03550	SCAMP4	Secretory carrier membrane protein (SCAMP) family protein [Source:NCBI gene (formerly Entrezgene);Acc:839464]	5.99	8.3	8.68	7.65667	6.99	8.38	9.7	8.35667	12	9	9.05	10.0167	13.44	12.45	10.56	12.15	10.65	11.73	7.93	10.1033	13.38	9.22	11.66	11.42
AT1G03560	AT1G03560	Pentatricopeptide repeat (PPR-like) superfamily protein [Source:NCBI gene (formerly Entrezgene);Acc:839458]	10.3	10.04	9.43	9.92333	11.09	8.63	9.47	9.73	9.94	11.82	8.78	10.18	8.36	9.38	8.82	8.85333	8.1	9.52	9.05	8.89	8.51	9.07	8.6	8.72667
AT1G03590	AT1G03590	Protein phosphatase 2C family protein [Source:NCBI gene (formerly Entrezgene);Acc:839447]	15.49	16.02	18.83	16.78	15.19	15.19	18.6	16.3267	15.84	16.13	15.91	15.96	15.15	15.34	14.06	14.85	13.99	15.38	15.45	14.94	14.11	15.29	14.56	14.6533
AT1G03600	PSB27	photosystem II family protein [Source:NCBI gene (formerly Entrezgene);Acc:839449]	143.11	122.34	149.06	138.17	225.97	211.6	166.73	201.433	103.11	108.21	123.83	111.717	132.13	109.71	120.99	120.943	199.48	176.14	178.23	184.617	167.05	155.49	170.92	164.487
AT1G03610	AT1G03610	plant/protein (DUF789) [Source:NCBI gene (formerly Entrezgene);Acc:838961]	7.09	7.22	7.35	7.22	9	11.34	8.37	9.57	7.83	7.63	8.25	7.90333	10.04	10.1	8.83	9.65667	9.05	9.37	8.49	8.97	9.82	8.22	12.01	10.0167
AT1G03620	AT1G03620	ELMO/CED-12 family protein [Source:NCBI gene (formerly Entrezgene);Acc:839448]	2.31	2.2	2.45	2.32	1.84	1.61	1.98	1.81	1.7	2.06	1.88	1.88	1.66	1.62	1.07	1.45	1.87	2.16	1.78	1.93667	1.48	1.87	1.97	1.77333
AT1G03630	POR C	protochlorophyllide oxidoreductase C [Source:NCBI gene (formerly Entrezgene);Acc:839009]	146.2	108.42	128.84	127.82	155.9	164.63	143.1	154.543	83.89	90.14	116.61	96.88	112.52	107.54	121.58	113.88	115.86	117.04	115.35	116.083	106.12	116.35	130.49	117.653
AT1G03650	AT1G03650	Acyl-CoA N-acyltransferases (NAT) superfamily protein [Source:NCBI gene (formerly Entrezgene);Acc:839021]	11.64	11.84	13.75	12.41	12.95	12.25	16.72	13.9733	11.16	13.39	12.21	12.2533	8.69	10.88	10.11	9.89333	12.34	9.32	8.61	10.09	8.92	10.23	8.91	9.35333
AT1G03660	AT1G03660	Ankyrin-repeat containing protein [Source:NCBI gene (formerly Entrezgene);Acc:28716028]	1.09	1.17	1.09	1.11667	1.5	1.1	2.35	1.65	1.58	0.58	1.08	1.08	0.71	0.09	0.33	0.376667	1.03	0.84	1.07	0.98	1.14	1.46	0.21	0.936667
AT1G03670	AT1G03670	ankyrin repeat family protein [Source:NCBI gene (formerly Entrezgene);Acc:839438]	0.07	0	0	0.023333	0	0.06	0	0.02	0.03	0	0	0.01	0	0	0	0	0	0	0	0	0	0	0	0
AT1G03680	THM1	thioredoxin M-type 1 [Source:NCBI gene (formerly Entrezgene);Acc:839436]	389.72	331.58	443.78	388.36	473.07	524.23	443.56	480.287	299.44	328.21	407.19	344.947	391.31	370.83	402.54	388.227	452.29	420.27	401.54	424.7	393.96	409.07	466.15	423.06
AT1G03687	AT1G03687	DTW domain-containing protein [Source:NCBI gene (formerly Entrezgene);Acc:839052]	22.11	19.08	21.05	20.7467	22.74	21.4	21.31	21.8167	18.21	21.67	20.33	20.07	16.64	18.01	17.79	17.48	18.44	19.37	17.54	18.45	17.2	15.75	16.41	16.4533
AT1G03700	AT1G03700	Uncharacterized protein family (UPF0497) [Source:NCBI gene (formerly Entrezgene);Acc:839428]	0.38	3.21	0.98	1.52333	1.77	1.15	1.33	1.41667	3.14	2.08	0.97	2.06333	3.88	2.11	2.18	2.72333	1.12	1.3	0.65	1.02333	2.7	1.22	2.45	2.12333
AT1G03710	AT1G03710	Cystatin/monellin superfamily protein [Source:NCBI gene (formerly Entrezgene);Acc:839427]	1.03	1.09	0.11	0.743333	0.83	1.19	0.38	0.8	0.3	0.56	0.69	0.516667	0.78	0.47	0.98	0.743333	1.48	1.29	0.71	1.16	0.44	1.01	0.23	0.56
AT1G03730	AT1G03730	pyrroline-5-carboxylate reductase [Source:NCBI gene (formerly Entrezgene);Acc:839106]	9.25	10.66	10.27	10.06	11.37	13.58	10.11	11.6867	13.75	11.63	11.09	12.1567	14.37	14.3	14.44	14.37	14.72	15.88	17.32	15.9733	17.64	16.84	10.81	15.0967
AT1G03740	AT1G03740	Protein kinase superfamily protein [Source:NCBI gene (formerly Entrezgene);Acc:839423]	19.87	25.96	25.98	23.9367	18	25.68	25.45	23.0433	33.86	32.38	32.62	32.9533	36.57	34.39	39.41	36.79	38.12	36.53	37.51	37.3867	34.18	35.27	39.6	36.35
AT1G03750	SWI2	switch 2 [Source:NCBI gene (formerly Entrezgene);Acc:839417]	3.15	3.83	3.12	3.36667	3.46	3.81	3.66	3.64333	3.78	3.88	3.35	3.67	4.18	4.28	3.93	4.13	3.44	3.45	3.62	3.50333	4.35	4.32	5.39	4.68667
AT1G03760	AT1G03760	Prefoldin chaperone subunit family protein [Source:NCBI gene (formerly Entrezgene);Acc:839119]	15.8	15.15	15.53	15.4933	12.78	12.96	14.33	13.3567	14.54	16.8	14.53	15.29	10.84	15.32	13.08	13.08	12.64	12.64	11.4	12.2267	12.95	12.41	13.05	12.8033
AT1G03770	RING1B	RING 1B [Source:NCBI gene (formerly Entrezgene);Acc:839413]	9.29	11.72	8.27	9.76	9.26	6.9	8.5	8.22	10.15	10.29	8.37	9.60333	8.39	10.04	7.48	8.63667	8.07	8.26	7.68	8.00333	8.27	8.3	7.78	8.11667
AT1G03780	TPX2	targeting protein for XKLP2 [Source:NCBI gene (formerly Entrezgene);Acc:839140]	16.19	15.01	13.31	14.8367	17.84	14.07	16.67	16.1933	11.34	11.43	12.71	11.8267	9.04	9.63	6.68	8.45	10.39	11.33	11.87	11.1967	9.22	7.96	9.39	8.85667
AT1G03790	SOM	Zinc finger C-x8-C-x5-C-x3-H type family protein [Source:NCBI gene (formerly Entrezgene);Acc:839408]	0.16	0.07	0.06	0.096667	0	0	0.08	0.026667	0.1	0.25	0	0.116667	0.35	0.22	0.2	0.256667	0.23	0.49	0.29	0.336667	0.21	0.14	0.07	0.14
AT1G03800	ERF10	ERF domain protein 10 [Source:NCBI gene (formerly Entrezgene);Acc:839173]	0.62	0.31	0.63	0.52	0.82	0.59	0.47	0.626667	0.89	0.93	0.22	0.68	0.97	1.11	1.15	1.07667	0.97	1.49	1.37	1.27667	0.39	1.04	0.78	0.736667
AT1G03820	AT1G03820	E6-like protein [Source:NCBI gene (formerly Entrezgene);Acc:839400]	38.05	60.86	34.09	44.3333	28.95	30.52	43.1	34.19	31.42	47.08	46.53	41.6767	21.42	44.08	20.15	28.55	25.04	44.03	27.88	32.3167	24	29.96	25.41	26.4567
AT1G03830	AT1G03830	guanylate-binding family protein [Source:NCBI gene (formerly Entrezgene);Acc:839398]	9.8	10.33	9.43	9.85333	10.12	10.12	10.38	10.2067	8.3	10.28	9.24	9.27333	7.19	8.3	6.99	7.49333	8.24	8.06	7.64	7.98	7.52	6.65	7.25	7.14
AT1G03840	MGP	C2H2 and C2HC zinc fingers superfamily protein [Source:NCBI gene (formerly Entrezgene);Acc:839396]	3.74	7.32	4.48	5.18	4.69	2.22	4.54	3.81667	5.35	3.96	2.57	3.96	3.73	4.57	2.81	3.70333	2.79	3.58	3.73	3.36667	5.09	3.52	3.85	4.15333
AT1G03850	GRXS13	Glutaredoxin family protein [Source:NCBI gene (formerly Entrezgene);Acc:839392]	16.87	23.24	15.37	18.4933	12.44	19.41	21.36	17.7367	18.38	16.77	15.09	16.7467	8.66	13.31	11.65	11.2067	17.37	19.33	19.01	18.57	16.86	11.04	11.02	12.9733
AT1G03860	PHB2	prohibitin 2 [Source:NCBI gene (formerly Entrezgene);Acc:839228]	172.18	165.57	164.35	167.367	145.97	131.25	153.15	143.457	170.6	178.58	157.54	168.907	121.63	140.55	134.14	132.107	122.79	131.11	143.66	132.52	112.47	133.13	108.68	118.093
AT1G03870	FLA9	FASCICLIN-like arabinoogalactan 9 [Source:NCBI gene (formerly Entrezgene);Acc:839384]	77.1	88.26	92.13	85.83	83.37	87.29	81.04	83.9	102.48	89.01	71.43	87.64	48.26	53.96	40.09	47.4367	86.5	92.01	99.2	92.57	57.8	88.85	44.65	63.7667
AT1G03880	CRU2	cruciferin 2 [Source:NCBI gene (formerly Entrezgene);Acc:839383]	0	0	0	0	0	0	0.03	0.01	0	0	0.07	0.023333	0	0	0	0	0	0	0	0	0	0	0	0
AT1G03900	ABCI18	non-intrinsic ABC protein 4 [Source:NCBI gene (formerly Entrezgene);Acc:839378]	72.18	84.51	84.17	80.2867	94.96	78.17	75.51	82.88	98.35	88.47	80.58	89.1333	120.71	108.08	108.91	112.567	105.81	105.78	98.82	103.47	126.16	114.16	115.57	118.63
AT1G03905	ABCI19	P-loop containing nucleoside triphosphate hydrolases superfamily protein [Source:NCBI gene (formerly Entrezgene);Acc:839376]	4.5	5.45	5.58	5.17667	6.15	3.48	4.61	4.74667	8.28	4.96	5.18	6.14	6.48	6.58	6.67	6.57667	4.59	3.87	7.21	5.22333	7.36	6.79	5.71	6.62
AT1G03910	AT1G03910	cactus-binding carboxy-terminal, cactin [Source:NCBI gene (formerly Entrezgene);Acc:839371]	47	45.93	44.35	45.76	41.53	38.49	41.45	40.49	47.87	43.23	45	45.3667	46.64	46.22	42.31	45.0567	40.27	41.63	40.24	40.7133	35.78	39.83	40.63	38.7467
AT1G03920	AT1G03920	Protein kinase family protein [Source:NCBI gene (formerly Entrezgene);Acc:839369]	2.86	2.63	2.19	2.56	1.89	1.76	1.99	1.88	2.96	1.94	2.24	2.38	1.83	2.96	1.97	2.25333	2.02	2	2.26	2.09333	1.85	2.06	1.97	1.96
AT1G03930	ADK1	dual specificity kinase 1 [Source:NCBI gene (formerly Entrezgene);Acc:839368]	18.42	19.07	22	19.83	20.25	22.37	21.99	21.5367	20.34	20.47	20.17	20.3267	17.22	19.1	17.31	17.8767	18.99	19.94	19.35	19.4267	20.43	18.58	19.28	19.43
AT1G03940	AT1G03940	HXXXD-type acyl-transferase family protein [Source:NCBI gene (formerly Entrezgene);Acc:839366]	13.77	11.76	12.04	12.5233	10.99	9.59	10.55	10.3767	11.85	13.4	12.28	12.51	8.3	12.36	11.78	10.8133	9.06	6.86	9.52	8.48	8.26	8.02	9.52	8.6
AT1G03950	VPS2.3	vacuolar protein sorting-associated protein 2.3 [Source:NCBI gene (formerly Entrezgene);Acc:839362]	15.34	17.9	19.33	17.5233	12.95	16.8	17.84	15.8633	18.35	20.88	20.81	20.0133	22.62	21.26	22.82	22.2333	16.53	18.26	16.18	16.99	20.98	24.72	25.23	23.6433
AT1G03960	AT1G03960	Calcium-binding EF hand family protein [Source:NCBI gene (formerly Entrezgene);Acc:839361]	12.2	11.21	10.62	11.3433	11.39	9.35	12.56	11.1	10.64	12.42	11.35	11.47	11.46	12.22	10.51	11.3967	9.43	10.83	9.18	9.81333	10.72	10.7	12.15	11.19
AT1G03970	GBF4	G-box binding factor 4 [Source:NCBI gene (formerly Entrezgene);Acc:839356]	20.63	19.43	22.15	20.7367	18.54	21.74	24	21.4267	20.76	23.85	20.4	21.67	27.67	27.06	26.08	26.9367	25.1	22.27	22.2	23.19	26.41	22.62	26.2	25.0767
AT1G03980	PCS2	phytochelatin synthase 2 [Source:NCBI gene (formerly Entrezgene);Acc:839354]	2.07	1.81	0.95	1.61	0.82	0.66	0.84	0.773333	1.04	0.92	0.94	0.966667	0.57	0.57	0.53	0.556667	1.13	0.95	0.94	1.00667	0.51	0.66	0.72	0.63
AT1G03982	AT1G03982	PAK-box/P21-Rho-binding family protein [Source:NCBI gene (formerly Entrezgene);Acc:3766656]	0	0	0	0	0	0	0	0	0.13	0	0	0.043333	0	0	0	0	0	0	0	0	0	0	0.12	0.04
AT1G03987	AT1G03987	ncRNA [Source:NCBI gene (formerly Entrezgene);Acc:28716029]	0	0	2.45	0.816667	0	0	0	0	0	3.72	0	1.24	0	0	0	0	2.94	0	0	0.98	0	0	0	0
AT1G03990	AT1G03990	Long-chain fatty alcohol dehydrogenase family protein [Source:NCBI gene (formerly Entrezgene);Acc:839342]	0.04	0.17	0	0.07	0.06	0.17	0.1	0.11	0.18	0.48	0.26	0.306667	0.1	0.29	0.57	0.32	0	0.18	0.38	0.186667	0.29	0.05	0.15	0.163333
AT1G03997	AT1G03997	ncRNA [Source:NCBI gene (formerly Entrezgene);Acc:28716031]	0	0	0	0	0	1.41	0	0.47	0	1.53	0	0.51	0	0	0	0	0	0	0	0	0	0	0	0
AT1G04000	AT1G04000	-	10.3	8.08	9.64	9.34	13.26	14.3	11.49	13.0167	12.12	12.27	12.16	12.1833	13.61	8.87	12.38	11.62	21.37	16.19	21.09	19.55	22.98	19.07	18.82	20.29
AT1G04007	AT1G04007	ncRNA [Source:NCBI gene (formerly Entrezgene);Acc:28716033]	0	0	0	0	0	0	0	0	0	0	0.54	0.18	0	0	0	0	0	0	0	0	0	0	0	0
AT1G04010	PSAT1	phospholipid sterol acyl transferase 1 [Source:NCBI gene (formerly Entrezgene);Acc:839335]	5.27	6.14	4.68	5.36333	6	5.11	5.7	5.60333	6.8	4.99	5.94	5.91	7.28	7.91	7.62	7.60333	5.97	5.9	6.92	6.26333	6.93	7.33	7.97	7.41
AT1G04013	AT1G04013	ncRNA [Source:NCBI gene (formerly Entrezgene);Acc:28716034]	3.65	0	3.89	2.51333	10.67	0	0	3.55667	3.47	5.87	6.15	5.16333	6.55	0	5.96	4.17	22.27	0	0	7.42333	3.84	9.31	21.9	11.6833
AT1G04017	AT1G04017	ncRNA [Source:NCBI gene (formerly Entrezgene);Acc:28716035]	3.03	6.14	0	3.05667	11.79	23.21	12.75	15.9167	12.64	3.42	21.72	12.5933	4.27	8.99	18.72	10.66	9.27	12.01	8.24	9.84	0	12.11	11.33	7.81333
AT1G04020	BARD1	breast cancer associated RING 1 [Source:NCBI gene (formerly Entrezgene);Acc:839329]	17.01	14.39	12.66	14.6867	11.48	11.1	13.23	11.9367	12.17	13.65	12.63	12.8167	11.05	14.22	11.21	12.16	10.39	11.04	10.13	10.52	10.82	10.94	7.71	9.82333
AT1G04023	AT1G04023	ncRNA [Source:NCBI gene (formerly Entrezgene);Acc:28716036]	5.8	0	0	1.93333	0	0	0	0	0	1.69	0	0.563333	0	0	0	0	0	0	0	0	0	1.83	0	0.61
AT1G04030	AT1G04030	eisosome protein [Source:NCBI gene (formerly Entrezgene);Acc:839326]	8.38	9.51	7.59	8.49333	7.9	6.43	8	7.44333	8.45	6.11	6.74	7.1	7.4	5.44	4.86	5.9	6	6.17	5.69	5.95333	5.47	6.22	6.28	5.99
AT1G04040	AT1G04040	HAD superfamily, subfamily IIIB acid phosphatase [Source:NCBI gene (formerly Entrezgene);Acc:839325]	191.25	204.27	216.84	204.12	134.8	149.85	177.35	154	171.48	170.91	129.96	157.45	93.51	95.42	98.18	95.7033	119	132.88	133.45	128.443	79.65	121.89	76.33	92.6233
AT1G04047	AT1G04047	ncRNA [Source:NCBI gene (formerly Entrezgene);Acc:28716041]	0.98	0.66	2.55	1.39667	2.28	0	1.64	1.30667	0	2.45	2.54	1.66333	0.29	0.62	0.56	0.49	1.25	1.23	0.34	0.94	2.63	2.31	2.56	2.5
AT1G04050	SUVR1	histone-lysine N-methyltransferase SUVR2-like protein [Source:NCBI gene (formerly Entrezgene);Acc:839320]	3.53	3.82	3.42	3.59	3.62	3.18	3.58	3.46	4.1	3.6	2.83	3.51	2.86	3.37	2.22	2.81667	2.03	3.24	2.41	2.56	3.07	2.13	2.91	2.70333
AT1G04053	AT1G04053	ncRNA [Source:NCBI gene (formerly Entrezgene);Acc:28716042]	0	1.97	3.47	1.81333	5.99	4.34	3.6	4.64333	5.68	2.06	2.05	3.26333	4.14	2.1	2.85	3.03	1.82	2.81	2.69	2.44	1.67	0.84	2.95	1.82
AT1G04067	AT1G04067	ncRNA [Source:NCBI gene (formerly Entrezgene);Acc:28716045]	3.66	7.69	2.93	4.76	4.63	5.72	2.16	4.17	4.01	1.6	2.98	2.86333	1.73	3.96	2.02	2.57	2.64	3.17	3.56	3.12333	3.2	2.86	0	2.02
AT1G04070	TOM22-I	translocase of outer membrane 22-I [Source:NCBI gene (formerly Entrezgene);Acc:839317]	26.59	26.63	19.91	24.3767	23.19	20.83	20.31	21.4433	25.68	28.67	26.5	26.95	21.98	27.81	25.35	25.0467	28.14	30.53	33.81	30.8267	29.6	26.2	28.57	28.1233
AT1G04073	AT1G04073	ncRNA [Source:NCBI gene (formerly Entrezgene);Acc:28716046]	0	0	4.01	1.33667	0	0	8.52	2.84	0	0	0	0	3.03	7.55	0	3.52667	0	0	0	0	4.8	0	4.07	2.95667
AT1G04077	AT1G04077	ncRNA [Source:NCBI gene (formerly Entrezgene);Acc:28716047]	1.16	0.82	0.58	0.853333	1.01	1.56	1.11	1.22667	0.67	0.44	0.42	0.51	1.96	2.53	1.67	2.05333	3.19	2.69	1.1	2.32667	2.53	2.49	1.35	2.12333
AT1G04080	PRP39	Tetratricopeptide repeat (TPR)-like superfamily protein [Source:NCBI gene (formerly Entrezgene);Acc:839314]	78.3	75.63	71.62	75.1833	72.49	69.39	72.37	71.4167	69.05	73.66	75.42	72.71	67.37	73.13	67.85	69.45	70.68	71.65	68.42	70.25	69.31	66.85	75.13	70.43
AT1G04083	AT1G04083	ncRNA [Source:NCBI gene (formerly Entrezgene);Acc:28716048]	0	0	2.32	0.773333	0	3.24	0	1.08	0	0	0	0	1.93	0	0	0.643333	2.8	2.25	2.38	2.47667	0	0	9.78	3.26
AT1G04090	AT1G04090	vacuolar sorting-associated protein (DUF946) [Source:NCBI gene (formerly Entrezgene);Acc:839298]	0.56	0.9	0.47	0.643333	0.59	0.7	0.77	0.686667	0.8	0.43	0.5	0.576667	0.68	0.66	0.34	0.56	0.52	0.59	0.46	0.523333	0.81	1.11	0.62	0.846667
AT1G04093	AT1G04093	ncRNA [Source:NCBI gene (formerly Entrezgene);Acc:28716050]	0	0	0.49	0.163333	0	0	1.26	0.42	0	0	0	0	0	0	0	0	0	0	0	0	1	0.29	0.5	0.596667
AT1G04097	AT1G04097	ncRNA [Source:NCBI gene (formerly Entrezgene);Acc:28716051]	1.09	0	0	0.363333	2.09	0	0	0.696667	0	0	0.94	0.313333	0	0	0	0	0	1.12	0	0.373333	0	0	1.02	0.34
AT1G04100	IAA10	indoleacetic acid-induced protein 10 [Source:NCBI gene (formerly Entrezgene);Acc:839290]	3.31	5.74	4.11	4.38667	3.91	4.01	4.35	4.09	5.82	5.55	5.04	5.47	5.1	4.77	5.99	5.28667	5.82	5.93	6.1	5.95	6.34	4.82	5.49	5.55
AT1G04103	AT1G04103	ncRNA [Source:NCBI gene (formerly Entrezgene);Acc:28716052]	0	0.25	0	0.083333	0	0	0	0	0.09	0.08	0	0.056667	0.08	0.91	0.08	0.356667	0.43	0	0	0.143333	0.6	0	0	0.2
AT1G04105	AT1G04105	-	0.12	0	0.83	0.316667	0	0	0	0	0	0	0	0	0	0	0	0	0	0	0	0	0	0	0	0
AT1G04110	SDD1	Subtilase family protein [Source:NCBI gene (formerly Entrezgene);Acc:839287]	4.15	3.05	3.78	3.66	2.09	2.73	3.31	2.71	2.36	2.83	3.06	2.75	2.66	2.83	3.65	3.04667	3.21	3.67	2.67	3.18333	2.01	2.96	3.12	2.69667
AT1G04117	AT1G04117	ncRNA [Source:NCBI gene (formerly Entrezgene);Acc:28716055]	4.28	4.12	4.53	4.31	3.72	4.14	5.08	4.31333	6.26	6.13	5.38	5.92333	4.03	5.29	3.32	4.21333	3.52	3.58	5.05	4.05	4.13	4.43	3.99	4.18333
AT1G04120	ABCC5	multidrug resistance-associated protein 5 [Source:NCBI gene (formerly Entrezgene);Acc:839277]	25.79	31.87	27.06	28.24	19.74	19	25.64	21.46	33.41	32.07	29.02	31.5	33.02	35.28	32.85	33.7167	21.2	22.14	24.12	22.4867	26.3	26.75	27.58	26.8767
AT1G04123	AT1G04123	ncRNA [Source:NCBI gene (formerly Entrezgene);Acc:28716056]	0	1.85	0	0.616667	0	0	0	0	0	1.18	0	0.393333	0	0	0	0	0	0	0.55	0.183333	0	0	0	0
AT1G04127	AT1G04127	ncRNA [Source:NCBI gene (formerly Entrezgene);Acc:28716057]	0	0	0	0	0	0	0	0	0	0	3.63	1.21	0	0	0	0	0	0	0	0	0	0	0	0
AT1G04130	TPR2	Tetratricopeptide repeat (TPR)-like superfamily protein [Source:NCBI gene (formerly Entrezgene);Acc:839276]	12.54	12.66	10.22	11.8067	11.59	10.87	11.43	11.2967	12.33	12.64	13.4	12.79	10.58	11.86	12.02	11.4867	10.55	10.04	10.5	10.3633	10.72	10.73	9.04	10.1633
AT1G04133	AT1G04133	ncRNA [Source:NCBI gene (formerly Entrezgene);Acc:28716058]	0	0	0	0	0	0	0	0	0	0.66	0.34	0.333333	0	0	0	0	0	0	0	0	0	0	0	0
AT1G04140	AT1G04140	Transducin family protein / WD-40 repeat family protein [Source:NCBI gene (formerly Entrezgene);Acc:839272]	46.59	51.01	50.61	49.4033	43.82	41.95	51.11	45.6267	53.66	53.86	50.55	52.69	52.2	54.09	54.67	53.6533	43.84	44.56	47.23	45.21	48.98	48.49	52.34	49.9367
AT1G04147	AT1G04147	ncRNA [Source:NCBI gene (formerly Entrezgene);Acc:28716061]	0	0	0	0	0	0	1.8	0.6	0	1.67	0	0.556667	0	9.52	0	3.17333	0	0	0	0	0	0	0	0
AT1G04150	AT1G04150	C2 calcium/lipid-binding plant phosphoribosyltransferase family protein [Source:NCBI gene (formerly Entrezgene);Acc:839249]	0.18	0.39	0.29	0.286667	0.23	0.17	0.43	0.276667	0.33	0.2	0.31	0.28	0.31	0.34	0.14	0.263333	0.23	0.24	0.33	0.266667	0.29	0.1	0.38	0.256667
AT1G04153	AT1G04153	ncRNA [Source:NCBI gene (formerly Entrezgene);Acc:28716062]	0.93	1.24	1.81	1.32667	0	0.51	0.52	0.343333	0.3	2.06	1.33	1.23	0.82	0.89	0.27	0.66	0	0.58	0.32	0.3	0.62	0	0	0.206667
AT1G04160	XIB	myosin XI B [Source:NCBI gene (formerly Entrezgene);Acc:839246]	3.89	4.69	4.63	4.40333	3.85	3.96	4.64	4.15	3.8	3.53	3.96	3.76333	3.42	3.32	2.97	3.23667	3.02	3.63	3.9	3.51667	3.31	3.12	3.12	3.18333
AT1G04163	AT1G04163	ncRNA [Source:NCBI gene (formerly Entrezgene);Acc:28716064]	0.36	0	0	0.12	0	0	0	0	0	0	0.01	0.003333	0	0	0	0	0	0.48	0.43	0.303333	0	0	0	0
AT1G04170	EIF2 GAMMA	eukaryotic translation initiation factor 2 gamma subunit [Source:NCBI gene (formerly Entrezgene);Acc:839238]	164.42	165.41	150.89	160.24	127.44	123.11	140.34	130.297	150.62	158.45	149.74	152.937	102.01	118.81	111.09	110.637	108.48	124.57	122.02	118.357	102.73	106.26	96.86	101.95
AT1G04180	YUC9	YUCCA 9 [Source:NCBI gene (formerly Entrezgene);Acc:837024]	1.51	3.42	2.71	2.54667	2.38	1.13	2.25	1.92	2.68	2.35	1.8	2.27667	3.14	3.2	1.9	2.74667	1.44	2.08	1.36	1.62667	3.63	2.2	3.25	3.02667
AT1G04183	AT1G04183	ncRNA [Source:NCBI gene (formerly Entrezgene);Acc:28716068]	0.87	1.14	0.11	0.706667	2.96	0.64	0.52	1.37333	0.27	0.31	0.43	0.336667	0.11	0.29	0	0.133333	1.07	0.19	0.21	0.49	0.79	0.23	0.14	0.386667
AT1G04190	TPR3	Tetratricopeptide repeat (TPR)-like superfamily protein [Source:NCBI gene (formerly Entrezgene);Acc:839442]	64.36	67.27	58.18	63.27	50.69	45.25	56.52	50.82	63.74	69.71	56.56	63.3367	46.5	54.16	48.38	49.68	48.96	51	50.46	50.14	48.3	47.31	43.14	46.25
AT1G04197	AT1G04197	ncRNA [Source:NCBI gene (formerly Entrezgene);Acc:28716071]	1.09	3.65	2.49	2.41	2.53	2.09	2.45	2.35667	1.78	2.12	0.94	1.61333	2.24	1.73	1.25	1.74	2.34	3.12	2.27	2.57667	3.32	5.2	3.2	3.90667
AT1G04200	AT1G04200	dyggve-melchior-clausen syndrome protein [Source:NCBI gene (formerly Entrezgene);Acc:839439]	15.88	15.68	14.18	15.2467	13.32	13.9	15.89	14.37	14.29	15.67	14.5	14.82	15.14	16.19	15.54	15.6233	12.98	14.14	16.22	14.4467	13.32	13.77	15.25	14.1133
AT1G04210	AT1G04210	Leucine-rich repeat protein kinase family protein [Source:NCBI gene (formerly Entrezgene);Acc:839441]	31.44	30.52	27.93	29.9633	26.61	26.6	29.61	27.6067	28.32	29.93	28.01	28.7533	22.71	25.95	22.78	23.8133	23.94	24.33	26.05	24.7733	22.96	23.1	20.93	22.33
AT1G04217	AT1G04217	ncRNA [Source:NCBI gene (formerly Entrezgene);Acc:28716075]	5.07	4.83	6.92	5.60667	3.83	4.32	4.61	4.25333	5.98	5.6	5.68	5.75333	4.08	4.55	3.66	4.09667	4.59	5.04	5.31	4.98	4.88	4.19	4.03	4.36667
AT1G04220	KCS2	3-ketoacyl-CoA synthase 2 [Source:NCBI gene (formerly Entrezgene);Acc:839578]	5.69	8.55	6.87	7.03667	4.81	3.94	7	5.25	9.25	8.14	6.48	7.95667	18.53	13.08	11.97	14.5267	6.19	6.42	7.08	6.56333	11.03	9.38	13.3	11.2367
AT1G04230	AT1G04230	rRNA-processing EFG1-like protein (DUF2361) [Source:NCBI gene (formerly Entrezgene);Acc:839575]	12.68	13.31	13.16	13.05	11.25	11.71	12.63	11.8633	13.51	14.03	13.56	13.7	13.38	12.08	13.44	12.9667	14.85	14.27	12.07	13.73	12.13	12.81	12.95	12.63
AT1G04233	AT1G04233	ncRNA [Source:NCBI gene (formerly Entrezgene);Acc:28716078]	0	8.12	0	2.70667	3.53	4.25	0	2.59333	10.69	0	0	3.56333	0	0	3.56	1.18667	0	0.07	0	0.023333	0	0	0	0
AT1G04237	AT1G04237	ncRNA [Source:NCBI gene (formerly Entrezgene);Acc:28716079]	5.89	4.48	0	3.45667	4.24	0	1.28	1.84	0	0	2.56	0.853333	0	0	0	0	0	0	4.85	1.61667	0	0	0	0
AT1G04240	SHY2	AUX/IAA transcriptional regulator family protein [Source:NCBI gene (formerly Entrezgene);Acc:839570]	24.46	24.61	31.8	26.9567	23.41	24.68	30.26	26.1167	22.39	30.66	29.12	27.39	19.91	22.17	16.6	19.56	18.53	23.75	20.58	20.9533	19.61	18.61	18.43	18.8833
AT1G04247	AT1G04247	ncRNA [Source:NCBI gene (formerly Entrezgene);Acc:28716081]	1.24	1.35	0.85	1.14667	0.98	0.75	1.2	0.976667	1.35	1.1	1.05	1.16667	3.22	1.32	1.82	2.12	0.98	1.29	1.18	1.15	1.76	1.61	1.97	1.78
AT1G04250	AXR3	AUX/IAA transcriptional regulator family protein [Source:NCBI gene (formerly Entrezgene);Acc:839568]	27.94	36.57	32.07	32.1933	27.96	26.71	31.9	28.8567	33.36	31.06	26.86	30.4267	25.03	26.29	28.04	26.4533	22.9	34.71	30.32	29.31	24	25.4	25.75	25.05
AT1G04260	MPI7	CAMV movement protein interacting protein 7 [Source:NCBI gene (formerly Entrezgene);Acc:839565]	13.28	14.7	14.82	14.2667	14.21	14.77	12.46	13.8133	16.92	14.12	14.21	15.0833	18.24	15.38	16.18	16.6	12.92	14.27	14.97	14.0533	15.42	16.18	13.32	14.9733
AT1G04270	RPS15	cytosolic ribosomal protein S15 [Source:NCBI gene (formerly Entrezgene);Acc:839564]	1083.68	1072.12	992.23	1049.34	959.68	797.59	989.06	915.443	968.57	1035.9	960.76	988.41	678.05	819.28	637.58	711.637	748.38	833.41	815.48	799.09	703.43	742.18	612.33	685.98
AT1G04280	AT1G04280	P-loop containing nucleoside triphosphate hydrolases superfamily protein [Source:NCBI gene (formerly Entrezgene);Acc:839555]	15.22	22.34	17.59	18.3833	15.01	16.05	20.38	17.1467	21.11	21.53	19.22	20.62	19.49	21.18	20.32	20.33	20.74	23.44	18.02	20.7333	23.02	19.22	21.72	21.32
AT1G04290	AT1G04290	Thioesterase superfamily protein [Source:NCBI gene (formerly Entrezgene);Acc:839552]	20.49	27.19	20.05	22.5767	21.97	23.59	22.74	22.7667	22.93	22.53	23.15	22.87	26.96	26.22	26.27	26.4833	21.53	21.07	20.6	21.0667	21.98	23.39	21.83	22.4
AT1G04295	AT1G04295	ncRNA [Source:NCBI gene (formerly Entrezgene);Acc:5007661]	0.43	0.21	0.21	0.283333	1.75	1.07	0.54	1.12	1.79	0.73	1.81	1.44333	0.74	0.49	0.92	0.716667	0.79	0.76	0.86	0.803333	1.5	2.16	1.27	1.64333
AT1G04297	AT1G04297	ncRNA [Source:NCBI gene (formerly Entrezgene);Acc:28716091]	0.14	0.29	0.27	0.233333	0.44	0.12	0.95	0.503333	0	0.36	0.37	0.243333	0.25	0	0.61	0.286667	0.17	0.25	0.28	0.233333	0.28	0.47	0.43	0.393333
AT1G04300	AT1G04300	TRAF-like superfamily protein [Source:NCBI gene (formerly Entrezgene);Acc:839551]	30.27	33.62	31.43	31.7733	32.63	32.79	32.76	32.7267	36.23	35.5	33.7	35.1433	36.45	35.75	35.49	35.8967	33.88	33.18	31.09	32.7167	34.1	35.32	41.27	36.8967
AT1G04303	AT1G04303	ncRNA [Source:NCBI gene (formerly Entrezgene);Acc:28716092]	0	0	0	0	9.18	6.78	0	5.32	0	0	0	0	12.66	0	3.77	5.47667	5.52	9.3	0	4.94	9.72	17.5	0	9.07333
AT1G04307	AT1G04307	ncRNA [Source:NCBI gene (formerly Entrezgene);Acc:28716093]	0.33	0	0	0.11	0	0	0	0	0	0	0	0	0	0	0	0	0	0	0	0	0	0	0	0
AT1G04310	ERS2	ethylene response sensor 2 [Source:NCBI gene (formerly Entrezgene);Acc:839549]	2.71	1.92	1.6	2.07667	3.1	3.87	2.84	3.27	3.85	1.38	2.09	2.44	4.32	5.17	2.59	4.02667	5.81	2.08	3.99	3.96	3.71	2.52	6.63	4.28667
AT1G04313	AT1G04313	ncRNA [Source:NCBI gene (formerly Entrezgene);Acc:28716094]	0.52	0.75	0	0.423333	0	0.94	0	0.313333	0	0.17	1.08	0.416667	1.56	0	3.05	1.53667	5.05	1.37	0	2.14	0	0	0	0
AT1G04323	AT1G04323	ncRNA [Source:NCBI gene (formerly Entrezgene);Acc:28716096]	0	0	0	0	17.01	0	0	5.67	0	0	0	0	0	0	0	0	0	0	3.03	1.01	0	0	0	0
AT1G04330	AT1G04330	-	2.45	2.83	1.7	2.32667	1.33	2	2.78	2.03667	3.23	1.41	2.65	2.43	4.81	4.11	3.41	4.11	2.47	4.04	3.96	3.49	3.83	6.02	3.2	4.35
AT1G04340	AT1G04340	HR-like lesion-inducing protein-like protein [Source:NCBI gene (formerly Entrezgene);Acc:839547]	32.89	40.5	33.13	35.5067	34.05	29.19	38.9	34.0467	40.48	40.45	34.79	38.5733	30.93	31.99	33.19	32.0367	30.39	33.27	33.23	32.2967	35.55	33.19	28.42	32.3867
AT1G04343	AT1G04343	ncRNA [Source:NCBI gene (formerly Entrezgene);Acc:28716100]	18.07	22.81	19.01	19.9633	15.08	17.33	11.13	14.5133	21.55	22.41	19.26	21.0733	10.96	23.15	25.08	19.73	22.3	14.04	12.77	16.37	21.23	18.42	28.32	22.6567
AT1G04347	AT1G04347	ncRNA [Source:NCBI gene (formerly Entrezgene);Acc:28716101]	1.28	2.58	1.27	1.71	0.42	0.35	0	0.256667	1.25	1.06	0.37	0.893333	0	0	0.37	0.123333	0.56	1.65	0	0.736667	1.75	0.52	0.83	1.03333
AT1G04350	AT1G04350	2-oxoglutarate (2OG) and Fe(II)-dependent oxygenase superfamily protein [Source:NCBI gene (formerly Entrezgene);Acc:839542]	9.25	9.05	9.84	9.38	15.46	16.33	15.32	15.7033	9.92	10.38	15.1	11.8	16.44	15.12	16.11	15.89	13.77	12.73	13.31	13.27	16.35	13.76	22.44	17.5167
AT1G04353	AT1G04353	ncRNA [Source:NCBI gene (formerly Entrezgene);Acc:28716102]	2.93	6.1	0.71	3.24667	2.13	1.97	2.2	2.1	0.4	0.54	1.2	0.713333	3.12	2.49	0.54	2.05	3.2	2.64	3.36	3.06667	2.36	0.96	2.07	1.79667
AT1G04357	AT1G04357	ncRNA [Source:NCBI gene (formerly Entrezgene);Acc:28716103]	2.41	1.2	2.2	1.93667	1.7	2.01	2.21	1.97333	1.19	1.81	2.07	1.69	1.49	2.07	2.88	2.14667	1.2	2.2	1.22	1.54	1.43	1.37	4.02	2.27333
AT1G04360	AT1G04360	RING/U-box superfamily protein [Source:NCBI gene (formerly Entrezgene);Acc:839540]	2.96	5.58	3.44	3.99333	3.4	2.39	3.52	3.10333	6.04	3.69	3.03	4.25333	6.64	4.64	2.67	4.65	2.97	3.47	3.76	3.4	5.09	3.74	4.8	4.54333
AT1G04367	AT1G04367	ncRNA [Source:NCBI gene (formerly Entrezgene);Acc:28716105]	0	0	0	0	0	0	0.11	0.036667	0	0	0	0	0	0	0	0	0	0	0	0	0	0	0	0
AT1G04370	ERF14	Ethylene-responsive element binding factor 14 [Source:NCBI gene (formerly Entrezgene);Acc:839539]	0	0.7	0.22	0.306667	0	0.1	0.1	0.066667	1.4	0.39	0.5	0.763333	0.41	0.23	0.6	0.413333	0.42	1.01	3.22	1.55	1.11	1.13	1.85	1.36333
AT1G04380	AT1G04380	2-oxoglutarate (2OG) and Fe(II)-dependent oxygenase superfamily protein [Source:NCBI gene (formerly Entrezgene);Acc:839535]	0.2	0.15	0.19	0.18	0.09	0.15	0.3	0.18	0.49	0.06	0.18	0.243333	0.17	0.16	0.13	0.153333	0.15	0.09	0.38	0.206667	0.23	0.04	0.17	0.146667
AT1G04390	AT1G04390	BTB/POZ domain-containing protein [Source:NCBI gene (formerly Entrezgene);Acc:839530]	4.55	4.8	4.41	4.58667	4.4	4.01	5.52	4.64333	5.05	4.9	4.75	4.9	4.95	5.23	4.69	4.95667	4.29	4.73	4.23	4.41667	4.79	4.63	5.2	4.87333
AT1G04393	ath-MIR5640	ath-MIR5640 [Source:miRBase;Acc:MI0019213]	0	0	0	0	0.44	0	0	0.146667	0	0.37	0	0.123333	0	0	0	0	0	0	0	0	0	0.55	0	0.183333
AT1G04400	CRY2	cryptochrome 2 [Source:NCBI gene (formerly Entrezgene);Acc:839529]	55.39	61.77	62.16	59.7733	64.87	80.03	69.45	71.45	57.44	59.6	62.02	59.6867	75.69	76.32	74.31	75.44	70.21	69.15	59.81	66.39	71.47	65.67	77.29	71.4767
AT1G04410	c-NAD-MDH1	Lactate/malate dehydrogenase family protein [Source:NCBI gene (formerly Entrezgene);Acc:839527]	691.05	820.43	764.24	758.573	595.12	617.75	701.61	638.16	773.45	723.27	705.23	733.983	701.09	697.53	711.89	703.503	601.77	704.87	617.34	641.327	641.6	668.96	604.64	638.4
AT1G04413	AT1G04413	ncRNA [Source:NCBI gene (formerly Entrezgene);Acc:28716114]	0	0	0	0	0	1.06	0	0.353333	0.64	0	0	0.213333	0	0	0.57	0.19	0	0	0	0	0	0	0	0
AT1G04417	AT1G04417	ncRNA [Source:NCBI gene (formerly Entrezgene);Acc:28716115]	0	0	1.35	0.45	0.65	0	0	0.216667	0	0	0	0	0	0.63	0	0.21	0	0	0	0	0	0	0	0
AT1G04420	AT1G04420	NAD(P)-linked oxidoreductase superfamily protein [Source:NCBI gene (formerly Entrezgene);Acc:839524]	110.51	88.16	107.28	101.983	106.43	124.19	110.9	113.84	81.2	85.73	90.71	85.88	82.43	78.24	85.48	82.05	105.04	91.6	92.2	96.28	83.66	85.44	80.27	83.1233
AT1G04425	AT1G04425	ncRNA [Source:NCBI gene (formerly Entrezgene);Acc:6240819]	17.4	15.93	18.4	17.2433	22.16	15.22	24.23	20.5367	17.34	16.27	17.38	16.9967	9.57	11.02	8.77	9.78667	14.4	12.41	17.7	14.8367	10.77	13.51	13.87	12.7167
AT1G04427	AT1G04427	ncRNA [Source:NCBI gene (formerly Entrezgene);Acc:28716117]	0	0.82	0	0.273333	0	0	1.17	0.39	5.83	0	0	1.94333	3.25	0	0	1.08333	0	0	0	0	0.06	3.4	0	1.15333
AT1G04430	AT1G04430	S-adenosyl-L-methionine-dependent methyltransferases superfamily protein [Source:NCBI gene (formerly Entrezgene);Acc:839522]	70.92	77.7	79.95	76.19	62.42	59.09	71.83	64.4467	65.27	61.14	60.18	62.1967	53.8	54.89	56.95	55.2133	44.82	51.4	54.24	50.1533	44.99	48.7	45.8	46.4967
AT1G04433	AT1G04433	ncRNA [Source:NCBI gene (formerly Entrezgene);Acc:28716118]	7.06	1.94	5.21	4.73667	13.42	6.68	7.36	9.15333	20.14	3.93	14.05	12.7067	1.24	7.14	6.67	5.01667	13.19	6.2	2.7	7.36333	9.32	11.17	10.9	10.4633
AT1G04437	AT1G04437	ncRNA [Source:NCBI gene (formerly Entrezgene);Acc:28716119]	0	0	3.3	1.1	0	0	0	0	0	0	0	0	0	0	0	0	0	0	0	0	0	0	2.69	0.896667
AT1G04440	CKL13	casein kinase like 13 [Source:NCBI gene (formerly Entrezgene);Acc:839520]	27.08	32.09	29.22	29.4633	28.29	24.45	28.89	27.21	31.69	31.53	28.63	30.6167	37.09	34.66	37.2	36.3167	24.95	27.3	27.82	26.69	32.41	29.84	35.42	32.5567
AT1G04445	AT1G04445	C2H2-like zinc finger protein [Source:NCBI gene (formerly Entrezgene);Acc:28716121]	0.17	0.17	0.16	0.166667	0.52	0	0	0.173333	0	0.58	0	0.193333	0	0	0	0	0	0.05	0	0.016667	0.33	0.19	0.51	0.343333
AT1G04455	AT1G04455	-	0.71	0	0	0.236667	0	0	0	0	0	0	0	0	0	0	0.61	0.203333	0	0	0	0	0	0	0	0
AT1G04463	AT1G04463	ncRNA [Source:NCBI gene (formerly Entrezgene);Acc:28716125]	0	0	0	0	0	1.09	0	0.363333	0	0	0	0	0	0	0	0	0	0	0	0	0.23	0	0	0.076667
AT1G04467	AT1G04467	ncRNA [Source:NCBI gene (formerly Entrezgene);Acc:28716126]	0.58	0.29	1.4	0.756667	0.58	1.2	1.94	1.24	0.57	1.69	1	1.08667	2.3	1.66	1.99	1.98333	0	1.08	0.59	0.556667	0.87	0.34	1.7	0.97
AT1G04470	AT1G04470	-	0	0	0	0	0	0	0	0	0	0	0.01	0.003333	0.01	0	0.01	0.006667	0	0	0.01	0.003333	0	0.03	0	0.01
AT1G04473	AT1G04473	ncRNA [Source:NCBI gene (formerly Entrezgene);Acc:28716127]	1.41	1.13	0.82	1.12	1.98	0.94	0.71	1.21	0.28	1.65	0.24	0.723333	0.25	1.08	0.72	0.683333	0	0.52	0	0.173333	0.56	0.65	0.28	0.496667
AT1G04477	AT1G04477	ncRNA [Source:NCBI gene (formerly Entrezgene);Acc:28716128]	0	0	1.6	0.533333	0.52	1.28	0	0.6	0	2.2	0.92	1.04	1.87	0.5	0.46	0.943333	2.1	1.57	1.13	1.6	1.1	1.31	0.52	0.976667
AT1G04480	AT1G04480	Ribosomal protein L14p/L23e family protein [Source:NCBI gene (formerly Entrezgene);Acc:839511]	500.8	456.57	415.62	457.663	484.32	396.11	381.94	420.79	428.74	423.92	406.46	419.707	285.74	332.68	309.55	309.323	355.5	378.38	388.28	374.053	319.41	333.48	257.94	303.61
AT1G04487	AT1G04487	ncRNA [Source:NCBI gene (formerly Entrezgene);Acc:28716130]	21.84	26.02	22.83	23.5633	15.79	27.87	25.77	23.1433	17.53	21.41	28.25	22.3967	25.04	27.44	39.46	30.6467	26.83	22.02	22.39	23.7467	22.35	19.68	24.43	22.1533
AT1G04490	AT1G04490	-	0.82	0.4	0.69	0.636667	0.72	0.21	0.52	0.483333	1.51	0.66	0.38	0.85	1.66	1.18	1.39	1.41	0.31	0.51	0.64	0.486667	0.66	0.53	0.63	0.606667
AT1G04493	AT1G04493	ncRNA [Source:NCBI gene (formerly Entrezgene);Acc:28716131]	0	0	0	0	0	2.67	1.01	1.22667	0	0	0	0	0	0	0	0	0	0	0	0	2.47	0	0	0.823333
AT1G04497	AT1G04497	ncRNA [Source:NCBI gene (formerly Entrezgene);Acc:28716132]	0.93	0	0	0.31	1.23	0	1.9	1.04333	0	2.57	0	0.856667	0	0	0	0	4.89	0	0	1.63	1	3.11	0	1.37
AT1G04500	AT1G04500	CCT motif family protein [Source:NCBI gene (formerly Entrezgene);Acc:839510]	0.16	0.25	0.19	0.2	0.04	0.03	0.22	0.096667	0.55	0.52	0.52	0.53	0.11	0.23	0.06	0.133333	0.28	0.15	0.25	0.226667	0.11	0.12	0.15	0.126667
AT1G04507	AT1G04507	ncRNA [Source:NCBI gene (formerly Entrezgene);Acc:28716134]	0.33	0	0	0.11	0	0	0	0	0	0	0	0	0	0	0	0	0	0	2.68	0.893333	0	0	0	0
AT1G04510	MAC3A	MOS4-associated complex 3A [Source:NCBI gene (formerly Entrezgene);Acc:839503]	59.65	60.53	58.37	59.5167	57.33	48.96	57.79	54.6933	59.97	60	57.33	59.1	48.64	52.94	50.43	50.67	47.42	53.31	53.91	51.5467	51.63	46.23	49.02	48.96
AT1G04513	AT1G04513	ncRNA [Source:NCBI gene (formerly Entrezgene);Acc:28716135]	0	0.22	0.16	0.126667	0.75	0.52	0.78	0.683333	1.36	0.46	0.28	0.7	0.84	0.87	1	0.903333	0.77	0.6	0.25	0.54	0.8	0.67	1	0.823333
AT1G04520	PDLP2	plasmodesmata-located protein 2 [Source:NCBI gene (formerly Entrezgene);Acc:839502]	34.59	34.48	30.19	33.0867	36.16	26.07	33.06	31.7633	32.48	34.45	30.19	32.3733	20.83	24.46	17.38	20.89	25.69	23.67	24.6	24.6533	21.81	22.57	19.5	21.2933
AT1G04530	TPR4	Tetratricopeptide repeat (TPR)-like superfamily protein [Source:NCBI gene (formerly Entrezgene);Acc:839500]	35.36	37.11	34.91	35.7933	37.39	39.69	41.4	39.4933	35.82	35.46	40.38	37.22	42.56	43.49	39.02	41.69	37.32	39.47	38.25	38.3467	37.86	41.1	44.88	41.28
AT1G04533	AT1G04533	ncRNA [Source:NCBI gene (formerly Entrezgene);Acc:28716139]	0	0	0	0	0	0.16	0	0.053333	0.39	0	0	0.13	0	0	0	0	0	0	0	0	0	0.22	0	0.073333
AT1G04540	AT1G04540	Calcium-dependent lipid-binding (CaLB domain) family protein [Source:NCBI gene (formerly Entrezgene);Acc:839498]	1.43	2.86	1.76	2.01667	1.98	1.49	1.69	1.72	2.39	1.9	1.52	1.93667	1.76	1.88	1.62	1.75333	1.61	1.64	1.59	1.61333	2.27	1.52	1.74	1.84333
AT1G04550	IAA12	AUX/IAA transcriptional regulator family protein [Source:NCBI gene (formerly Entrezgene);Acc:839495]	26.32	25.26	23.49	25.0233	28.02	25.82	26.54	26.7933	24.6	25.23	28.25	26.0267	22.08	22.82	20.51	21.8033	26.76	25.25	24.75	25.5867	26.84	25.18	23.42	25.1467
AT1G04555	AT1G04555	transmembrane protein [Source:NCBI gene (formerly Entrezgene);Acc:5007662]	6.42	7.05	8.82	7.43	7.29	7.59	8.05	7.64333	8.4	9.74	9.11	9.08333	9.85	11.02	12.69	11.1867	8.74	10.44	7.93	9.03667	10.69	10.38	8.89	9.98667
AT1G04557	AT1G04557	ncRNA [Source:NCBI gene (formerly Entrezgene);Acc:28716143]	0	18.83	0	6.27667	0	0	0	0	0	0	0	0	0	0	0	0	0	0	0	0	0	0	0	0
AT1G04560	AT1G04560	AWPM-19-like family protein [Source:NCBI gene (formerly Entrezgene);Acc:839491]	0	0.09	0	0.03	0.1	0	0.08	0.06	0.65	1.01	2.35	1.33667	0.98	1.6	0.47	1.01667	3.68	5.18	1.35	3.40333	0.52	0.2	0.37	0.363333
AT1G04567	AT1G04567	ncRNA [Source:NCBI gene (formerly Entrezgene);Acc:28716145]	1.44	0	0	0.48	0	0	0.41	0.136667	0	0	0	0	0.85	0.46	0.41	0.573333	0	0	0.51	0.17	0.99	0	0	0.33
AT1G04570	AT1G04570	Major facilitator superfamily protein [Source:NCBI gene (formerly Entrezgene);Acc:839486]	0.77	0.49	1.15	0.803333	0.89	0.56	0.95	0.8	1.46	1.33	1.05	1.28	1.66	1.71	1.72	1.69667	0.66	1.05	1.35	1.02	1.25	1.53	1.56	1.44667
AT1G04577	AT1G04577	ncRNA [Source:NCBI gene (formerly Entrezgene);Acc:28716147]	4.67	0	0	1.55667	9.18	0	0	3.06	0	0	0	0	0	4.23	0	1.41	5.52	0	0	1.84	9.72	0	0	3.24
AT1G04580	AO4	aldehyde oxidase 4 [Source:NCBI gene (formerly Entrezgene);Acc:839488]	0.02	0.05	0.03	0.033333	0.03	0	0	0.01	0	0.03	0.03	0.02	0.01	0.01	0.04	0.02	0	0.02	0.02	0.013333	0.02	0.02	0.01	0.016667
AT1G04583	AT1G04583	ncRNA [Source:NCBI gene (formerly Entrezgene);Acc:28716148]	0	0	0.16	0.053333	0	0	0	0	0	0	0	0	0	0	0	0	0	0	0	0	0	0.75	0	0.25
AT1G04587	AT1G04587	ncRNA [Source:NCBI gene (formerly Entrezgene);Acc:28716149]	3.3	10.02	5.23	6.18333	1.58	0	2.88	1.48667	6.25	1.34	0	2.53	0	1.53	2.76	1.43	2.16	5.14	0	2.43333	5.26	2.16	0	2.47333
AT1G04590	AT1G04590	PPR containing-like protein [Source:NCBI gene (formerly Entrezgene);Acc:839484]	32.75	32.25	29.5	31.5	34.98	29.61	30.05	31.5467	34.69	34.91	32.59	34.0633	22.9	27.76	23.97	24.8767	28.55	28.42	30.08	29.0167	28.36	26.98	26.16	27.1667
AT1G04600	XIA	myosin XI A [Source:NCBI gene (formerly Entrezgene);Acc:839480]	0.23	0.29	0.15	0.223333	0.18	0.22	0.22	0.206667	0.32	0.37	0.29	0.326667	0.16	0.14	0.14	0.146667	0.1	0.23	0.23	0.186667	0.26	0.05	0.19	0.166667
AT1G04610	YUC3	YUCCA 3 [Source:NCBI gene (formerly Entrezgene);Acc:839474]	1.45	2.82	1.77	2.01333	2.51	1.59	2.83	2.31	4.03	2.15	1.62	2.6	3.8	2.83	2.3	2.97667	2.48	2.74	2.52	2.58	2.9	2.34	2.42	2.55333
AT1G04620	HCAR	coenzyme F420 hydrogenase family / dehydrogenase, beta subunit family [Source:NCBI gene (formerly Entrezgene);Acc:839472]	32.57	26.11	31.05	29.91	36.45	37.45	34.27	36.0567	26.37	27.95	31.61	28.6433	32.58	34	34.37	33.65	34.53	32.55	32.72	33.2667	32.63	32.26	37.29	34.06
AT1G04625	AT1G04625	Polynucleotidyl transferase, ribonuclease H-like superfamily protein [Source:NCBI gene (formerly Entrezgene);Acc:3766658]	0.16	0.11	0.05	0.106667	0.22	0.15	0.14	0.17	0.11	0	0.33	0.146667	0.1	0.14	0.14	0.126667	0.24	0.09	0.16	0.163333	0.1	0.22	0.16	0.16
AT1G04630	MEE4	GRIM-19 protein [Source:NCBI gene (formerly Entrezgene);Acc:839465]	53.56	52.55	48.67	51.5933	60.2	54.26	57.78	57.4133	57.11	49.58	50.89	52.5267	54.18	51.15	59.59	54.9733	74.7	77.31	73.56	75.19	71.13	66.11	59.53	65.59
AT1G04635	EMB1687	ribonuclease P family protein / Rpp14 family protein [Source:NCBI gene (formerly Entrezgene);Acc:839460]	11.97	12.28	12.5	12.25	9.62	11.13	10.21	10.32	12.22	16.96	13.29	14.1567	9.03	9.13	9.08	9.08	10.43	12.54	11.58	11.5167	9.83	7.37	9.15	8.78333
AT1G04640	LIP2	lipoyltransferase 2 [Source:NCBI gene (formerly Entrezgene);Acc:839462]	57.67	47.7	54.4	53.2567	62.23	72.89	67.62	67.58	47.48	56.08	52.47	52.01	52.4	54.18	53.06	53.2133	57.23	53.27	54.48	54.9933	57.96	58.83	50.12	55.6367
AT1G04643	AT1G04643	ncRNA [Source:NCBI gene (formerly Entrezgene);Acc:28716156]	0	0	0	0	0	0	0	0	0.1	0	0	0.033333	0	0	0	0	0	0	0	0	0	0	0	0
AT1G04645	AT1G04645	Plant self-incompatibility protein S1 family [Source:NCBI gene (formerly Entrezgene);Acc:839459]	0	0	0	0	0	0	0	0	0.25	0.22	0	0.156667	0	0.25	0.22	0.156667	0.32	0	0.26	0.193333	0	0	0	0
AT1G04647	AT1G04647	ncRNA [Source:NCBI gene (formerly Entrezgene);Acc:28716157]	1.68	0.67	0	0.783333	0.61	1.93	0	0.846667	0	3.88	1.86	1.91333	0	2.93	1.21	1.38	0	0	0.53	0.176667	6.51	4.37	3.76	4.88
AT1G04650	AT1G04650	holliday junction resolvase [Source:NCBI gene (formerly Entrezgene);Acc:839457]	2.47	2.34	1.89	2.23333	1.89	2.22	2.29	2.13333	2.48	2.51	2.37	2.45333	2.24	2.69	1.61	2.18	1.9	2.34	2.05	2.09667	2.33	2.15	2.21	2.23
AT1G04660	AT1G04660	glycine-rich protein [Source:NCBI gene (formerly Entrezgene);Acc:839454]	0.88	0.46	0.47	0.603333	0.72	0.32	0.53	0.523333	0.33	0.12	0.04	0.163333	0.08	0.13	0	0.07	0.27	0.58	0.58	0.476667	0.17	0.05	0	0.073333
AT1G04670	AT1G04670	-	0	0	0	0	0.11	0	0	0.036667	0	0	0	0	0	0	0	0	0	0	0	0	0	0	0	0
AT1G04680	AT1G04680	Pectin lyase-like superfamily protein [Source:NCBI gene (formerly Entrezgene);Acc:839452]	65.03	63.41	55.44	61.2933	48.77	46.79	60.36	51.9733	49.83	48.14	51.48	49.8167	35.92	42.01	33.21	37.0467	38.9	47.91	42.95	43.2533	34.21	37.3	35.05	35.52
AT1G04690	KAB1	potassium channel beta subunit 1 [Source:NCBI gene (formerly Entrezgene);Acc:839450]	90.2	102.21	98.44	96.95	84.81	82.94	95.68	87.81	90.81	98.16	96.08	95.0167	96.3	99.39	104.51	100.067	71.48	78.87	78.27	76.2067	84.69	86.76	86.96	86.1367
AT1G04697	AT1G04697	ncRNA [Source:NCBI gene (formerly Entrezgene);Acc:28716166]	0.15	0	0	0.05	0.3	0	0.12	0.14	0	0	0	0	0	0	0	0	0	0	0	0	0	0	0	0
AT1G04700	AT1G04700	PB1 domain-containing protein tyrosine kinase [Source:NCBI gene (formerly Entrezgene);Acc:839437]	1	1.26	1.21	1.15667	1.49	0.94	1.52	1.31667	1.04	0.99	0.86	0.963333	1.16	1.4	0.86	1.14	1.03	0.91	1.08	1.00667	1	1.11	1.22	1.11
AT1G04707	AT1G04707	ncRNA [Source:NCBI gene (formerly Entrezgene);Acc:28716168]	0.72	0	0.71	0.476667	0.97	0.42	0.48	0.623333	0	0	1.1	0.366667	1.11	1.86	0.3	1.09	0	0.45	0	0.15	0.69	0.96	0.61	0.753333
AT1G04710	PKT4	peroxisomal 3-ketoacyl-CoA thiolase 4 [Source:NCBI gene (formerly Entrezgene);Acc:839434]	26.27	20.16	23.42	23.2833	23.49	25.31	25.33	24.71	23.5	23.06	22.95	23.17	22.33	24.99	25.73	24.35	24.51	26.49	24.22	25.0733	23.1	25.73	24.74	24.5233
AT1G04713	AT1G04713	ncRNA [Source:NCBI gene (formerly Entrezgene);Acc:28716169]	1.21	0	0	0.403333	0	0.67	0	0.223333	0	0.4	0	0.133333	0	0	0	0	0	0	0	0	3.56	0	0	1.18667
AT1G04723	AT1G04723	ncRNA [Source:NCBI gene (formerly Entrezgene);Acc:28716171]	0.2	0.2	0.19	0.196667	0	0.17	0	0.056667	0.2	0.83	0	0.343333	0.7	0.38	0	0.36	0.24	0.53	0.79	0.52	0.58	0.22	0.39	0.396667
AT1G04730	CTF18	P-loop containing nucleoside triphosphate hydrolases superfamily protein [Source:NCBI gene (formerly Entrezgene);Acc:839431]	6.73	6.53	6.76	6.67333	5.93	5.46	5.78	5.72333	5.75	7.25	5.7	6.23333	4.75	5.53	5.66	5.31333	5.14	6.13	5.22	5.49667	5.34	5.7	4.63	5.22333
AT1G04733	U2.11	ncRNA [Source:NCBI gene (formerly Entrezgene);Acc:28716172]	40.49	37.74	185.3	87.8433	74.63	98.16	33.41	68.7333	34.63	205.03	157.97	132.543	23.73	60.71	88.42	57.62	114.16	35.56	100.23	83.3167	90.19	96.77	27.34	71.4333
AT1G04737	AT1G04737	ncRNA [Source:NCBI gene (formerly Entrezgene);Acc:28716173]	0.5	0.25	0.24	0.33	0	0	0.21	0.07	0	0.63	0.43	0.353333	0.44	0	0.21	0.216667	0	0	0	0	0	0	0.25	0.083333
AT1G04743	AT1G04743	ncRNA [Source:NCBI gene (formerly Entrezgene);Acc:28716174]	0	0	0	0	0.08	0.2	0.28	0.186667	0	0	0	0	0	0.3	0	0.1	0	0.02	0	0.006667	0.12	0	0	0.04
AT1G04750	VAMP721	vesicle-associated membrane protein 721 [Source:NCBI gene (formerly Entrezgene);Acc:839419]	109.25	118.81	115.84	114.633	107.86	99.41	114.73	107.333	124.42	128.09	115	122.503	128.48	128.21	134.46	130.383	95.34	106.82	105.18	102.447	115.82	120.72	117.5	118.013
AT1G04760	VAMP726	vesicle-associated membrane protein 726 [Source:NCBI gene (formerly Entrezgene);Acc:839424]	6.38	6.58	5.68	6.21333	8.36	6.4	4.79	6.51667	5.68	5.12	4.6	5.13333	3.41	3.89	4.25	3.85	5.61	4.35	6.33	5.43	3.91	3.66	4.17	3.91333
AT1G04767	AT1G04767	ncRNA [Source:NCBI gene (formerly Entrezgene);Acc:28716178]	0	0	0.04	0.013333	0.19	0	0.03	0.073333	0	0	0.94	0.313333	0.2	0	0.27	0.156667	0	0	0.72	0.24	0	0	0.02	0.006667
AT1G04770	AT1G04770	Tetratricopeptide repeat (TPR)-like superfamily protein [Source:NCBI gene (formerly Entrezgene);Acc:839418]	36.4	48.78	38.65	41.2767	39.73	48.91	46.32	44.9867	48.09	44.15	47.23	46.49	56.54	48.43	58.89	54.62	42.37	40.43	49.84	44.2133	50.27	51.56	55.29	52.3733
AT1G04778	AT1G04778	-	1.12	3.05	1.57	1.91333	1.44	1.21	1.77	1.47333	1.03	1.1	1.03	1.05333	1.49	0.9	1.82	1.40333	1.43	2.46	1.55	1.81333	2.73	2.08	2.68	2.49667
AT1G04780	AT1G04780	Ankyrin repeat family protein [Source:NCBI gene (formerly Entrezgene);Acc:839414]	21.88	26.07	23.77	23.9067	21.6	22.02	23.2	22.2733	27.49	25.56	25.56	26.2033	26.23	27.41	27.09	26.91	22.29	23.36	23.96	23.2033	25.7	25.93	25.29	25.64
AT1G04790	AT1G04790	RING/U-box superfamily protein [Source:NCBI gene (formerly Entrezgene);Acc:839412]	13.72	14.57	14	14.0967	13.65	14.83	14.54	14.34	15	15.09	14.04	14.71	14.65	15.65	13.93	14.7433	14.62	13.75	14.51	14.2933	15.68	13.79	14.41	14.6267
AT1G04797	AT1G04797	ncRNA [Source:NCBI gene (formerly Entrezgene);Acc:28716183]	1.78	2.37	0.57	1.57333	2.37	1.23	1.49	1.69667	0.29	1.73	1.28	1.1	1.57	1.13	1.78	1.49333	0.75	1.38	0.91	1.01333	2.37	1.04	1.45	1.62
AT1G04800	AT1G04800	glycine-rich protein [Source:NCBI gene (formerly Entrezgene);Acc:839406]	182.99	147.4	150.26	160.217	145.86	195.38	159.9	167.047	111.86	113.28	137.75	120.963	128.05	143.11	152.74	141.3	171.92	153.69	164.33	163.313	128.83	146.74	173.51	149.693
AT1G04803	AT1G04803	ncRNA [Source:NCBI gene (formerly Entrezgene);Acc:28716184]	0	0.53	0	0.176667	0.57	0	0	0.19	1.26	0	0	0.42	0	0	0	0	0	0	0	0	0.44	0.48	0	0.306667
AT1G04807	AT1G04807	ncRNA [Source:NCBI gene (formerly Entrezgene);Acc:28716185]	0	0	0	0	0	0	0.15	0.05	0	0	0	0	0	0	0	0	0	0	0	0	0	0	0	0
AT1G04810	AT1G04810	26S proteasome regulatory complex, non-ATPase subcomplex, Rpn2/Psmd1 subunit [Source:NCBI gene (formerly Entrezgene);Acc:839409]	29.24	34.55	31.4	31.73	27.41	27.81	31.55	28.9233	32.59	33.38	32.73	32.9	37.35	34.52	39.96	37.2767	29.28	30.43	31.62	30.4433	33.74	30.85	36.4	33.6633
AT1G04817	AT1G04817	ncRNA [Source:NCBI gene (formerly Entrezgene);Acc:28716187]	0	0	0	0	0	0.58	0	0.193333	0	0	0	0	0.94	1.01	0	0.65	0	0	0	0	0.36	0.84	0.69	0.63
AT1G04820	TUA4	tubulin alpha-4 chain [Source:NCBI gene (formerly Entrezgene);Acc:839405]	498.62	500.26	510.16	503.013	461.47	416.16	476.51	451.38	414.38	380.63	388.39	394.467	318.69	335.92	321	325.203	294.83	331.16	335.78	320.59	289.54	306.93	279.05	291.84
AT1G04827	AT1G04827	ncRNA [Source:NCBI gene (formerly Entrezgene);Acc:28716189]	0.31	1.01	0.67	0.663333	0.11	0.35	0.51	0.323333	0.61	1.2	1.04	0.95	0.81	0.49	0.35	0.55	0	0.79	0.4	0.396667	0.68	0.76	0.2	0.546667
AT1G04830	AT1G04830	Ypt/Rab-GAP domain of gyp1p superfamily protein [Source:NCBI gene (formerly Entrezgene);Acc:839404]	13.77	16.88	14.46	15.0367	14.9	13.26	14.54	14.2333	17.47	15.55	15.3	16.1067	15.57	17.25	15.27	16.03	12.91	15.16	14.99	14.3533	17.73	15.06	15.79	16.1933
AT1G04833	AT1G04833	ncRNA [Source:NCBI gene (formerly Entrezgene);Acc:28716190]	1.85	2.44	0.58	1.62333	3.1	5.68	0.31	3.03	4.14	2.67	5.19	4	5.7	4.28	3.22	4.4	7.73	3.84	6.27	5.94667	8.88	5.59	4.2	6.22333
AT1G04837	AT1G04837	ncRNA [Source:NCBI gene (formerly Entrezgene);Acc:28716191]	5.23	6.33	4.8	5.45333	8.87	5.44	6.29	6.86667	6.87	8.37	8.23	7.82333	7.07	6.76	7.01	6.94667	7.55	4.9	5.45	5.96667	8.45	5.45	13.32	9.07333
AT1G04840	AT1G04840	Tetratricopeptide repeat (TPR)-like superfamily protein [Source:NCBI gene (formerly Entrezgene);Acc:839402]	2.07	1.46	2.08	1.87	1.96	1.62	1.67	1.75	2.33	2.01	2.23	2.19	1.18	1.8	1.84	1.60667	1.91	1.88	2.26	2.01667	1.44	1.69	1.32	1.48333
AT1G04850	AT1G04850	ubiquitin-associated (UBA)/TS-N domain-containing protein [Source:NCBI gene (formerly Entrezgene);Acc:839399]	90.21	100.11	92.49	94.27	88.84	78.63	91.52	86.33	111.5	108.85	95.04	105.13	123.16	115.25	112.43	116.947	91.74	96.28	95.23	94.4167	110.01	108.9	112.99	110.633
AT1G04853	AT1G04853	ncRNA [Source:NCBI gene (formerly Entrezgene);Acc:28716193]	0	1.38	0	0.46	0	0	0.58	0.193333	0	0	0	0	0	0	0	0	0	0	1.47	0.49	2.14	1.72	0	1.28667
AT1G04860	UBP2	ubiquitin-specific protease 2 [Source:NCBI gene (formerly Entrezgene);Acc:839397]	19.13	18.48	18.39	18.6667	15.71	16.27	17.83	16.6033	19.75	19.88	17.07	18.9	16.06	16.16	15.15	15.79	16.04	14.91	15.65	15.5333	14.76	14.47	12.98	14.07
AT1G04870	PRMT10	protein arginine methyltransferase 10 [Source:NCBI gene (formerly Entrezgene);Acc:839393]	51.62	53.09	46.56	50.4233	44.36	39.08	43.75	42.3967	50.77	53.33	46.59	50.23	34.49	40.88	34.51	36.6267	44.04	49.8	49.65	47.83	39.99	41.84	35.29	39.04
AT1G04873	AT1G04873	ncRNA [Source:NCBI gene (formerly Entrezgene);Acc:28716197]	34.32	22.04	6.76	21.04	30.33	26.15	0	18.8267	11.02	23.44	18.28	17.58	43.38	27.84	9.1	26.7733	7.02	46.36	9.29	20.89	4.87	0	57.61	20.8267
AT1G04877	AT1G04877	ncRNA [Source:NCBI gene (formerly Entrezgene);Acc:28716198]	1.38	0	1.45	0.943333	1.33	0	0	0.443333	0	1.13	0	0.376667	0	0	0	0	0	0	0	0	1.47	3.62	1.29	2.12667
AT1G04880	AT1G04880	HMG (high mobility group) box protein with ARID/BRIGHT DNA-binding domain-containing protein [Source:NCBI gene (formerly Entrezgene);Acc:839388]	0.37	0.83	0.47	0.556667	0.49	0.77	0.66	0.64	0.7	0.43	0.39	0.506667	0.23	0.35	0.24	0.273333	0	0.3	0.37	0.223333	0.51	0.25	0.35	0.37
AT1G04887	AT1G04887	ncRNA [Source:NCBI gene (formerly Entrezgene);Acc:28716200]	0	0	0	0	0	0.04	0.04	0.026667	0	0	0.04	0.013333	0	0	0	0	0	0	0	0	0	0	0	0
AT1G04893	AT1G04893	ncRNA [Source:NCBI gene (formerly Entrezgene);Acc:28716201]	3.11	0	1.59	1.56667	0	2.44	0.67	1.03667	0	0.64	0	0.213333	0	0	0	0	2.07	0	0.84	0.97	4.08	0	0.74	1.60667
AT1G04900	AT1G04900	NADH dehydrogenase ubiquinone complex I, assembly factor-like protein (DUF185) [Source:NCBI gene (formerly Entrezgene);Acc:839386]	23.36	24.25	23.26	23.6233	20.46	17.58	20.15	19.3967	22.46	22.71	19.41	21.5267	14.19	16.46	15.41	15.3533	17.02	17.26	17.76	17.3467	14.01	17.98	12.39	14.7933
AT1G04907	U1.10	ncRNA [Source:NCBI gene (formerly Entrezgene);Acc:28716205]	0	0	0	0	0	0	30.73	10.2433	0	0	0	0	0	0	0	0	0	0	0	0	0	0	52.25	17.4167
AT1G04910	AT1G04910	O-fucosyltransferase family protein [Source:NCBI gene (formerly Entrezgene);Acc:839373]	21.02	23.2	20.93	21.7167	19.51	18.4	21.68	19.8633	25.58	23.14	21.8	23.5067	26.4	30.08	26.22	27.5667	20.67	20.18	20.74	20.53	26.78	24.27	25.72	25.59
AT1G04913	AT1G04913	ncRNA [Source:NCBI gene (formerly Entrezgene);Acc:28716206]	0.36	0	0	0.12	0	0	0	0	0	0	0	0	0	0.69	0	0.23	0.47	0	0	0.156667	0	0	0	0
AT1G04917	AT1G04917	ncRNA [Source:NCBI gene (formerly Entrezgene);Acc:28716207]	0	1.37	0.35	0.573333	1.11	0.52	1.63	1.08667	0.71	0	1.1	0.603333	0	0	0.29	0.096667	0	0	0	0	1.67	0	0	0.556667
AT1G04920	SPS3F	sucrose phosphate synthase 3F [Source:NCBI gene (formerly Entrezgene);Acc:839382]	0.85	0.76	1.06	0.89	0.71	0.87	1.03	0.87	0.97	0.86	1.11	0.98	1.17	1.12	1.23	1.17333	1.01	1.16	0.83	1	1.04	1.03	1.03	1.03333
AT1G04927	AT1G04927	ncRNA [Source:NCBI gene (formerly Entrezgene);Acc:28716209]	0.43	0.87	0	0.433333	0	0	0.37	0.123333	0	0.36	0	0.12	1.15	0.41	0.37	0.643333	0	0	1.82	0.606667	1.33	0	0.84	0.723333
AT1G04930	AT1G04930	hydroxyproline-rich glycoprotein family protein [Source:NCBI gene (formerly Entrezgene);Acc:839377]	7.99	5.32	5.62	6.31	8.65	6.52	6.14	7.10333	6.18	6.78	6.52	6.49333	4.56	6.78	5.3	5.54667	7.28	8.27	7.97	7.84	9.09	5.25	6.33	6.89
AT1G04933	AT1G04933	ncRNA [Source:NCBI gene (formerly Entrezgene);Acc:28716210]	2.01	0	3.31	1.77333	0.46	0.12	0	0.193333	0	0.32	0.86	0.393333	0.44	0	1.54	0.66	0	0.13	0.68	0.27	0	0	0	0
AT1G04940	Tic20-I	translocon at the inner envelope membrane of chloroplasts 20 [Source:NCBI gene (formerly Entrezgene);Acc:839374]	119.85	104.11	113.31	112.423	126.21	122.23	121.59	123.343	90.42	94.94	105.96	97.1067	76.01	86.14	80.9	81.0167	100.42	98.43	93.11	97.32	86.09	91.09	80.14	85.7733
AT1G04945	AT1G04945	HIT-type Zinc finger family protein [Source:NCBI gene (formerly Entrezgene);Acc:5007664]	15.48	16.67	15.61	15.92	14.68	12.9	14.09	13.89	18.65	18.61	16.08	17.78	11.99	15.42	14.02	13.81	12.81	14.33	14.8	13.98	13.32	12.13	11.27	12.24
AT1G04950	TAFII59	TATA BOX ASSOCIATED FACTOR II 59 [Source:NCBI gene (formerly Entrezgene);Acc:839370]	17.21	17.06	16.22	16.83	19.36	16.53	18.56	18.15	16.21	17.82	17.84	17.29	17.29	17.49	15.52	16.7667	16.44	16.13	15.67	16.08	18.1	16.68	19.85	18.21
AT1G04953	AT1G04953	ncRNA [Source:NCBI gene (formerly Entrezgene);Acc:28716214]	0.19	0.82	0.75	0.586667	1.19	0	0	0.396667	0.04	0.15	0	0.063333	0	0	0	0	0	1.1	0	0.366667	0	0	0.7	0.233333
AT1G04960	AT1G04960	golgin family A protein (DUF1664) [Source:NCBI gene (formerly Entrezgene);Acc:839346]	21.38	22.4	20.55	21.4433	17.75	18.12	20.62	18.83	22.97	23.67	21.07	22.57	23.96	22.29	25.38	23.8767	19.96	21.58	20.77	20.77	22.13	24.66	24.8	23.8633
AT1G04970	AT1G04970	lipid-binding serum glycoprotein family protein [Source:NCBI gene (formerly Entrezgene);Acc:839357]	16.42	20.26	18.41	18.3633	19.07	18.41	21.46	19.6467	20.42	21.42	21.1	20.98	26.81	26.99	28.71	27.5033	21.46	20.19	22.82	21.49	25.59	23.3	24.17	24.3533
AT1G04973	AT1G04973	ncRNA [Source:NCBI gene (formerly Entrezgene);Acc:28716218]	1.31	2.02	2.25	1.86	1.6	1.23	1.78	1.53667	1.67	2.01	1.22	1.63333	2.12	3	1.63	2.25	1.28	1.86	0.94	1.36	2.39	1.81	1.19	1.79667
AT1G04977	AT1G04977	ncRNA [Source:NCBI gene (formerly Entrezgene);Acc:28716219]	22.58	12.72	17.03	17.4433	30.45	27.91	15.87	24.7433	19.96	19.28	20.68	19.9733	24.22	27.95	20.37	24.18	20.97	19.6	16.74	19.1033	23.56	19.86	24.88	22.7667
AT1G04980	PDIL2-2	PDI-like 2-2 [Source:NCBI gene (formerly Entrezgene);Acc:839355]	30.44	33.69	33.49	32.54	27.96	23.73	31.83	27.84	51.15	47.85	52	50.3333	57.02	52.98	65.65	58.55	42.92	43.15	48.62	44.8967	53.98	58.13	54.34	55.4833
AT1G04985	AT1G04985	triacylglycerol lipase-like protein [Source:NCBI gene (formerly Entrezgene);Acc:839352]	24.13	24.13	25.25	24.5033	29.19	26.32	24.32	26.61	27.21	23.9	27.65	26.2533	28.35	32.46	29.53	30.1133	32.71	29.41	29.48	30.5333	33.27	32.44	32.07	32.5933
AT1G04990	AT1G04990	Zinc finger C-x8-C-x5-C-x3-H type family protein [Source:NCBI gene (formerly Entrezgene);Acc:839351]	15.97	22.64	22.88	20.4967	16.62	18.71	22.06	19.13	25.85	24.96	24.42	25.0767	36.67	35.54	37.07	36.4267	19.75	21.26	20.69	20.5667	27.04	28.11	30.16	28.4367
AT1G04997	AT1G04997	ncRNA [Source:NCBI gene (formerly Entrezgene);Acc:28716223]	0	0	0	0	0	0	0.38	0.126667	0	0	0	0	0	0	0	0	0	0	0	0	0	0	0	0
AT1G05000	PFA-DSP1	Phosphotyrosine protein phosphatases superfamily protein [Source:NCBI gene (formerly Entrezgene);Acc:839348]	26.44	39.06	28.46	31.32	18.2	17.65	25.48	20.4433	33.54	34.13	27.34	31.67	27.28	29.82	26.26	27.7867	19.58	25.68	22	22.42	23.49	22.2	19.4	21.6967
AT1G05010	EFE	ethylene-forming enzyme [Source:NCBI gene (formerly Entrezgene);Acc:839345]	190.38	173.77	225.42	196.523	127.78	201.55	187.94	172.423	206.63	194.93	186.37	195.977	244.25	214.56	325.16	261.323	265.3	241.59	274.25	260.38	221.52	262.51	226.56	236.863
AT1G05020	AT1G05020	ENTH/ANTH/VHS superfamily protein [Source:NCBI gene (formerly Entrezgene);Acc:839343]	1.13	0.95	1.78	1.28667	1.21	1.6	1.42	1.41	1.39	0.71	0.79	0.963333	0.77	0.86	1.45	1.02667	1.25	0.71	1.37	1.11	0.86	1.05	0.64	0.85
AT1G05023	AT1G05023	ncRNA [Source:NCBI gene (formerly Entrezgene);Acc:28716229]	0	0	0	0	0	1.49	0	0.496667	0	0	0	0	0	0	0	0	2.58	0	0	0.86	0	0	0	0
AT1G05027	AT1G05027	ncRNA [Source:NCBI gene (formerly Entrezgene);Acc:28716230]	0	0	0	0	0	0	0	0	0	0	0.12	0.04	0	0	0	0	0.33	0	0	0.11	0	0	0	0
AT1G05030	AT1G05030	Major facilitator superfamily protein [Source:NCBI gene (formerly Entrezgene);Acc:839340]	13.84	11.23	14.18	13.0833	14.5	16.31	15.06	15.29	11.21	14.7	16.06	13.99	16.08	15.33	14.58	15.33	15.76	15.59	13.02	14.79	15.28	16.39	16.62	16.0967
AT1G05033	AT1G05033	ncRNA [Source:NCBI gene (formerly Entrezgene);Acc:28716231]	1.23	1.07	1.38	1.22667	2.78	0.93	0	1.23667	1.26	1.07	1.81	1.38	0.82	0	1.56	0.793333	2.69	0.56	2.73	1.99333	1.32	0	0.54	0.62
AT1G05035	AT1G05035	-	1.01	0	0	0.336667	0	0.87	0	0.29	1.32	1.04	0.46	0.94	0	0.89	0	0.296667	0	0	0.74	0.246667	0.02	0.27	0	0.096667
AT1G05040	AT1G05040	UBA-like domain protein [Source:NCBI gene (formerly Entrezgene);Acc:839338]	0	0.19	0.16	0.116667	0	0.08	0	0.026667	0.39	0.41	0	0.266667	0.26	0.93	0	0.396667	0.11	0.08	0.09	0.093333	0.09	0.1	0	0.063333
AT1G05043	AT1G05043	ncRNA [Source:NCBI gene (formerly Entrezgene);Acc:28716234]	0.75	0.75	1.08	0.86	1.15	1.12	1.56	1.27667	2.24	0.32	1.77	1.44333	1.83	1.45	0.8	1.36	0.92	2.69	2.83	2.14667	1.47	1.26	1.11	1.28
AT1G05047	AT1G05047	ncRNA [Source:NCBI gene (formerly Entrezgene);Acc:28716235]	0.43	0	0	0.143333	0	0	0	0	0	0.36	0	0.12	0.35	0	0	0.116667	0	0	0	0	0	0	0	0
AT1G05055	GTF2H2	ral transcription factor II H2 [Source:NCBI gene (formerly Entrezgene);Acc:839332]	17.11	14.72	13.54	15.1233	15.71	12.59	14.91	14.4033	16.1	16.07	16.65	16.2733	12.22	14.93	14.27	13.8067	12.89	14.25	14.55	13.8967	13.73	15.82	15.85	15.1333
AT1G05057	U2.14	ncRNA [Source:NCBI gene (formerly Entrezgene);Acc:28716237]	0	0	42.24	14.08	0	0	0	0	0	10.97	0	3.65667	0	0	0	0	0	12.59	27.66	13.4167	0	0	0	0
AT1G05060	AT1G05060	coiled-coil protein [Source:NCBI gene (formerly Entrezgene);Acc:839336]	20.07	24.48	22.31	22.2867	19.53	21.03	25.37	21.9767	23.25	22.82	22.19	22.7533	26.69	26.51	29.13	27.4433	28.75	26.9	24.7	26.7833	29.91	28.59	28.9	29.1333
AT1G05065	CLE20	CLAVATA3/ESR-RELATED 20 [Source:NCBI gene (formerly Entrezgene);Acc:28716239]	4.03	4.74	2.41	3.72667	3.02	4.09	4.65	3.92	2.2	2.06	3.44	2.56667	2.49	2.24	2.6	2.44333	1.46	2.86	2.41	2.24333	2.21	2.64	0.97	1.94
AT1G05070	AT1G05070	transmembrane protein, putative (DUF1068) [Source:NCBI gene (formerly Entrezgene);Acc:839330]	21.05	21.01	21.53	21.1967	25.72	21.24	22.21	23.0567	19.87	21.26	18.63	19.92	22.86	23.2	23.33	23.13	21.45	24.58	22.57	22.8667	27.18	23.53	26.82	25.8433
AT1G05077	AT1G05077	ncRNA [Source:NCBI gene (formerly Entrezgene);Acc:28716242]	0	2.72	0	0.906667	0	0	0	0	0	0.73	1.56	0.763333	0.79	3.36	1.52	1.89	1.19	0.91	0	0.7	0	0	0	0
AT1G05083	AT1G05083	ncRNA [Source:NCBI gene (formerly Entrezgene);Acc:28716243]	0.38	0	0.12	0.166667	0.13	0	0.42	0.183333	0	0.75	0.11	0.286667	0.45	0.49	0.44	0.46	0.46	0.78	0.13	0.456667	0	0.14	0.38	0.173333
AT1G05087	AT1G05087	dentin sialophosphoprotein [Source:NCBI gene (formerly Entrezgene);Acc:28716244]	1.08	3.52	1.24	1.94667	2.65	0.77	2.38	1.93333	1.94	1	2.19	1.71	4.35	3.49	3.06	3.63333	1.3	0.83	0.83	0.986667	0.5	6.43	2.43	3.12
AT1G05090	AT1G05090	dentin sialophosphoprotein-like protein [Source:NCBI gene (formerly Entrezgene);Acc:839327]	7.61	10.25	8.83	8.89667	12.11	9.03	10.42	10.52	9.77	9.63	10.87	10.09	9.71	10.6	10.14	10.15	10.81	8.38	9.38	9.52333	10.95	8.22	12.11	10.4267
AT1G05100	MAPKKK18	mitogen-activated protein kinase kinase kinase 18 [Source:NCBI gene (formerly Entrezgene);Acc:839324]	0.93	0.39	1.05	0.79	0.56	1.12	0.32	0.666667	1.09	0.46	0.67	0.74	2.88	2.1	2.29	2.42333	0.68	0.94	1.14	0.92	1.14	0.82	1.62	1.19333
AT1G05103	AT1G05103	ncRNA [Source:NCBI gene (formerly Entrezgene);Acc:28716247]	0	0	0	0	1.17	2.78	1.05	1.66667	0	0.99	2.11	1.03333	0	0	0	0	1.61	0	0	0.536667	0	0	0	0
AT1G05107	AT1G05107	ncRNA [Source:NCBI gene (formerly Entrezgene);Acc:28716248]	1.06	1.07	0	0.71	1.02	0	1.83	0.95	0	0	0	0	0	0.99	0	0.33	0	4.35	0	1.45	1.12	0	4.98	2.03333
AT1G05120	AT1G05120	Helicase protein with RING/U-box domain-containing protein [Source:NCBI gene (formerly Entrezgene);Acc:839319]	12.52	15.57	14.88	14.3233	12.43	13.52	14.14	13.3633	15.92	15.27	15.57	15.5867	16.65	16.54	15.69	16.2933	15.93	14.08	14.54	14.85	15.27	14.89	16.31	15.49
AT1G05123	AT1G05123	ncRNA [Source:NCBI gene (formerly Entrezgene);Acc:28716251]	0	0	0	0	0	0	1.78	0.593333	1.96	0	2.69	1.55	2.71	1.93	0	1.54667	0	0	0	0	0	0	0.97	0.323333
AT1G05133	AT1G05133	ncRNA [Source:NCBI gene (formerly Entrezgene);Acc:28716253]	0	0.16	0	0.053333	0	0	0	0	0	0	0	0	0	0.16	0	0.053333	0	0	0	0	0	0	0	0
AT1G05136	AT1G05136	-	64.85	64.44	75.03	68.1067	44.53	86.14	67.94	66.2033	98.35	111.95	103.94	104.747	101.58	110.46	122.71	111.583	145.72	135.3	144.81	141.943	93.33	122.25	109.27	108.283
AT1G05140	AT1G05140	Peptidase M50 family protein [Source:NCBI gene (formerly Entrezgene);Acc:839307]	42.13	32.98	44.57	39.8933	53.46	50.7	53.27	52.4767	36.02	36.61	46.65	39.76	47.07	44.34	45.74	45.7167	52.72	42.89	41.47	45.6933	53.18	47.54	58.94	53.22
AT1G05143	AT1G05143	ncRNA [Source:NCBI gene (formerly Entrezgene);Acc:28716255]	0	0	5.61	1.87	0	1.94	0	0.646667	0	0	0	0	0	0	0	0	0	2.71	0	0.903333	0	0	2.33	0.776667
AT1G05150	AT1G05150	Calcium-binding tetratricopeptide family protein [Source:NCBI gene (formerly Entrezgene);Acc:839312]	25.34	25.22	25.02	25.1933	24.33	25.62	27.02	25.6567	22.42	23.02	25.87	23.77	23.57	26.04	22.1	23.9033	25.49	23.59	24.23	24.4367	22.14	22.91	23.68	22.91
AT1G05160	CYP88A3	cytochrome P450, family 88, subfamily A, polypeptide 3 [Source:NCBI gene (formerly Entrezgene);Acc:839311]	6.25	6.05	7.15	6.48333	7.77	7.17	7.96	7.63333	6.54	7.62	6.79	6.98333	7.26	8.36	7.54	7.72	8.39	5.96	7	7.11667	8.29	8.78	6.22	7.76333
AT1G05163	AT1G05163	ncRNA [Source:NCBI gene (formerly Entrezgene);Acc:28716259]	0.13	0	0.5	0.21	0.14	0.35	0.11	0.2	0.48	0.4	0.2	0.36	0.47	0.25	0.11	0.276667	0.14	0.44	0.38	0.32	0.38	0.14	0.64	0.386667
AT1G05170	AT1G05170	Galactosyltransferase family protein [Source:NCBI gene (formerly Entrezgene);Acc:839292]	7.41	7.63	6.98	7.34	6.81	7.03	8.32	7.38667	10.62	7.74	9.27	9.21	11.92	12.43	9.29	11.2133	8.61	7.37	7.69	7.89	9.77	8.28	9.13	9.06
AT1G05173	AT1G05173	ncRNA [Source:NCBI gene (formerly Entrezgene);Acc:28716261]	8.37	0	0	2.79	0	0	0	0	0	0	0	0	0	0	0	0	0	0	0	0	0	0	0	0
AT1G05180	AXR1	NAD(P)-binding Rossmann-fold superfamily protein [Source:NCBI gene (formerly Entrezgene);Acc:839286]	31.32	35.31	31.21	32.6133	26.37	24.56	31.5	27.4767	36.55	41.19	35.99	37.91	33.06	37.44	34.34	34.9467	31.22	33.64	31.48	32.1133	32.99	34.39	30.26	32.5467
AT1G05183	AT1G05183	ncRNA [Source:NCBI gene (formerly Entrezgene);Acc:28716263]	3.89	4.07	2.74	3.56667	2.06	5.71	5.78	4.51667	4.4	2.98	3.39	3.59	2.72	3.75	1.68	2.71667	2.46	2.41	1.93	2.26667	3.15	4.8	5.42	4.45667
AT1G05187	AT1G05187	ncRNA [Source:NCBI gene (formerly Entrezgene);Acc:28716264]	1.81	1.43	0	1.08	2.02	0	0	0.673333	1.05	0	0.71	0.586667	0.79	0.03	0.17	0.33	0.02	0	0.61	0.21	0	0	1.03	0.343333
AT1G05190	emb2394	Ribosomal protein L6 family [Source:NCBI gene (formerly Entrezgene);Acc:839273]	791.78	643.04	776.95	737.257	994.95	890.24	863.97	916.387	588.72	628.61	673.98	630.437	556.46	550.56	542.39	549.803	721.31	634.67	638.95	664.977	555.09	548.79	567.63	557.17
AT1G05200	GLR3.4	glutamate receptor 3.4 [Source:NCBI gene (formerly Entrezgene);Acc:839268]	17.17	15.12	18.68	16.99	16.08	17.76	16.98	16.94	17.31	16.92	18.73	17.6533	18.27	19.6	20.55	19.4733	18.44	16.58	18.33	17.7833	18.12	19.97	19.63	19.24
AT1G05203	AT1G05203	ncRNA [Source:NCBI gene (formerly Entrezgene);Acc:28716267]	0	0.69	0.67	0.453333	0.34	0.28	0	0.206667	0.34	0	0	0.113333	1.22	0	0.3	0.506667	0	0	0	0	1.05	0	0.34	0.463333
AT1G05205	AT1G05205	hexokinase-1 protein [Source:NCBI gene (formerly Entrezgene);Acc:839266]	55.08	64.97	43.08	54.3767	66.45	53.09	52.35	57.2967	59.64	51.94	47.11	52.8967	50.51	48.24	45.11	47.9533	58.08	53.98	57.12	56.3933	60.2	63.68	58.75	60.8767
AT1G05207	AT1G05207	ncRNA [Source:NCBI gene (formerly Entrezgene);Acc:28716268]	12.31	13.81	7.62	11.2467	6.64	8.64	4.67	6.65	12.5	7.88	10.1	10.16	15	13.53	7.58	12.0367	6.36	7.55	3.67	5.86	17.87	8.61	5.25	10.5767
AT1G05210	AT1G05210	Transmembrane protein 97, Putative [Source:NCBI gene (formerly Entrezgene);Acc:839261]	18.95	22.22	20.95	20.7067	17.56	17.4	21.6	18.8533	20.09	19.29	20.79	20.0567	13.76	18.12	11.82	14.5667	14.55	17.82	16.64	16.3367	12.26	13.97	9.58	11.9367
AT1G05213	AT1G05213	ncRNA [Source:NCBI gene (formerly Entrezgene);Acc:28716269]	0.56	0.68	0.63	0.623333	0.29	0.36	0.59	0.413333	0.76	0.23	0.21	0.4	0.7	0.81	0.53	0.68	0.68	0.99	1.06	0.91	1.13	1.13	0.69	0.983333
AT1G05220	AT1G05220	Transmembrane protein 97, Putative [Source:NCBI gene (formerly Entrezgene);Acc:839258]	0	0	3.44	1.14667	1.57	0	1.58	1.05	2.32	3.09	2.29	2.56667	0	1.3	1.77	1.02333	0	0.52	0	0.173333	0.88	2.11	2.29	1.76
AT1G05230	HDG2	homeodomain GLABROUS 2 [Source:NCBI gene (formerly Entrezgene);Acc:839256]	13.88	9.94	13.65	12.49	11.47	14.31	14.38	13.3867	9.41	11.27	12.31	10.9967	9.75	10.59	12.67	11.0033	11.71	12.38	12.24	12.11	11.16	13.1	13.72	12.66
AT1G05240	AT1G05240	Peroxidase superfamily protein [Source:NCBI gene (formerly Entrezgene);Acc:839237]	0.05	0	0.13	0.06	0.05	0.04	0.12	0.07	0.21	0	0.04	0.083333	0	0.09	0.08	0.056667	0.21	0.07	0.13	0.136667	0	0.1	0.15	0.083333
AT1G05243	AT1G05243	ncRNA [Source:NCBI gene (formerly Entrezgene);Acc:28716275]	2.36	1.01	0.4	1.25667	1.87	0	0.32	0.73	1.61	0.81	1.11	1.17667	2.63	1.88	1.25	1.92	2.52	1	0.95	1.49	1.26	1.25	0	0.836667
AT1G05250	AT1G05250	Peroxidase superfamily protein [Source:NCBI gene (formerly Entrezgene);Acc:838206]	15.88	35.55	29.53	26.9867	16.85	8.65	24.59	16.6967	32.15	18.06	15.85	22.02	14.85	12.2	9.62	12.2233	12.85	17.08	17.49	15.8067	10.94	11.47	10.68	11.03
AT1G05253	AT1G05253	ncRNA [Source:NCBI gene (formerly Entrezgene);Acc:28716277]	0	3.56	6.45	3.33667	0	3.63	0	1.21	0	0	0	0	6.04	0	0.12	2.05333	10.74	0	0	3.58	6.79	0	0	2.26333
AT1G05260	RCI3	Peroxidase superfamily protein [Source:NCBI gene (formerly Entrezgene);Acc:837028]	37.81	73.45	55.65	55.6367	59.46	32.99	55.6	49.35	75.46	47.79	32.82	52.0233	49.07	46.57	25.07	40.2367	33.52	46.58	43.31	41.1367	50.87	37.76	38.97	42.5333
AT1G05267	AT1G05267	ncRNA [Source:NCBI gene (formerly Entrezgene);Acc:28716280]	0	0.39	0	0.13	0.66	0.69	0	0.45	0	0.75	0.41	0.386667	0	0.51	0.42	0.31	0	0.39	0	0.13	0.22	0	0.2	0.14
AT1G05270	AT1G05270	TraB family protein [Source:NCBI gene (formerly Entrezgene);Acc:837027]	32.19	32.37	38.16	34.24	34.43	32.31	33.67	33.47	36.43	36.03	35.53	35.9967	37.4	32.73	39.44	36.5233	32.12	32.95	33.52	32.8633	39.57	38.74	37.12	38.4767
AT1G05273	U2.1	ncRNA [Source:NCBI gene (formerly Entrezgene);Acc:28716281]	0	26.51	0	8.83667	15.04	40.12	0	18.3867	0	54.98	9.86	21.6133	27.07	84.04	15.57	42.2267	13.75	25.21	0	12.9867	27.65	15.72	25.4	22.9233
AT1G05277	AT1G05277	ncRNA [Source:NCBI gene (formerly Entrezgene);Acc:28716282]	1.42	0.71	0.67	0.933333	0.12	0.51	0.49	0.373333	1.66	0.9	1.01	1.19	1.58	0.69	0.4	0.89	1.42	1.23	0.82	1.15667	0.79	0.51	1.18	0.826667
AT1G05280	AT1G05280	ERV-F (C)1 provirus ancestral Env polyprotein, putative (DUF604) [Source:NCBI gene (formerly Entrezgene);Acc:837026]	1.43	2.22	1.32	1.65667	1.31	0.91	1.65	1.29	3.26	1.57	1.01	1.94667	1.5	1.97	1.1	1.52333	1.29	1.4	1.67	1.45333	1.84	1.47	1.39	1.56667
AT1G05287	AT1G05287	ncRNA [Source:NCBI gene (formerly Entrezgene);Acc:28716284]	2.12	0	1.85	1.32333	0	1.3	1.69	0.996667	3.3	0	2.97	2.09	2.27	4.17	4.32	3.58667	0	0	1.18	0.393333	0	0	1.3	0.433333
AT1G05297	AT1G05297	ncRNA [Source:NCBI gene (formerly Entrezgene);Acc:28716286]	0	1.75	0.89	0.88	4.17	0.67	2.23	2.35667	0.83	1.42	0.75	1	0	2.43	1.47	1.3	0	1.76	2.81	1.52333	2.73	1.11	0.82	1.55333
AT1G05300	ZIP5	zinc transporter 5 [Source:NCBI gene (formerly Entrezgene);Acc:837029]	7.68	8.26	7.5	7.81333	5.37	4.16	6.65	5.39333	15.26	13.69	13.42	14.1233	15.25	16.37	16.9	16.1733	14.54	14.42	18.24	15.7333	14.76	18.29	14.02	15.69
AT1G05310	AT1G05310	Pectin lyase-like superfamily protein [Source:NCBI gene (formerly Entrezgene);Acc:837030]	1.11	0.66	0.83	0.866667	0.56	1.52	0.77	0.95	0.63	0.87	0.98	0.826667	0.59	1.13	2.16	1.29333	0.31	0.97	0.6	0.626667	0.5	1.02	0.53	0.683333
AT1G05317	AT1G05317	ncRNA [Source:NCBI gene (formerly Entrezgene);Acc:28716290]	0.18	0.36	0	0.18	0	0.31	0	0.103333	1.08	0.15	0.16	0.463333	0.32	1.05	0.47	0.613333	1.11	0.49	0	0.533333	0.71	0.61	0.36	0.56
AT1G05320	AT1G05320	myosin heavy chain, embryonic smooth protein [Source:NCBI gene (formerly Entrezgene);Acc:837031]	14.49	13.94	15.02	14.4833	10.49	12.39	14.43	12.4367	13.33	14.71	13.49	13.8433	14.42	14.35	14.99	14.5867	11.51	13.53	12.42	12.4867	11.12	11.96	13.1	12.06
AT1G05323	AT1G05323	ncRNA [Source:NCBI gene (formerly Entrezgene);Acc:28716291]	4.78	22.03	8.2	11.67	42.4	24.71	57.36	41.49	14.17	27.44	4.71	15.44	26.31	9.94	32.41	22.8867	11.6	23.04	22.08	18.9067	8.83	29.4	8.96	15.73
AT1G05330	AT1G05330	-	0	0.91	0.25	0.386667	0	0.23	0.54	0.256667	0	0.22	0.11	0.11	0	0.13	0.45	0.193333	0.79	0	0.26	0.35	0.63	0.14	0.78	0.516667
AT1G05340	AT1G05340	cysteine-rich TM module stress tolerance protein [Source:NCBI gene (formerly Entrezgene);Acc:837033]	5.18	10.98	10.61	8.92333	7.05	5.59	8.58	7.07333	14.92	7.66	10.21	10.93	32.53	19.16	24	25.23	13.65	12.36	16.58	14.1967	23.19	14.32	22.93	20.1467
AT1G05350	AT1G05350	NAD(P)-binding Rossmann-fold superfamily protein [Source:NCBI gene (formerly Entrezgene);Acc:837034]	28.05	32.24	29.16	29.8167	28.43	27.11	31.37	28.97	33.62	32.26	30.43	32.1033	33.92	31.17	34.06	33.05	24.45	30.94	28.05	27.8133	30.81	32.24	29.89	30.98
AT1G05353	AT1G05353	ncRNA [Source:NCBI gene (formerly Entrezgene);Acc:28716297]	0	0	0	0	0	0	0	0	48.9	0	0	16.3	0	0	0	0	0	0	0	0	0	0	0	0
AT1G05357	AT1G05357	ncRNA [Source:NCBI gene (formerly Entrezgene);Acc:28716298]	0	0	1.03	0.343333	0	0	0	0	5.06	1.12	0	2.06	0	0	0	0	0	0	0.26	0.086667	9.28	0	1.27	3.51667
AT1G05360	KMS2	vacuole membrane-like protein [Source:NCBI gene (formerly Entrezgene);Acc:837035]	14.35	13.82	13	13.7233	13.1	12.92	14.51	13.51	14.7	14.17	12.45	13.7733	14.36	15.01	14.08	14.4833	14.19	13.27	13.62	13.6933	16.8	15.25	15.91	15.9867
AT1G05367	AT1G05367	ncRNA [Source:NCBI gene (formerly Entrezgene);Acc:28716300]	0	0	0	0	0	0.87	0	0.29	0	0	0	0	0	0	0	0	0	0	0	0	0	0	0	0
AT1G05370	AT1G05370	Sec14p-like phosphatidylinositol transfer family protein [Source:NCBI gene (formerly Entrezgene);Acc:837038]	2.46	1.83	1.91	2.06667	2.5	2.54	2.12	2.38667	2.19	2.48	1.93	2.2	1.58	2.04	1.44	1.68667	2.34	2.29	2.31	2.31333	2.35	1.99	2.27	2.20333
AT1G05380	AT1G05380	Acyl-CoA N-acyltransferase with RING/FYVE/PHD-type zinc finger protein [Source:NCBI gene (formerly Entrezgene);Acc:837039]	17.55	18.14	18.46	18.05	15.08	17.09	18.98	17.05	18.4	19.42	17.82	18.5467	18.14	18.4	19.15	18.5633	16.19	16.12	17.98	16.7633	17.18	17.14	18.39	17.57
AT1G05383	AT1G05383	ncRNA [Source:NCBI gene (formerly Entrezgene);Acc:28716303]	0	0.61	0.19	0.266667	0.41	0	0.34	0.25	0.4	0.34	0	0.246667	0.89	0.78	0	0.556667	0	0.36	0.2	0.186667	0.59	1.14	0	0.576667
AT1G05385	LPA19	photosystem II 11 kDa protein-like protein [Source:NCBI gene (formerly Entrezgene);Acc:837040]	40.73	30.59	38.67	36.6633	48.17	43.25	44.28	45.2333	28	31.95	33.47	31.14	25.88	27.65	24.2	25.91	37.9	36.77	31.47	35.38	27.95	31.74	30.14	29.9433
AT1G05397	AT1G05397	ncRNA [Source:NCBI gene (formerly Entrezgene);Acc:28716305]	0	1.32	0.47	0.596667	0.51	0	0.55	0.353333	0.5	0.14	0.14	0.26	0.29	0.16	0.42	0.29	0.4	0.44	0	0.28	0.48	0.18	0.16	0.273333
AT1G05400	AT1G05400	-	1.62	1.6	0.76	1.32667	1.61	1.21	1.34	1.38667	1.84	1.43	1.75	1.67333	0.78	1.57	1.12	1.15667	1.61	1.37	2.02	1.66667	1.73	2.17	1.53	1.81
AT1G05410	AT1G05410	CDPK adapter, putative (DUF1423) [Source:NCBI gene (formerly Entrezgene);Acc:837042]	13.43	15.58	14.3	14.4367	13.73	12.98	14.03	13.58	15.6	18.42	17.55	17.19	14.42	16.23	12.66	14.4367	12.39	12.7	12.76	12.6167	12.82	12.69	10.47	11.9933
AT1G05420	OFP12	ovate family protein 12 [Source:NCBI gene (formerly Entrezgene);Acc:837043]	2.52	2.05	1.8	2.12333	2.87	1.55	2.73	2.38333	3.1	1.53	1.97	2.2	1.53	1.14	1.52	1.39667	1.34	1.69	1.61	1.54667	1.62	1.09	1.72	1.47667
AT1G05430	AT1G05430	-	46.99	46.91	44.37	46.09	41.21	42.29	45.83	43.11	46.02	50.49	42.09	46.2	44.24	43.95	42.07	43.42	40.17	36.76	43.42	40.1167	43.2	36.74	40.26	40.0667
AT1G05440	AT1G05440	C-8 sterol isomerase [Source:NCBI gene (formerly Entrezgene);Acc:837045]	4.61	5.7	4.64	4.98333	6.25	4.87	5.14	5.42	3.64	3.88	3.92	3.81333	2.31	2.37	2.9	2.52667	3.54	3.87	4.01	3.80667	3.21	2.54	2.79	2.84667
AT1G05443	AT1G05443	ncRNA [Source:NCBI gene (formerly Entrezgene);Acc:28716312]	0	0	0	0	0.89	0	0	0.296667	0	0	0	0	0	0	0	0	2.45	0	0	0.816667	0	0	0	0
AT1G05450	AT1G05450	Bifunctional inhibitor/lipid-transfer protein/seed storage 2S albumin superfamily protein [Source:NCBI gene (formerly Entrezgene);Acc:837046]	2.09	2.21	1.99	2.09667	0.88	0.69	0.66	0.743333	1.07	1.9	0.68	1.21667	2.53	1.2	1.21	1.64667	1.36	0.53	1.22	1.03667	1.09	0.76	1.59	1.14667
AT1G05460	SDE3	P-loop containing nucleoside triphosphate hydrolases superfamily protein [Source:NCBI gene (formerly Entrezgene);Acc:837047]	7.49	7.66	8.42	7.85667	8.3	8.38	9	8.56	7.89	8.16	8.45	8.16667	7.35	8.6	7.64	7.86333	7.68	7.1	6.41	7.06333	7.48	7.46	9.15	8.03
AT1G05467	AT1G05467	ncRNA [Source:NCBI gene (formerly Entrezgene);Acc:28716316]	3.54	8.32	3.55	5.13667	2.87	4.22	7.01	4.7	2.84	5.34	5.11	4.43	5.69	5.01	8.05	6.25	4.67	2.92	4.4	3.99667	10.4	5.13	9.66	8.39667
AT1G05470	CVP2	DNAse I-like superfamily protein [Source:NCBI gene (formerly Entrezgene);Acc:837048]	10.69	9.2	9.33	9.74	10.62	10.23	9.88	10.2433	9.42	11.1	9.28	9.93333	7.08	9.5	6.42	7.66667	8.85	8.67	7.76	8.42667	7.8	8.06	7.58	7.81333
AT1G05490	chr31	chromatin remodeling 31 [Source:NCBI gene (formerly Entrezgene);Acc:837051]	0.51	0.41	0.33	0.416667	0.38	0.28	0.35	0.336667	0.4	0.4	0.5	0.433333	0.33	0.35	0.33	0.336667	0.18	0.39	0.22	0.263333	0.31	0.33	0.51	0.383333
AT1G05500	NTMC2T2.1	Calcium-dependent lipid-binding (CaLB domain) family protein [Source:NCBI gene (formerly Entrezgene);Acc:837052]	30.32	31.46	31.07	30.95	27.64	28.6	32.94	29.7267	32.16	33.03	28.81	31.3333	32.49	33.9	34.12	33.5033	28.69	30.51	29.25	29.4833	32.35	30.19	32.68	31.74
AT1G05510	AT1G05510	naphthalene 1,2-dioxygenase subunit alpha (DUF1264) [Source:NCBI gene (formerly Entrezgene);Acc:837053]	0	0	0	0	0	0	0	0	0.23	0.13	0.26	0.206667	0	0.15	0	0.05	0	0.06	0.15	0.07	0.14	0	0.22	0.12
AT1G05517	AT1G05517	ncRNA [Source:NCBI gene (formerly Entrezgene);Acc:28716325]	0	0	0	0	0	0	0	0	3.58	1.53	0	1.70333	0	0	0	0	0	0	0	0	0	0	0	0
AT1G05520	AT1G05520	Sec23/Sec24 protein transport family protein [Source:NCBI gene (formerly Entrezgene);Acc:837054]	28.44	33.83	29.83	30.7	26.19	24.53	30.33	27.0167	30.89	32.19	30.6	31.2267	33.26	33.47	35.26	33.9967	25.18	28.78	28.28	27.4133	27.67	29.77	31.62	29.6867
AT1G05523	AT1G05523	ncRNA [Source:NCBI gene (formerly Entrezgene);Acc:28716326]	0.85	2.41	0	1.08667	0	0	0	0	3.71	0	0	1.23667	0	0.96	0	0.32	0	0.64	0.71	0.45	0.93	0	0	0.31
AT1G05527	AT1G05527	ncRNA [Source:NCBI gene (formerly Entrezgene);Acc:28716327]	0	0	0	0	0	0	0	0	0	0	0.29	0.096667	0	0	0.58	0.193333	0	0	0	0	0	0	0	0
AT1G05530	UGT75B2	UDP-glucosyl transferase 75B2 [Source:NCBI gene (formerly Entrezgene);Acc:837055]	0.82	0.85	1.32	0.996667	1.06	0.49	0.56	0.703333	2.27	1.08	1.05	1.46667	1.97	0.8	1.24	1.33667	0.6	1.06	1.52	1.06	1.53	1.05	1.27	1.28333
AT1G05540	AT1G05540	-	4.6	2.46	2.81	3.29	3.91	3.85	2.58	3.44667	2.54	1.97	2.79	2.43333	2.99	3.48	3.16	3.21	2.75	3.21	3.24	3.06667	2.81	3.87	2.74	3.14
AT1G05550	AT1G05550	-	0	0.21	0.09	0.1	0	0.08	0	0.026667	0	0.15	0.08	0.076667	0.09	0	0.04	0.043333	0.11	0	0.18	0.096667	0.15	0.06	0	0.07
AT1G05553	AT1G05553	ncRNA [Source:NCBI gene (formerly Entrezgene);Acc:28716332]	0	0	0	0	0	0	0	0	0.34	0	0	0.113333	0	0	0	0	0	0	0	0	0	0	0	0
AT1G05557	AT1G05557	ncRNA [Source:NCBI gene (formerly Entrezgene);Acc:28716333]	0.53	0	0.53	0.353333	0	1.91	0.14	0.683333	0.17	0	0	0.056667	0.11	1.1	0	0.403333	0.67	0.33	0	0.333333	0	0.43	0	0.143333
AT1G05560	UGT75B1	UDP-glucosyltransferase 75B1 [Source:NCBI gene (formerly Entrezgene);Acc:837058]	67.02	67.58	79.91	71.5033	68.41	100.52	71.73	80.22	120.36	78.33	102.49	100.393	139.98	115.47	154.79	136.747	142.15	93.16	131.81	122.373	140.66	106.02	166.69	137.79
AT1G05570	CALS1	callose synthase 1 [Source:NCBI gene (formerly Entrezgene);Acc:837059]	16.41	20.56	16.89	17.9533	12.34	14.85	20.54	15.91	16.49	19.96	16.47	17.64	12.6	15.39	12.82	13.6033	14.28	18.84	16.15	16.4233	12.96	14.07	13.69	13.5733
AT1G05575	AT1G05575	transmembrane protein [Source:NCBI gene (formerly Entrezgene);Acc:837061]	5.09	8.77	5.72	6.52667	3.83	25.08	9.45	12.7867	21.1	9.1	17.27	15.8233	14.54	16.29	14.49	15.1067	26.11	17.87	31.88	25.2867	13.52	11.69	14.03	13.08
AT1G05577	AT1G05577	UPSTREAM OF FLC protein (DUF966) [Source:NCBI gene (formerly Entrezgene);Acc:837062]	0.46	0.42	0.23	0.37	0.61	0.18	0.76	0.516667	0.47	0.46	0.46	0.463333	0.45	0.94	0.36	0.583333	0.63	0.21	0.49	0.443333	0.55	0.35	0.75	0.55
AT1G05580	CHX23	cation/H+ exchanger 23 [Source:NCBI gene (formerly Entrezgene);Acc:837063]	0	0	0	0	0	0	0.02	0.006667	0	0	0	0	0	0	0	0	0	0	0	0	0	0	0	0
AT1G05590	HEXO2	beta-hexosaminidase 2 [Source:NCBI gene (formerly Entrezgene);Acc:837064]	13.9	12.86	14.56	13.7733	13.16	13.29	14.79	13.7467	11.62	11.3	12.42	11.78	12.72	13.03	12.01	12.5867	11.23	12.13	11.83	11.73	13.1	13.21	12.75	13.02
AT1G05600	EMB3101	Tetratricopeptide repeat (TPR)-like superfamily protein [Source:NCBI gene (formerly Entrezgene);Acc:837065]	4.56	4.42	3.31	4.09667	5.29	4.69	5.04	5.00667	4.39	5.52	4.73	4.88	3.29	4.29	3.68	3.75333	3.92	3.78	3.13	3.61	4.83	3.92	2.53	3.76
AT1G05610	APS2	ADP-glucose pyrophosphorylase small subunit 2 [Source:NCBI gene (formerly Entrezgene);Acc:837066]	0.82	0.89	0.65	0.786667	0.94	0.58	0.71	0.743333	0.59	0.6	0.53	0.573333	1.08	0.87	0.23	0.726667	0.18	0.81	0.45	0.48	0.4	0.81	0.31	0.506667
AT1G05620	URH2	uridine-ribohydrolase 2 [Source:NCBI gene (formerly Entrezgene);Acc:837068]	21.48	28.59	25.78	25.2833	22.45	17.39	22.85	20.8967	22.76	20.99	19.76	21.17	19.51	22.68	16.09	19.4267	14.83	16.91	17.52	16.42	17.25	15.14	15.92	16.1033
AT1G05630	5PTASE13	Endonuclease/exonuclease/phosphatase family protein [Source:NCBI gene (formerly Entrezgene);Acc:837069]	7.36	6.58	7.37	7.10333	7.42	7.8	8.12	7.78	7.15	7.21	7.08	7.14667	7.07	8.02	7.37	7.48667	8.34	7.35	8.75	8.14667	7.56	8.31	7.27	7.71333
AT1G05640	AT1G05640	Ankyrin repeat family protein [Source:NCBI gene (formerly Entrezgene);Acc:837070]	3.13	3.49	3.16	3.26	3.03	2.92	3.82	3.25667	3.58	4.11	3.62	3.77	3.89	4.4	3.45	3.91333	2.68	3.76	2.86	3.1	4.11	3.68	3.46	3.75
AT1G05650	AT1G05650	Pectin lyase-like superfamily protein [Source:NCBI gene (formerly Entrezgene);Acc:837072]	0.17	0.13	0.4	0.233333	0.27	0.07	0.14	0.16	0.47	0.36	0.22	0.35	0.27	0.33	0.14	0.246667	0.54	0.11	0.33	0.326667	0.44	0.18	0.38	0.333333
AT1G05660	AT1G05660	Pectin lyase-like superfamily protein [Source:NCBI gene (formerly Entrezgene);Acc:837073]	1.28	1.56	2.96	1.93333	1.39	1.16	1.81	1.45333	6.24	3.02	1.76	3.67333	4.98	2.05	2.32	3.11667	3.78	1.8	2.93	2.83667	3.2	2.89	2.81	2.96667
AT1G05663	AT1G05663	ncRNA [Source:NCBI gene (formerly Entrezgene);Acc:28716352]	0	0	0	0	0	0	0	0	0.29	0	0	0.096667	0	0	0	0	0	0	0	0	0	0	0	0
AT1G05670	AT1G05670	Pentatricopeptide repeat (PPR-like) superfamily protein [Source:NCBI gene (formerly Entrezgene);Acc:837074]	5.21	5.75	5.77	5.57667	5.88	4.39	6.45	5.57333	7.79	7.03	6.72	7.18	4.82	5.8	4.79	5.13667	7.92	7.62	7.67	7.73667	5.82	4.77	5.86	5.48333
AT1G05675	AT1G05675	UDP-Glycosyltransferase superfamily protein [Source:NCBI gene (formerly Entrezgene);Acc:10723139]	2.1	3.46	3.78	3.11333	1.87	6.76	2.06	3.56333	22.61	12.45	18.49	17.85	17.18	17.32	18.29	17.5967	30.39	26.45	27.94	28.26	16.68	18.14	21.84	18.8867
AT1G05680	UGT74E2	Uridine diphosphate glycosyltransferase 74E2 [Source:NCBI gene (formerly Entrezgene);Acc:837075]	27.86	51.04	75.78	51.56	25.32	50.33	22.44	32.6967	147.45	71.31	76.41	98.39	73.65	58.17	78.95	70.2567	150.45	85.13	172.67	136.083	87.15	34.59	66	62.58
AT1G05687	AT1G05687	ncRNA [Source:NCBI gene (formerly Entrezgene);Acc:28716356]	0.65	1.25	0.73	0.876667	0.43	1.69	1.21	1.11	0.28	1.72	0.69	0.896667	1	0.52	0.85	0.79	0.97	0.89	0.86	0.906667	1.46	0.12	0.8	0.793333
AT1G05690	BT3	BTB and TAZ domain protein 3 [Source:NCBI gene (formerly Entrezgene);Acc:837076]	0.65	1.36	1.18	1.06333	1.04	1.17	1.07	1.09333	0.94	1.18	1.26	1.12667	1.55	1.51	1.74	1.6	1.43	1.13	1.26	1.27333	1.81	1.32	2.29	1.80667
AT1G05700	AT1G05700	Leucine-rich repeat transmembrane protein kinase protein [Source:NCBI gene (formerly Entrezgene);Acc:837077]	3.95	6.03	3.89	4.62333	1.53	2.91	4.19	2.87667	5.12	6.01	6.04	5.72333	2.27	4.1	3.62	3.33	3.04	4.48	4.15	3.89	4.49	4.03	4.6	4.37333
AT1G05703	AT1G05703	ncRNA [Source:NCBI gene (formerly Entrezgene);Acc:28716359]	0	0.33	0	0.11	0	0	0	0	0	0	0	0	0	0	0	0	0	0.31	0	0.103333	0	0	0	0
AT1G05710	AT1G05710	basic helix-loop-helix (bHLH) DNA-binding superfamily protein [Source:NCBI gene (formerly Entrezgene);Acc:837078]	13.75	22.31	12.63	16.23	13.46	13.08	16.85	14.4633	14.87	18.5	15.76	16.3767	14.97	21.09	13.48	16.5133	11.19	16	12.52	13.2367	15.71	14.66	12.74	14.37
AT1G05720	AT1G05720	selenoprotein family protein [Source:NCBI gene (formerly Entrezgene);Acc:837079]	41.49	48.76	43.33	44.5267	43.21	39.23	51.57	44.67	50.46	57.57	46.79	51.6067	54.44	59.83	52.67	55.6467	43.1	46.75	41.19	43.68	50.76	53.46	48.9	51.04
AT1G05727	AT1G05727	ncRNA [Source:NCBI gene (formerly Entrezgene);Acc:28716364]	1.71	1.07	1.63	1.47	0	0.37	3.28	1.21667	1.54	2.61	0	1.38333	2.46	2.67	0	1.71	0	0	0.7	0.233333	0	0.57	1.77	0.78
AT1G05730	AT1G05730	FAM136A-like protein (DUF842) [Source:NCBI gene (formerly Entrezgene);Acc:837080]	3.56	4.74	3.53	3.94333	4.03	2.52	3.39	3.31333	4.31	6.04	4.82	5.05667	2.48	3.7	2.52	2.9	1.9	3.6	3.76	3.08667	3.08	4.39	1.7	3.05667
AT1G05733	AT1G05733	ncRNA [Source:NCBI gene (formerly Entrezgene);Acc:28716365]	2.26	1.48	3.01	2.25	3.56	1.84	2.3	2.56667	6.83	8.26	8	7.69667	7.1	6.05	7.83	6.99333	8.08	7.1	6.69	7.29	9.66	10.81	10.39	10.2867
AT1G05740	AT1G05740	FAM136A-like protein (DUF842) [Source:NCBI gene (formerly Entrezgene);Acc:837081]	0.46	0	0	0.153333	0.23	0	0.58	0.27	0	0	0	0	0	0	0	0	0	0.21	0	0.07	0	0	0	0
AT1G05750	PDE247	Tetratricopeptide repeat (TPR)-like superfamily protein [Source:NCBI gene (formerly Entrezgene);Acc:837083]	5.37	4.64	5.44	5.15	6.27	5.11	5.45	5.61	4.68	5.57	5.42	5.22333	4.08	3.75	3.49	3.77333	4.73	4.71	4.91	4.78333	4.74	4.15	3.88	4.25667
AT1G05753	AT1G05753	ncRNA [Source:NCBI gene (formerly Entrezgene);Acc:28716368]	0	3.76	0	1.25333	0	0.44	0	0.146667	0	0	0	0	5.26	0	1.66	2.30667	0	0	0.83	0.276667	0	1.36	0	0.453333
AT1G05757	AT1G05757	ncRNA [Source:NCBI gene (formerly Entrezgene);Acc:28716369]	0	0	0	0	0	0	0	0	0	0	0.83	0.276667	0.84	0	1.62	0.82	0	0	0	0	0	0	0	0
AT1G05760	RTM1	Mannose-binding lectin superfamily protein [Source:NCBI gene (formerly Entrezgene);Acc:837084]	9.55	11.06	6.62	9.07667	3.12	4.77	9.33	5.74	7.17	10.79	6.72	8.22667	8.71	7.23	8.03	7.99	2.82	4.06	7.68	4.85333	3.84	4.95	5.14	4.64333
AT1G05763	AT1G05763	ncRNA [Source:NCBI gene (formerly Entrezgene);Acc:28716370]	0	2.32	0	0.773333	0	0	0	0	0	1.86	0	0.62	0	0	0	0	5.89	0	5.04	3.64333	0	0	0	0
AT1G05767	AT1G05767	S-adenosyl-L-methionine-dependent methyltransferases superfamily protein [Source:NCBI gene (formerly Entrezgene);Acc:838886]	7.69	12.54	14.23	11.4867	8.07	10.67	11.35	10.03	17.68	7.01	15.66	13.45	16.15	17.64	13.57	15.7867	13.88	7.3	17.61	12.93	14.39	13.83	10.77	12.9967
AT1G05770	AT1G05770	Mannose-binding lectin superfamily protein [Source:NCBI gene (formerly Entrezgene);Acc:837085]	1.26	2.51	2.07	1.94667	1.63	0.91	2.87	1.80333	1.16	1.6	2.06	1.60667	1.59	0.81	1.88	1.42667	0.75	2.35	2.07	1.72333	1.4	1.8	1.25	1.48333
AT1G05773	AT1G05773	ncRNA [Source:NCBI gene (formerly Entrezgene);Acc:28716372]	2.18	1.63	1.31	1.70667	1.64	2.49	1.82	1.98333	0.54	2.72	2.1	1.78667	1.44	2.6	1.16	1.73333	1.37	2.01	1.95	1.77667	4.33	1.26	1.6	2.39667
AT1G05777	AT1G05777	ncRNA [Source:NCBI gene (formerly Entrezgene);Acc:28716373]	4.46	0	0	1.48667	0	0	0	0	0	0	3.7	1.23333	0	0	0	0	0	0	0	0	0	0	0	0
AT1G05780	AT1G05780	Vacuolar ATPase assembly integral membrane protein VMA21-like domain-containing protein [Source:NCBI gene (formerly Entrezgene);Acc:837086]	9.03	8.18	9.9	9.03667	10.4	6.82	11.21	9.47667	11.53	9.01	8.93	9.82333	9.24	10.59	9.39	9.74	9.06	9.03	5.49	7.86	8.8	11.36	7.55	9.23667
AT1G05783	AT1G05783	-	2.63	1.03	0.19	1.28333	2.14	1.13	0.34	1.20333	0.69	0.17	1.47	0.776667	0.4	1.28	1.14	0.94	1.46	0.34	2.3	1.36667	1.48	0.23	0.57	0.76
AT1G05785	AT1G05785	Got1/Sft2-like vescicle transport protein family [Source:NCBI gene (formerly Entrezgene);Acc:837087]	8.23	10.25	8.59	9.02333	8.97	9.19	8.52	8.89333	9.65	10.61	9.69	9.98333	8.62	9.73	8.84	9.06333	8.23	8.03	10.13	8.79667	12.92	8.26	8.96	10.0467
AT1G05787	AT1G05787	ncRNA [Source:NCBI gene (formerly Entrezgene);Acc:28716375]	0	0	0.54	0.18	0.09	0	0	0.03	0.38	0	0.49	0.29	0	0	0	0	0.23	0.28	0.19	0.233333	0	0.47	0	0.156667
AT1G05790	AT1G05790	lipase class 3 family protein [Source:NCBI gene (formerly Entrezgene);Acc:837088]	11.47	12.41	12.43	12.1033	11.88	13.28	14.12	13.0933	13.15	13.38	13.35	13.2933	17.13	13.71	15.17	15.3367	13.13	13.72	13.11	13.32	15.39	15.53	15.25	15.39
AT1G05805	AT1G05805	basic helix-loop-helix (bHLH) DNA-binding superfamily protein [Source:NCBI gene (formerly Entrezgene);Acc:837090]	15.17	14.84	15.96	15.3233	15.3	18.99	13.6	15.9633	13.76	12.82	13.04	13.2067	15.3	13.58	15.98	14.9533	16.86	18.19	15.5	16.85	15.35	15.87	16.14	15.7867
AT1G05810	RABA5E	Rab GTPase-like A5A protein [Source:NCBI gene (formerly Entrezgene);Acc:837091]	10.69	8.44	13.5	10.8767	9.61	10.47	8.23	9.43667	10.07	9.06	7.94	9.02333	7.11	6.04	7.23	6.79333	9.44	8.78	9.42	9.21333	6.13	7.84	3.61	5.86
AT1G05820	SPPL5	SIGNAL PEPTIDE PEPTIDASE-LIKE 5 [Source:NCBI gene (formerly Entrezgene);Acc:837092]	2.97	2.2	2.3	2.49	2.82	2.04	1.89	2.25	2.28	1.78	1.95	2.00333	1.75	2.01	1.63	1.79667	2.19	2.54	1.81	2.18	1.41	2	1.25	1.55333
AT1G05830	ATX2	trithorax-like protein 2 [Source:NCBI gene (formerly Entrezgene);Acc:837093]	14.82	15.21	15.27	15.1	14.85	15.24	16.12	15.4033	15.73	15.05	14.71	15.1633	15.39	16.31	14.85	15.5167	15.19	14.84	14.64	14.89	13.89	12.98	17.19	14.6867
AT1G05833	AT1G05833	ncRNA [Source:NCBI gene (formerly Entrezgene);Acc:28716384]	1.05	1.04	1.24	1.11	1.21	1.01	1.63	1.28333	1.83	0.99	0.9	1.24	0.81	1.26	0.89	0.986667	0.79	0.68	0.78	0.75	1.38	2.14	1.56	1.69333
AT1G05835	AT1G05835	PHD finger protein [Source:NCBI gene (formerly Entrezgene);Acc:5007665]	22.64	10.18	14.28	15.7	23.33	22.9	21.94	22.7233	16.78	15.04	14.61	15.4767	16.29	15.96	12.43	14.8933	18.1	19.8	20.11	19.3367	17.7	17.46	25.4	20.1867
AT1G05837	AT1G05837	ncRNA [Source:NCBI gene (formerly Entrezgene);Acc:28716385]	0	1.24	0.56	0.6	1.39	2.26	0.36	1.33667	2.2	1.37	0.7	1.42333	4.09	2.07	0.53	2.23	2.21	0.17	0	0.793333	1.54	1.94	2.65	2.04333
AT1G05840	AT1G05840	Eukaryotic aspartyl protease family protein [Source:NCBI gene (formerly Entrezgene);Acc:837094]	14.11	15.68	13.01	14.2667	13.64	16.14	16.16	15.3133	14.18	13.64	13.93	13.9167	18.17	18.21	16.08	17.4867	18.88	16.96	13.65	16.4967	19.42	20.26	20.63	20.1033
AT1G05843	AT1G05843	ncRNA [Source:NCBI gene (formerly Entrezgene);Acc:28716386]	0	0	0	0	0.35	0.15	0	0.166667	0	0	0	0	0	0	0	0	0	0	0	0	0.33	0	0	0.11
AT1G05850	POM1	Chitinase family protein [Source:NCBI gene (formerly Entrezgene);Acc:837095]	385.83	425.91	431.37	414.37	294.24	361.4	408.62	354.753	288.2	305.16	311.64	301.667	276.53	286.6	292.09	285.073	244.39	280.14	288.86	271.13	241.12	267.33	254.84	254.43
AT1G05860	AT1G05860	INO80 complex subunit D-like protein [Source:NCBI gene (formerly Entrezgene);Acc:837096]	14.06	14.21	11.57	13.28	14.12	11.51	12.28	12.6367	11.98	12.34	12.23	12.1833	13.08	13.56	14.19	13.61	11.56	13.02	12.19	12.2567	12.04	14.96	14.17	13.7233
AT1G05867	AT1G05867	ncRNA [Source:NCBI gene (formerly Entrezgene);Acc:28716391]	0	10.46	0	3.48667	1.1	0	2.98	1.36	1.09	0	1	0.696667	0	0	1.94	0.646667	3.05	0	0	1.01667	3.65	0	0	1.21667
AT1G05870	AT1G05870	-	15.39	19.43	16.81	17.21	20.58	17.2	18.03	18.6033	17.66	16.13	14.95	16.2467	19.62	22.59	14.35	18.8533	13.13	15.38	14.69	14.4	20.8	18.32	19.13	19.4167
AT1G05873	AT1G05873	ncRNA [Source:NCBI gene (formerly Entrezgene);Acc:28716392]	0	0	0	0	0	0.22	0	0.073333	0	0	0	0	0	0	0	0	0	0	0	0	0	0	0	0
AT1G05880	ARI12	RING/U-box superfamily protein [Source:NCBI gene (formerly Entrezgene);Acc:837098]	0	0.07	0.03	0.033333	0	0	0.09	0.03	0.18	0.14	0.06	0.126667	0.03	0.11	0.03	0.056667	0	0.03	0.24	0.09	0.07	0.03	0	0.033333
AT1G05890	ARI5	RING/U-box superfamily protein [Source:NCBI gene (formerly Entrezgene);Acc:837099]	31.36	32.46	29.93	31.25	31.53	32.7	33.95	32.7267	35.41	33.2	34.16	34.2567	37.26	38.78	34.91	36.9833	35.92	33.59	35.58	35.03	38.8	35.59	40.38	38.2567
AT1G05897	AT1G05897	ncRNA [Source:NCBI gene (formerly Entrezgene);Acc:28716395]	0	0	0	0	0	0	1.8	0.6	0	0	0	0	0	0	0	0	0	0	0	0	0	0	0	0
AT1G05900	NTH2	endonuclease III 2 [Source:NCBI gene (formerly Entrezgene);Acc:837100]	8.06	8.8	7.33	8.06333	9.59	9.98	10.28	9.95	9.35	9.47	10.37	9.73	9.93	9.03	8.87	9.27667	9.48	8.69	7.54	8.57	9.58	10.11	10.77	10.1533
AT1G05910	AT1G05910	cell division cycle protein 48-related / CDC48-like protein [Source:NCBI gene (formerly Entrezgene);Acc:837101]	19.85	20.54	19.03	19.8067	17.58	16.42	20.04	18.0133	21.07	22.23	19.93	21.0767	17.17	18.17	18	17.78	17.31	16.45	17.85	17.2033	15.47	16.13	16.27	15.9567
AT1G05913	AT1G05913	ncRNA [Source:NCBI gene (formerly Entrezgene);Acc:28716398]	1.1	0	6.86	2.65333	2.12	1.69	0	1.27	3.15	4.5	3.84	3.83	0.97	1.03	0	0.666667	0	4.53	2.41	2.31333	1.17	1.43	0	0.866667
AT1G05927	AT1G05927	ncRNA [Source:NCBI gene (formerly Entrezgene);Acc:28716400]	0.32	0.47	0.74	0.51	1.8	0.53	0.63	0.986667	0.15	0.47	0.35	0.323333	0.89	0.57	0.66	0.706667	0.3	1.12	0.69	0.703333	0.67	0.74	0.79	0.733333
AT1G05933	AT1G05933	ncRNA [Source:NCBI gene (formerly Entrezgene);Acc:28716401]	0.13	0	0	0.043333	0.13	0.22	0.21	0.186667	1.03	0.65	0.77	0.816667	1.14	0.99	0.22	0.783333	0.93	0.67	1.15	0.916667	0.86	0.98	0.13	0.656667
AT1G05937	AT1G05937	ncRNA [Source:NCBI gene (formerly Entrezgene);Acc:28716402]	0	0	0	0	0.35	0.15	0	0.166667	0	0	0.3	0.1	0	0	0	0	0	0.15	0	0.05	0	0.19	0	0.063333
AT1G05940	CAT9	cationic amino acid transporter 9 [Source:NCBI gene (formerly Entrezgene);Acc:837104]	18.02	20.84	21.71	20.19	17.16	18.81	20.52	18.83	18.98	19.85	19.78	19.5367	26.24	25.03	24.57	25.28	21.52	22.42	23.51	22.4833	23.77	24.31	26.82	24.9667
AT1G05950	AT1G05950	-	11.47	9.33	8.57	9.79	7.52	8.76	8.65	8.31	8.34	10.39	9.11	9.28	8.55	9.65	7.55	8.58333	7.66	7.16	6.22	7.01333	8.09	7.1	7.61	7.6
AT1G05953	AT1G05953	ncRNA [Source:NCBI gene (formerly Entrezgene);Acc:28716405]	0	0	0	0	0	0	0	0	0.69	0	0	0.23	0	0	0	0	0	0	0	0	0	0	0	0
AT1G05960	AT1G05960	ARM repeat superfamily protein [Source:NCBI gene (formerly Entrezgene);Acc:837106]	29.66	31.43	31.04	30.71	29.62	30.02	32.45	30.6967	33.52	32.29	32.86	32.89	33.27	34.38	31.57	33.0733	32.36	32.01	32.69	32.3533	32.24	33.47	34.49	33.4
AT1G05970	AT1G05970	RNA-binding (RRM/RBD/RNP motifs) family protein [Source:NCBI gene (formerly Entrezgene);Acc:837107]	6.42	10.72	8.44	8.52667	9.66	10.33	9.48	9.82333	7.01	6.84	7.75	7.2	6.75	8.1	5.88	6.91	10.2	7.76	6.43	8.13	7.88	8.22	9.1	8.4
AT1G05973	AT1G05973	ncRNA [Source:NCBI gene (formerly Entrezgene);Acc:28716409]	0	0	0	0	0	10.11	0	3.37	14.5	0	5.21	6.57	0	0	19.18	6.39333	0	0	1.68	0.56	4.19	0	1.75	1.98
AT1G05977	AT1G05977	ncRNA [Source:NCBI gene (formerly Entrezgene);Acc:28716410]	0.58	1.74	1.4	1.24	1.74	1.44	1.21	1.46333	1.14	1.69	1.25	1.36	1.02	1.38	0.74	1.04667	4.04	0.81	0	1.61667	0	1.35	0.85	0.733333
AT1G05987	AT1G05987	ncRNA [Source:NCBI gene (formerly Entrezgene);Acc:28716412]	0	0	0	0	0	0	0	0	0	0	0.36	0.12	0	0	0	0	0	0	0	0	0.43	0.5	0	0.31
AT1G05990	AT1G05990	EF hand calcium-binding protein family [Source:NCBI gene (formerly Entrezgene);Acc:837108]	0.21	0.72	1.16	0.696667	0.53	0.27	0.34	0.38	0.62	0.35	0.18	0.383333	0.37	0.6	0.09	0.353333	0.73	0.44	0.1	0.423333	0	0.11	0.1	0.07
AT1G06000	AT1G06000	UDP-Glycosyltransferase superfamily protein [Source:NCBI gene (formerly Entrezgene);Acc:837109]	93.73	98.83	90.88	94.48	72.96	66.3	81.93	73.73	71.29	62.8	75.1	69.73	62.97	71.42	85.27	73.22	53.36	62.42	91.79	69.19	62.73	63.41	78.51	68.2167
AT1G06002	AT1G06002	ncRNA [Source:NCBI gene (formerly Entrezgene);Acc:10723079]	2.18	2.24	5.15	3.19	8.86	6.63	1.29	5.59333	0.07	1	1.32	0.796667	5.05	1.88	1.67	2.86667	3.93	4.16	3.61	3.9	0.11	0	4.61	1.57333
AT1G06010	AT1G06010	basic leucine zipper/W2 domain protein [Source:NCBI gene (formerly Entrezgene);Acc:837110]	13.32	15.79	11.08	13.3967	15.55	10.43	15.62	13.8667	18.06	12.8	12.31	14.39	14.19	14.4	12.94	13.8433	14.43	12.23	10.36	12.34	13.63	11.86	11.03	12.1733
AT1G06017	AT1G06017	ncRNA [Source:NCBI gene (formerly Entrezgene);Acc:28716418]	0	3.03	0	1.01	0	0	2.61	0.87	4.26	0	0	1.42	0	0	0	0	1.97	4.66	0	2.21	0	0	1.38	0.46
AT1G06020	AT1G06020	pfkB-like carbohydrate kinase family protein [Source:NCBI gene (formerly Entrezgene);Acc:837111]	0.13	0.18	0.34	0.216667	0.22	0.29	0.12	0.21	0.13	0.22	0.12	0.156667	0.04	0.36	0.4	0.266667	0.27	0.16	0	0.143333	0.13	0.15	0.28	0.186667
AT1G06030	AT1G06030	pfkB-like carbohydrate kinase family protein [Source:NCBI gene (formerly Entrezgene);Acc:837112]	0	0.22	0	0.073333	0	0.2	0.05	0.083333	0	0.19	0.19	0.126667	0.15	0.05	0.19	0.13	0.06	0.36	0.11	0.176667	0	0	0	0
AT1G06040	STO	B-box zinc finger family protein [Source:NCBI gene (formerly Entrezgene);Acc:837113]	74.9	76.93	82.59	78.14	87.01	90.32	93.7	90.3433	55.95	67.86	71.55	65.12	64.8	67.08	75.86	69.2467	70.05	81.64	80.28	77.3233	66.35	65.62	91.85	74.6067
AT1G06050	AT1G06050	ENHANCED DISEASE RESISTANCE-like protein (DUF1336) [Source:NCBI gene (formerly Entrezgene);Acc:837114]	5.79	4.41	3.65	4.61667	3.92	4.59	4.47	4.32667	5.87	5.26	4.93	5.35333	5.36	5.96	4.43	5.25	3.82	4.53	5.3	4.55	5.29	5.15	4	4.81333
AT1G06060	AT1G06060	LisH and RanBPM domains containing protein [Source:NCBI gene (formerly Entrezgene);Acc:837115]	23.55	22.92	24.62	23.6967	30.78	26.22	24.89	27.2967	26.49	27.58	23.04	25.7033	26.25	28	28.74	27.6633	22.52	23.96	24.5	23.66	25.14	28.79	27.29	27.0733
AT1G06070	AT1G06070	Basic-leucine zipper (bZIP) transcription factor family protein [Source:NCBI gene (formerly Entrezgene);Acc:837116]	17.98	18.67	17.54	18.0633	19.98	15.35	17.82	17.7167	21.33	19.25	18.5	19.6933	18.57	21.09	17.2	18.9533	16.18	16.1	16.87	16.3833	17.13	18.29	18.85	18.09
AT1G06080	ADS1	delta 9 desaturase 1 [Source:NCBI gene (formerly Entrezgene);Acc:837117]	6.61	5.3	5.88	5.93	6.81	6.23	7.94	6.99333	6.08	6.78	4.7	5.85333	5.19	5.61	3.78	4.86	3.78	5.13	4.46	4.45667	3.37	2.43	5.96	3.92
AT1G06083	AT1G06083	ncRNA [Source:NCBI gene (formerly Entrezgene);Acc:28716431]	5.81	3.54	0	3.11667	2.24	1.78	7.05	3.69	3.32	1.9	4.05	3.09	3.06	7.6	6.88	5.84667	7.73	4.8	5.09	5.87333	6.16	3.02	3.27	4.15
AT1G06090	AT1G06090	Fatty acid desaturase family protein [Source:NCBI gene (formerly Entrezgene);Acc:837118]	9.8	4.97	5.22	6.66333	3.85	5.34	8.37	5.85333	9.33	8.93	5.32	7.86	5.89	5.52	8.94	6.78333	3.86	5	6.03	4.96333	4.01	4.24	4.57	4.27333
AT1G06100	AT1G06100	Fatty acid desaturase family protein [Source:NCBI gene (formerly Entrezgene);Acc:837119]	7.05	4.78	5.65	5.82667	9.1	9.71	6.98	8.59667	4.37	6.29	5.94	5.53333	3.31	5.41	4.95	4.55667	4.73	6.64	5.3	5.55667	3.87	7.63	5.09	5.53
AT1G06110	SKIP16	SKP1/ASK-interacting protein 16 [Source:NCBI gene (formerly Entrezgene);Acc:837120]	16.75	21.62	19.85	19.4067	21.55	20.43	24.09	22.0233	24.89	20.88	20.71	22.16	24.6	24.43	21.09	23.3733	18.96	21.59	18.62	19.7233	25.45	21.97	23.67	23.6967
AT1G06117	AT1G06117	ncRNA [Source:NCBI gene (formerly Entrezgene);Acc:28716437]	0	0	0	0	0	6.35	0	2.11667	0	0	0	0	0	0	0	0	0	0	0	0	0	0	0	0
AT1G06120	AT1G06120	Fatty acid desaturase family protein [Source:NCBI gene (formerly Entrezgene);Acc:837121]	1.07	2.31	3.11	2.16333	2.99	0.83	2.58	2.13333	5.9	2.18	1.27	3.11667	2.44	1.45	1.18	1.69	2.09	1.71	1.97	1.92333	1.17	1.75	0.95	1.29
AT1G06130	GLX2-4	glyoxalase 2-4 [Source:NCBI gene (formerly Entrezgene);Acc:837122]	21.59	24.05	24.06	23.2333	21.07	24.51	23.86	23.1467	25.36	24.98	26.03	25.4567	31.25	35.21	29.21	31.89	26.96	28.61	26.74	27.4367	33.02	27.41	34.6	31.6767
AT1G06137	AT1G06137	transmembrane protein [Source:NCBI gene (formerly Entrezgene);Acc:6240721]	0	0	0	0	0	0	0	0	0.8	0	1.43	0.743333	1.81	2.74	2.47	2.34	0	0	2.59	0.863333	2.53	1.99	0.4	1.64
AT1G06140	MEF3	Pentatricopeptide repeat (PPR) superfamily protein [Source:NCBI gene (formerly Entrezgene);Acc:837123]	1.88	1.92	2.33	2.04333	1.92	2.18	2.19	2.09667	2.31	2.39	2.62	2.44	1.99	2.02	2.07	2.02667	2.11	2.55	1.97	2.21	2.04	2	1.46	1.83333
AT1G06143	AT1G06143	basic helix loop helix DNA-binding superfamily protein [Source:NCBI gene (formerly Entrezgene);Acc:28716441]	4.95	5.74	3.9	4.86333	4.28	4.91	5.13	4.77333	4.61	5.51	4.81	4.97667	3.38	4.52	3.58	3.82667	4.59	5.12	3.84	4.51667	4.48	3.91	2.86	3.75
AT1G06148	AT1G06148	-	0.04	0.33	0.17	0.18	0	0.19	0.27	0.153333	0.13	0.13	0.03	0.096667	0.47	0.15	0.23	0.283333	0.27	0.78	0.03	0.36	0.1	0	0.35	0.15
AT1G06150	EMB1444	basic helix loop helix (bHLH) DNA-binding superfamily protein [Source:NCBI gene (formerly Entrezgene);Acc:6241227]	25.93	23.16	25.44	24.8433	27.06	25.41	27.21	26.56	29.04	31.19	31.07	30.4333	28.08	31.65	29.84	29.8567	31.77	26.7	28.78	29.0833	29.5	26.91	29.45	28.62
AT1G06160	ORA59	octadecanoid-responsive AP2/ERF 59 [Source:NCBI gene (formerly Entrezgene);Acc:837125]	12.07	10.52	11.37	11.32	7.37	11.45	9.7	9.50667	33.11	32.48	31.72	32.4367	37.83	30.93	39.7	36.1533	48.59	39.16	43.58	43.7767	44.09	41.2	40.18	41.8233
AT1G06163	AT1G06163	ncRNA [Source:NCBI gene (formerly Entrezgene);Acc:28716445]	0	0	0	0	0.32	0	0	0.106667	0.15	0	0.66	0.27	0	0	0	0	0	0.27	0	0.09	0.45	0	0	0.15
AT1G06170	AT1G06170	basic helix-loop-helix (bHLH) DNA-binding superfamily protein [Source:NCBI gene (formerly Entrezgene);Acc:837126]	0.33	0.57	0.38	0.426667	0.73	0.43	0.64	0.6	0.45	0.73	0.52	0.566667	0.68	0.83	0.42	0.643333	0.66	0.37	0.39	0.473333	0.61	0.04	0.97	0.54
AT1G06173	AT1G06173	ncRNA [Source:NCBI gene (formerly Entrezgene);Acc:28716446]	0.91	2.57	0.33	1.27	2.15	0.82	0	0.99	0	1.3	0.66	0.653333	0.91	2.24	0.42	1.19	0	0.84	0.35	0.396667	2.6	0	0.49	1.03
AT1G06180	MYB13	myb domain protein 13 [Source:NCBI gene (formerly Entrezgene);Acc:837127]	18.99	16.7	15.91	17.2	19.18	17.79	21.22	19.3967	25.29	20.84	23.3	23.1433	29.07	30.56	34.55	31.3933	23.6	20.24	25.88	23.24	29.64	25	33.04	29.2267
AT1G06190	RHON1	Rho termination factor [Source:NCBI gene (formerly Entrezgene);Acc:837128]	143.24	120.48	129.63	131.117	148.55	137.11	138.65	141.437	111.53	114.26	113.06	112.95	80.68	84.48	79.29	81.4833	113.86	107.49	102.83	108.06	85.52	94.1	82.5	87.3733
AT1G06200	AT1G06200	Peptidase S24/S26A/S26B/S26C family protein [Source:NCBI gene (formerly Entrezgene);Acc:837129]	71.66	85.13	80.5	79.0967	67.83	68.47	84.69	73.6633	81.99	87.85	80.62	83.4867	82.35	87.73	81.82	83.9667	74.22	74.7	68.84	72.5867	73.83	77.46	74.41	75.2333
AT1G06207	AT1G06207	ncRNA [Source:NCBI gene (formerly Entrezgene);Acc:28716451]	0	0	2.1	0.7	0	2.35	0.88	1.07667	0	0.83	0.88	0.57	0	0	0	0	0	0	0	0	0	1.31	0	0.436667
AT1G06210	AT1G06210	ENTH/VHS/GAT family protein [Source:NCBI gene (formerly Entrezgene);Acc:837130]	29.45	34.6	32.19	32.08	25.33	23.34	34.23	27.6333	36.81	34.84	32.18	34.61	40.61	44.83	38.28	41.24	27.45	29.95	30.72	29.3733	31.53	34.46	35.88	33.9567
AT1G06213	AT1G06213	ncRNA [Source:NCBI gene (formerly Entrezgene);Acc:28716452]	1.65	0	1.8	1.15	0	0.44	0	0.146667	0	0.61	1.4	0.67	0	0	2.88	0.96	0	1.43	0.35	0.593333	0	1.91	1.6	1.17
AT1G06217	AT1G06217	ncRNA [Source:NCBI gene (formerly Entrezgene);Acc:28716453]	0	0.74	0	0.246667	0	0	0.62	0.206667	0	0.61	0	0.203333	0	0	0	0	0	0	0	0	0	0	0	0
AT1G06220	MEE5	Ribosomal protein S5/Elongation factor G/III/V family protein [Source:NCBI gene (formerly Entrezgene);Acc:837131]	60.88	59.28	57.72	59.2933	48.74	48.46	55.13	50.7767	55.88	60.92	59.52	58.7733	47.44	51.47	48.18	49.03	47.46	49.22	49.05	48.5767	42.35	44.56	44.17	43.6933
AT1G06225	CLE3	CLAVATA3/ESR-RELATED 3 [Source:NCBI gene (formerly Entrezgene);Acc:837132]	0.55	0	0	0.183333	0	0	0	0	0	0	1.42	0.473333	0	0	0	0	0	0	1.75	0.583333	1.13	0	0	0.376667
AT1G06227	AT1G06227	ncRNA [Source:NCBI gene (formerly Entrezgene);Acc:28716454]	88.51	76.71	61.33	75.5167	80.34	61.63	78.94	73.6367	92.15	91.38	68.2	83.91	51.74	64.48	51.45	55.89	62.96	80.37	71.29	71.54	63.65	74.83	52.98	63.82
AT1G06230	GTE4	global transcription factor group E4 [Source:NCBI gene (formerly Entrezgene);Acc:837133]	21.05	21.41	21.69	21.3833	19.63	21.27	20.77	20.5567	21.01	23.76	21.99	22.2533	20.61	22.8	20.92	21.4433	19.32	17.93	19.38	18.8767	20.42	15.42	19.67	18.5033
AT1G06240	AT1G06240	diiron containing four-helix bundle family ferritin protein, putative (Protein of unknown function DUF455) [Source:NCBI gene (formerly Entrezgene);Acc:837134]	16.19	14.65	16.14	15.66	17.66	18.72	18.82	18.4	16.93	14.11	19.56	16.8667	19.03	17.19	17.12	17.78	17.08	17.98	18.63	17.8967	19.6	19.29	20.91	19.9333
AT1G06250	AT1G06250	alpha/beta-Hydrolases superfamily protein [Source:NCBI gene (formerly Entrezgene);Acc:837135]	0.64	0.62	0.24	0.5	0.83	0.45	0.29	0.523333	0.1	0.35	0.36	0.27	0.07	0.32	0.28	0.223333	0.83	0.24	0.83	0.633333	0.36	0.3	0.31	0.323333
AT1G06257	AT1G06257	ncRNA [Source:NCBI gene (formerly Entrezgene);Acc:28716460]	0.3	0	0	0.1	4.73	1.91	0.7	2.44667	2.97	1.28	1.64	1.96333	0.62	0	0	0.206667	0	1.55	0	0.516667	0	2.08	0	0.693333
AT1G06260	AT1G06260	Cysteine proteinases superfamily protein [Source:NCBI gene (formerly Entrezgene);Acc:837137]	0.78	0.84	0.51	0.71	0.28	0.42	0.2	0.3	0.85	1.3	0.97	1.04	0.77	0.6	0.94	0.77	0.74	1.15	1.05	0.98	1.35	0.3	1.08	0.91
AT1G06265	AT1G06265	ncRNA [Source:NCBI gene (formerly Entrezgene);Acc:5007667]	4.83	4.45	3.74	4.34	6.43	7.97	5.21	6.53667	3.52	3.46	3.71	3.56333	4.14	5.79	3.41	4.44667	2.61	3.11	3.55	3.09	3.87	7.76	5.3	5.64333
AT1G06270	AT1G06270	Pentatricopeptide repeat (PPR) superfamily protein [Source:NCBI gene (formerly Entrezgene);Acc:837138]	3.45	3.87	1.83	3.05	4.26	2.48	2.88	3.20667	5.73	2.63	3.14	3.83333	2.7	2.82	3.36	2.96	3.37	2.3	2.9	2.85667	4.51	3.8	3.85	4.05333
AT1G06287	AT1G06287	ncRNA [Source:NCBI gene (formerly Entrezgene);Acc:28716466]	0	0	1.43	0.476667	0	0	0	0	0	0	0	0	0	0	0	0	0	3.36	0	1.12	0	0	0	0
AT1G06290	ACX3	acyl-CoA oxidase 3 [Source:NCBI gene (formerly Entrezgene);Acc:837140]	37.49	39	40.4	38.9633	35.55	37.19	46.04	39.5933	47.15	41.9	44.98	44.6767	50.28	51.46	51.33	51.0233	40.24	43.9	46.47	43.5367	45.32	45.54	51.03	47.2967
AT1G06310	ACX6	acyl-CoA oxidase 6 [Source:NCBI gene (formerly Entrezgene);Acc:837141]	0.47	1.56	0.6	0.876667	0.87	0.48	1.11	0.82	1.31	0.64	0.74	0.896667	0.91	0.73	0.38	0.673333	0.66	0.6	0.63	0.63	0.76	0.8	0.75	0.77
AT1G06313	AT1G06313	ncRNA [Source:NCBI gene (formerly Entrezgene);Acc:28716471]	0	0.24	0	0.08	0	0.41	0	0.136667	0	0	0	0	0	0	0	0	0	0	0	0	0	0	0	0
AT1G06320	AT1G06320	-	0.42	0.97	0.52	0.636667	0.85	0.12	0.46	0.476667	1.8	0.82	0.59	1.07	1.35	1.2	1.3	1.28333	1.17	0.12	0.55	0.613333	0.53	0	1.5	0.676667
AT1G06330	AT1G06330	Heavy metal transport/detoxification superfamily protein [Source:NCBI gene (formerly Entrezgene);Acc:837144]	0.15	0.23	0.07	0.15	0.08	0.07	0.13	0.093333	0.69	0.13	0.32	0.38	1.28	0.52	0.19	0.663333	0.09	0.13	0	0.073333	0.79	0.24	0.08	0.37
AT1G06333	AT1G06333	ncRNA [Source:NCBI gene (formerly Entrezgene);Acc:28716475]	0.62	0	0	0.206667	0	0	0.26	0.086667	0.61	0	0	0.203333	0	0	0	0	0	0	0.32	0.106667	0.31	0	0	0.103333
AT1G06340	AT1G06340	Plant Tudor-like protein [Source:NCBI gene (formerly Entrezgene);Acc:837145]	0	0.19	0.18	0.123333	0	0	0.32	0.106667	0	0.08	0.08	0.053333	0.09	0.09	0.08	0.086667	0.46	0.08	0.19	0.243333	0.09	0	0	0.03
AT1G06350	ADS4	Fatty acid desaturase family protein [Source:NCBI gene (formerly Entrezgene);Acc:837146]	4.51	5.19	3.65	4.45	4.72	4.1	4.72	4.51333	5.38	5.9	4.82	5.36667	2.81	4.97	2.13	3.30333	5	6.53	5.34	5.62333	5.39	4.85	3.37	4.53667
AT1G06360	AT1G06360	Fatty acid desaturase family protein [Source:NCBI gene (formerly Entrezgene);Acc:837147]	78.77	45.81	68.86	64.48	73.99	74.2	77.62	75.27	27.67	35.36	41.82	34.95	16.84	21.95	16.62	18.47	41.29	44.96	44.64	43.63	24.23	26.74	21.13	24.0333
AT1G06380	AT1G06380	Ribosomal protein L1p/L10e family [Source:NCBI gene (formerly Entrezgene);Acc:837149]	27.42	27.27	27.65	27.4467	27.6	20.92	22.67	23.73	29.52	28.65	26.41	28.1933	21.34	21.15	18.4	20.2967	21.09	20.6	23.08	21.59	16.98	20.18	21.03	19.3967
AT1G06390	GSK1	GSK3/SHAGGY-like protein kinase 1 [Source:NCBI gene (formerly Entrezgene);Acc:837150]	45.04	48.68	47.63	47.1167	51.25	51.09	50.33	50.89	51.76	52.01	53.35	52.3733	63.09	62.95	61.86	62.6333	58.5	56.77	54.42	56.5633	63.34	65.2	63.06	63.8667
AT1G06400	ARA-2	Ras-related small GTP-binding family protein [Source:NCBI gene (formerly Entrezgene);Acc:837151]	52.45	68.05	60.22	60.24	59.28	57.22	63.68	60.06	63.2	64	57.15	61.45	56.78	65.72	60.56	61.02	56.05	60.04	54.48	56.8567	62.87	59.46	63.3	61.8767
AT1G06407	AT1G06407	ncRNA [Source:NCBI gene (formerly Entrezgene);Acc:28716489]	0	0	0	0	0.26	0	0.22	0.16	0.52	0	0.45	0.323333	0	0.25	0	0.083333	0	0	0	0	0	0	0	0
AT1G06410	TPS7	trehalose-phosphatase/synthase 7 [Source:NCBI gene (formerly Entrezgene);Acc:837152]	62.82	69.26	69.28	67.12	62.92	65.36	77.07	68.45	63.32	66.58	65.66	65.1867	60.83	60.85	63.78	61.82	58.54	60.75	61.11	60.1333	60.12	59.81	58.39	59.44
AT1G06420	AT1G06420	DNA ligase-like protein [Source:NCBI gene (formerly Entrezgene);Acc:837153]	7.85	6.43	6.45	6.91	9.26	6.12	8.33	7.90333	7.85	7.45	6.18	7.16	5.71	8.74	6.83	7.09333	5.76	8.32	4.91	6.33	6.09	7.6	7.05	6.91333
AT1G06423	AT1G06423	ncRNA [Source:NCBI gene (formerly Entrezgene);Acc:28716492]	17.48	9.13	0	8.87	0	0	0	0	0	4.33	1.82	2.05	9.47	0	0	3.15667	11.94	1.64	14.93	9.50333	0	0.68	0.93	0.536667
AT1G06430	FTSH8	FTSH protease 8 [Source:NCBI gene (formerly Entrezgene);Acc:837154]	25.32	26.67	31.29	27.76	29.12	34.81	35.86	33.2633	29.9	32.35	40.45	34.2333	55.15	49.92	63.69	56.2533	38.95	35.71	39.98	38.2133	48.27	46.16	67.12	53.85
AT1G06440	AT1G06440	Ubiquitin carboxyl-terminal hydrolase family protein [Source:NCBI gene (formerly Entrezgene);Acc:837156]	3.21	5.39	2.03	3.54333	3.9	3.37	2.57	3.28	4.28	2.22	3.24	3.24667	2.52	1.33	2.01	1.95333	3.95	3.51	3.75	3.73667	2.69	3.42	2.66	2.92333
AT1G06450	AT1G06450	Polynucleotidyl transferase, ribonuclease H-like superfamily protein [Source:NCBI gene (formerly Entrezgene);Acc:837157]	6.61	5.07	5.11	5.59667	6.34	4.68	6.12	5.71333	6.21	6.75	7.4	6.78667	4.45	5.7	6.28	5.47667	5.21	6.59	6.78	6.19333	6.48	7.7	7.34	7.17333
AT1G06453	AT1G06453	ncRNA [Source:NCBI gene (formerly Entrezgene);Acc:28716498]	0	3.64	0	1.21333	0	0	0	0	0	0	0	0	21	0	46.28	22.4267	0	61.68	0	20.56	0	18.01	3.62	7.21
AT1G06460	ACD32.1	alpha-crystallin domain 32.1 [Source:NCBI gene (formerly Entrezgene);Acc:837158]	163.84	147.41	198.62	169.957	185.24	219.99	192.56	199.263	160.13	192.65	221.35	191.377	275.62	269.46	302.6	282.56	228.47	219.63	224.08	224.06	244.33	272.85	322.43	279.87
AT1G06463	AT1G06463	ncRNA [Source:NCBI gene (formerly Entrezgene);Acc:28716500]	14.35	0	0	4.78333	0	0	11.75	3.91667	14.1	22.56	0	12.22	0	0	32.31	10.77	0	12.92	0	4.30667	28.31	15.97	0	14.76
AT1G06467	AT1G06467	ncRNA [Source:NCBI gene (formerly Entrezgene);Acc:28716501]	11.11	0	0	3.70333	0	0	0	0	0	8.27	0	2.75667	0	0	0	0	0	0	0	0	0	0	0	0
AT1G06470	AT1G06470	Nucleotide/sugar transporter family protein [Source:NCBI gene (formerly Entrezgene);Acc:837159]	18.4	19.91	19.44	19.25	19.17	14.8	19.24	17.7367	19.44	20.47	18.56	19.49	16.59	21.12	18.34	18.6833	14.5	16.03	17.1	15.8767	16.75	15.35	15.64	15.9133
AT1G06473	AT1G06473	ncRNA [Source:NCBI gene (formerly Entrezgene);Acc:28716502]	1.56	1.55	1.46	1.52333	2.47	3.23	2.32	2.67333	1.67	1.75	1.06	1.49333	2.49	3.02	2.04	2.51667	2.59	3.39	2.25	2.74333	3.16	2.56	3.72	3.14667
AT1G06475	AT1G06475	transmembrane protein [Source:NCBI gene (formerly Entrezgene);Acc:2745744]	7.26	12.05	8.57	9.29333	11.74	4.79	4.45	6.99333	11.82	12.77	5.32	9.97	6.18	7.6	7.85	7.21	5.78	6.03	7.29	6.36667	4.96	10.24	4.86	6.68667
AT1G06490	CalS7	glucan synthase-like 7 [Source:NCBI gene (formerly Entrezgene);Acc:837160]	2.03	2.95	2.02	2.33333	2.09	1.79	2.35	2.07667	1.85	2.62	2.08	2.18333	2.04	2.13	1.48	1.88333	1.54	1.95	1.81	1.76667	1.86	1.69	2.02	1.85667
AT1G06493	AT1G06493	ncRNA [Source:NCBI gene (formerly Entrezgene);Acc:28716505]	1.82	0	0	0.606667	0	0	0	0	0	0	0	0	0	0	0	0	0	0	0	0	0	0	0	0
AT1G06500	AT1G06500	-	30.39	28.09	21.77	26.75	34.22	33.45	28.58	32.0833	29.39	29.22	31.17	29.9267	30.71	33.73	26.2	30.2133	29.55	30.3	25.29	28.38	27.98	28.18	25.1	27.0867
AT1G06510	AT1G06510	forkhead-associated domain protein [Source:NCBI gene (formerly Entrezgene);Acc:837162]	27.56	21.34	29.82	26.24	32.4	29.41	27.3	29.7033	23.14	27.42	25.04	25.2	26.93	23.39	26.99	25.77	27.76	26.09	26.5	26.7833	25.78	33.6	26.9	28.76
AT1G06515	AT1G06515	transmembrane protein, putative (DUF3317) [Source:NCBI gene (formerly Entrezgene);Acc:5007668]	49.51	51.17	49.53	50.07	53.7	47.23	55.69	52.2067	49.53	50.08	50.38	49.9967	46.29	49.58	42.4	46.09	45.99	43.92	43.95	44.62	50.44	41.1	37.81	43.1167
AT1G06520	GPAT1	glycerol-3-phosphate acyltransferase 1 [Source:NCBI gene (formerly Entrezgene);Acc:837163]	1.17	2.19	0.47	1.27667	0.93	0.72	1.11	0.92	0.85	0.65	0.65	0.716667	0.45	1.09	0.65	0.73	0.38	1.16	0.37	0.636667	0.42	0.37	0.3	0.363333
AT1G06530	PMD2	Tropomyosin-like protein [Source:NCBI gene (formerly Entrezgene);Acc:837164]	98.25	83.11	87.34	89.5667	90.03	82.55	80.47	84.35	91.97	86.16	88.07	88.7333	86.69	79.4	86.67	84.2533	88.02	85.26	87.17	86.8167	82.27	82.54	87.26	84.0233
AT1G06537	AT1G06537	ncRNA [Source:NCBI gene (formerly Entrezgene);Acc:28716513]	3.82	11.37	8.13	7.77333	0	0	0	0	3.62	18.37	0	7.33	0	3.47	18.65	7.37333	23.13	7.71	12.32	14.3867	8	0	3.25	3.75
AT1G06540	AT1G06540	-	0	0	0.21	0.07	0	0	0	0	0.61	0	0	0.203333	0	0.24	0.14	0.126667	0	0.01	0	0.003333	0	0	0	0
AT1G06550	AT1G06550	ATP-dependent caseinolytic (Clp) protease/crotonase family protein [Source:NCBI gene (formerly Entrezgene);Acc:837166]	65.97	80.09	71.5	72.52	73.24	60.82	75.45	69.8367	70.12	69.27	70.48	69.9567	70.81	82.42	69.03	74.0867	51.19	58.58	63.64	57.8033	60.6	60.7	73.42	64.9067
AT1G06560	AT1G06560	NOL1/NOP2/sun family protein [Source:NCBI gene (formerly Entrezgene);Acc:837167]	22.25	21.25	19.91	21.1367	17.34	18.56	19.35	18.4167	16.83	20.22	17.38	18.1433	11.93	14.09	13	13.0067	15.53	16.83	15.93	16.0967	13.56	15.3	10.99	13.2833
AT1G06567	AT1G06567	ncRNA [Source:NCBI gene (formerly Entrezgene);Acc:28716518]	0.32	0	0	0.106667	0	0	0	0	0	0.27	0	0.09	0	0	0.28	0.093333	0	0	0	0	0	0	0	0
AT1G06570	PDS1	4-hydroxyphenylpyruvate dioxygenase [Source:NCBI gene (formerly Entrezgene);Acc:837168]	11.23	11.65	10.63	11.17	10.48	16.33	12.84	13.2167	16.47	12.64	15.85	14.9867	23.97	20.34	26.93	23.7467	20.44	17.4	21.02	19.62	21.45	18.49	26.82	22.2533
AT1G06573	AT1G06573	ncRNA [Source:NCBI gene (formerly Entrezgene);Acc:28716519]	3.91	8.1	6.36	6.12333	6.85	11.61	5.37	7.94333	6.22	6.16	4.78	5.72	4.2	4.6	2.96	3.92	6.84	6.49	6.69	6.67333	8.71	5.91	4.17	6.26333
AT1G06580	AT1G06580	Pentatricopeptide repeat (PPR) superfamily protein [Source:NCBI gene (formerly Entrezgene);Acc:837169]	1.34	1.44	1.59	1.45667	1.78	2.18	1.91	1.95667	1.6	1.66	1.6	1.62	1.61	2.1	1.39	1.7	1.54	1.43	1.28	1.41667	2.31	1.75	1.62	1.89333
AT1G06583	AT1G06583	ncRNA [Source:NCBI gene (formerly Entrezgene);Acc:28716521]	0	0	0.15	0.05	0	0	0	0	0	0	0	0	0	0	0	0	0	0	0	0	0	0	0	0
AT1G06587	AT1G06587	ncRNA [Source:NCBI gene (formerly Entrezgene);Acc:28716522]	0	0.15	0	0.05	0	0.65	0	0.216667	0	0	0	0	0	0	0	0	0	0	0	0	0	1.29	0	0.43
AT1G06590	AT1G06590	anaphase-promoting complex subunit [Source:NCBI gene (formerly Entrezgene);Acc:837170]	6.85	7.51	6.64	7	6.95	5.34	7.79	6.69333	6.7	7.17	7.31	7.06	5.97	6.63	6.25	6.28333	5.55	6.97	5.7	6.07333	6.73	6.21	5.69	6.21
AT1G06593	AT1G06593	ncRNA [Source:NCBI gene (formerly Entrezgene);Acc:28716523]	0	0	0	0	0	0.62	0	0.206667	0	0	0	0	0	1.48	0	0.493333	0	0	0	0	0	0	0	0
AT1G06607	AT1G06607	ncRNA [Source:NCBI gene (formerly Entrezgene);Acc:28716526]	0	0	0.21	0.07	0	0	0	0	0	0.09	0	0.03	0	0	0	0	0	0	0	0	0	0	0	0
AT1G06620	AT1G06620	2-oxoglutarate (2OG) and Fe(II)-dependent oxygenase superfamily protein [Source:NCBI gene (formerly Entrezgene);Acc:837171]	16.3	24.31	25.32	21.9767	8.35	11.66	15.9	11.97	23.57	21.35	22.59	22.5033	17.84	17.03	23.02	19.2967	17.25	17.4	24.12	19.59	12.93	12.45	16.42	13.9333
AT1G06630	AT1G06630	F-box/RNI-like superfamily protein [Source:NCBI gene (formerly Entrezgene);Acc:837172]	10.63	11.47	10.54	10.88	13.46	11.92	12.85	12.7433	10.59	12.71	10.9	11.4	12.6	13.56	9.77	11.9767	11.95	11.9	10.23	11.36	12.13	10.35	11.27	11.25
AT1G06633	AT1G06633	ncRNA [Source:NCBI gene (formerly Entrezgene);Acc:28716531]	0	0	0	0	0	0	0	0	0	0	0.57	0.19	0	0	0	0	0.87	0	0	0.29	0	0	0	0
AT1G06640	AT1G06640	2-oxoglutarate (2OG) and Fe(II)-dependent oxygenase superfamily protein [Source:NCBI gene (formerly Entrezgene);Acc:837173]	96.38	152.89	106.91	118.727	77.09	77.18	97.53	83.9333	96.47	100.64	87.28	94.7967	70.77	85.97	70.92	75.8867	61.53	86.23	76.72	74.8267	75.53	62.05	67.96	68.5133
AT1G06645	AT1G06645	2-oxoglutarate (2OG) and Fe(II)-dependent oxygenase superfamily protein [Source:NCBI gene (formerly Entrezgene);Acc:3766668]	7.03	6.48	10.8	8.10333	10.7	12.11	10.63	11.1467	6.67	6.64	9.63	7.64667	10.75	7.99	10.42	9.72	9.59	8.2	8.71	8.83333	10.6	9.37	9.9	9.95667
AT1G06650	AT1G06650	2-oxoglutarate (2OG) and Fe(II)-dependent oxygenase superfamily protein [Source:NCBI gene (formerly Entrezgene);Acc:837175]	27.4	26.56	32.47	28.81	29.79	35.36	33.77	32.9733	28.51	32.93	33.44	31.6267	41.47	42.23	45.98	43.2267	34	35.35	36.68	35.3433	38.39	40.43	48.08	42.3
AT1G06660	JASON	aspartyl/glutamyl-tRNA(Asn/Gln) amidotransferase subunit [Source:NCBI gene (formerly Entrezgene);Acc:837176]	5.47	5.86	3.96	5.09667	5.27	4.42	6.08	5.25667	4.52	4.65	4.24	4.47	3.25	4.63	2.44	3.44	2.82	3.77	3.59	3.39333	3.24	2.03	3.26	2.84333
AT1G06670	NIH	nuclear DEIH-boxhelicase [Source:NCBI gene (formerly Entrezgene);Acc:837177]	28.64	27.7	25.05	27.13	24.62	22	24.65	23.7567	28.78	30.05	27.48	28.77	20.52	22.72	20.94	21.3933	22.65	22.13	23.52	22.7667	20.21	20.56	22.14	20.97
AT1G06680	PSBP-1	photosystem II subunit P-1 [Source:NCBI gene (formerly Entrezgene);Acc:837178]	1819.88	1503.56	1894.04	1739.16	2177.38	2494.9	1844.91	2172.4	1323.04	1433.12	1658.27	1471.48	1892.61	1588.44	1754.84	1745.3	2091.5	2004.09	1701.85	1932.48	1882.44	1873.34	2023.42	1926.4
AT1G06687	AT1G06687	ncRNA [Source:NCBI gene (formerly Entrezgene);Acc:28716542]	2.11	1.99	0.11	1.40333	0	1.95	0	0.65	0	1.28	0.36	0.546667	0.29	0	0.31	0.2	1.46	1.04	1.24	1.24667	2.11	0	1.38	1.16333
AT1G06690	AT1G06690	NAD(P)-linked oxidoreductase superfamily protein [Source:NCBI gene (formerly Entrezgene);Acc:837179]	30.85	25	32.45	29.4333	31.85	36.79	34.95	34.53	21.19	25.55	28.63	25.1233	30.52	32.62	32.38	31.84	33.49	29.73	32.91	32.0433	27.48	30.56	34.95	30.9967
AT1G06700	AT1G06700	Protein kinase superfamily protein [Source:NCBI gene (formerly Entrezgene);Acc:837180]	43.69	47.12	47.94	46.25	47.39	47.52	52.53	49.1467	47.91	48.05	46.81	47.59	57.18	55.45	53.8	55.4767	45.52	44.89	43.88	44.7633	49.98	48.77	55.29	51.3467
AT1G06710	AT1G06710	Tetratricopeptide repeat (TPR)-like superfamily protein [Source:NCBI gene (formerly Entrezgene);Acc:837181]	6.33	5.02	5.52	5.62333	5.46	5.06	5.59	5.37	4.33	6.09	5.28	5.23333	4.27	4.87	3.98	4.37333	4.56	5.11	5.06	4.91	4.24	4.58	4.04	4.28667
AT1G06717	AT1G06717	ncRNA [Source:NCBI gene (formerly Entrezgene);Acc:28716548]	0.9	0	0	0.3	0	0	0.77	0.256667	0.86	0	2.34	1.06667	0	0.84	0.76	0.533333	3.58	0	0.97	1.51667	0	10.34	0	3.44667
AT1G06720	AT1G06720	P-loop containing nucleoside triphosphate hydrolases superfamily protein [Source:NCBI gene (formerly Entrezgene);Acc:837182]	45.29	43.67	40.99	43.3167	33.29	31.84	34.93	33.3533	40.88	46.91	40.42	42.7367	24.95	32.01	27.36	28.1067	29.56	32.36	31.73	31.2167	25.14	28.46	23.15	25.5833
AT1G06727	AT1G06727	ncRNA [Source:NCBI gene (formerly Entrezgene);Acc:28716550]	9.29	0	0	3.09667	0	0	0	0	0	7.35	7.25	4.86667	0	0	0	0	0	0	0	0	0	0	14.29	4.76333
AT1G06730	AT1G06730	pfkB-like carbohydrate kinase family protein [Source:NCBI gene (formerly Entrezgene);Acc:837184]	15.59	14.57	14.99	15.05	18.39	15.41	17.03	16.9433	15.37	14.14	15.07	14.86	15.78	14.92	12.89	14.53	15.16	15.33	17.72	16.07	14.51	14.16	14.12	14.2633
AT1G06740	MUG3	MuDR family transposase [Source:NCBI gene (formerly Entrezgene);Acc:3766669]	4.2	4.72	3.44	4.12	3.86	2.8	4.12	3.59333	3.56	4.37	4.08	4.00333	3.34	4.08	3.57	3.66333	3.92	3.79	3.37	3.69333	4.13	3.17	3.9	3.73333
AT1G06743	AT1G06743	ncRNA [Source:NCBI gene (formerly Entrezgene);Acc:28716553]	0.76	0.25	0	0.336667	0	0	0.21	0.07	0.5	0.63	0.43	0.52	0.67	3.38	0.22	1.42333	0.95	0	0	0.316667	0.75	0.58	0	0.443333
AT1G06750	AT1G06750	P-loop containing nucleoside triphosphate hydrolases superfamily protein [Source:NCBI gene (formerly Entrezgene);Acc:837186]	0.13	0.14	0.03	0.1	0.04	0.12	0.29	0.15	0.24	0.11	0.07	0.14	0.1	0.12	0.13	0.116667	0.19	0.09	0.18	0.153333	0.21	0.04	0.12	0.123333
AT1G06753	AT1G06753	ncRNA [Source:NCBI gene (formerly Entrezgene);Acc:28716555]	5.33	10.28	2.82	6.14333	3.24	5.99	4.83	4.68667	9.17	9.5	3.54	7.40333	9.37	9.33	6.66	8.45333	5.31	3.15	7.28	5.24667	5.43	8.37	5.18	6.32667
AT1G06757	AT1G06757	ncRNA [Source:NCBI gene (formerly Entrezgene);Acc:28716556]	0	0	0.69	0.23	0	0	0	0	0	1.26	0	0.42	0	0	0	0	0	0	0.53	0.176667	0	0	0.56	0.186667
AT1G06760	AT1G06760	winged-helix DNA-binding transcription factor family protein [Source:NCBI gene (formerly Entrezgene);Acc:837187]	179.49	170.16	149.16	166.27	207.04	192.3	177.74	192.36	172.4	162.34	153.96	162.9	221.99	191.37	194.95	202.77	244	242.67	225.7	237.457	267.31	234.04	268.37	256.573
AT1G06770	DRIP1	DREB2A-interacting protein 1 [Source:NCBI gene (formerly Entrezgene);Acc:837188]	6.77	6.81	6.53	6.70333	7.22	5.29	7.41	6.64	7.7	7.15	8.41	7.75333	5.32	6.86	5.77	5.98333	8.32	6.27	6.41	7	7.7	7.25	6.63	7.19333
AT1G06780	GAUT6	galacturonosyltransferase 6 [Source:NCBI gene (formerly Entrezgene);Acc:837189]	10.24	15.98	12.29	12.8367	10.89	9.21	13.3	11.1333	15.3	15.05	12.5	14.2833	14.88	13	13.52	13.8	10.91	10.92	12.39	11.4067	13.54	12.8	13.79	13.3767
AT1G06787	AT1G06787	ncRNA [Source:NCBI gene (formerly Entrezgene);Acc:28716561]	0	0	0	0	0	0	2.12	0.706667	0	0	0	0	0	0	0	0	0	0	0.33	0.11	0	0	0	0
AT1G06790	AT1G06790	RNA polymerase Rpb7 N-terminal domain-containing protein [Source:NCBI gene (formerly Entrezgene);Acc:837190]	28.27	25.71	24.49	26.1567	23.53	20.53	23.42	22.4933	31.6	29.3	27.47	29.4567	16.08	20.62	18.8	18.5	19.51	20.49	22.74	20.9133	20.33	16.81	16.66	17.9333
AT1G06800	PLA-I{gamma}1	alpha/beta-Hydrolases superfamily protein [Source:NCBI gene (formerly Entrezgene);Acc:837191]	6.39	7.94	6.75	7.02667	5.52	6.46	6.13	6.03667	10.71	7.65	8.9	9.08667	11.45	11.55	14.58	12.5267	13.88	14.57	15.66	14.7033	13.4	14.22	13.32	13.6467
AT1G06810	AT1G06810	endonuclease/glycosyl hydrolase [Source:NCBI gene (formerly Entrezgene);Acc:837192]	0	0	0	0	0	0.19	0	0.063333	0	0	0	0	0	0	0	0	0	0	0	0	0.31	0	0	0.103333
AT1G06820	CRTISO	carotenoid isomerase [Source:NCBI gene (formerly Entrezgene);Acc:837193]	31.45	29.51	33.46	31.4733	35.35	33.83	37.41	35.53	26.43	29.07	28.73	28.0767	27.75	25.76	27.9	27.1367	29.58	28.61	29.43	29.2067	24.78	28	27.33	26.7033
AT1G06830	AT1G06830	Glutaredoxin family protein [Source:NCBI gene (formerly Entrezgene);Acc:837195]	38.24	36.75	49.61	41.5333	37.34	50.7	26.41	38.15	34.08	36.61	35.89	35.5267	6.8	12.81	8.99	9.53333	39.15	42.58	44.18	41.97	17.62	28.63	16.75	21
AT1G06837	AT1G06837	ncRNA [Source:NCBI gene (formerly Entrezgene);Acc:28716567]	1.12	0.57	0.7	0.796667	2.88	1.93	1.08	1.96333	1.09	1.9	0.46	1.15	1.35	1.73	1.25	1.44333	3.17	2.28	1.14	2.19667	0.88	0.42	1.25	0.85
AT1G06840	AT1G06840	Leucine-rich repeat protein kinase family protein [Source:NCBI gene (formerly Entrezgene);Acc:837196]	12.16	16.44	13.87	14.1567	10.27	10.48	15.05	11.9333	15.21	17.28	15.39	15.96	16.93	17.65	16.22	16.9333	14.96	15.18	14.85	14.9967	16.21	15.8	16.61	16.2067
AT1G06850	bZIP52	basic leucine-zipper 52 [Source:NCBI gene (formerly Entrezgene);Acc:837197]	11.65	13.11	11.57	12.11	14.13	13.62	11.37	13.04	16.54	12.27	11.08	13.2967	12.38	13.64	10.73	12.25	14.08	13.43	13.38	13.63	15.74	14.82	15.73	15.43
AT1G06867	AT1G06867	ncRNA [Source:NCBI gene (formerly Entrezgene);Acc:28716571]	0	0.78	0	0.26	0.75	0	0	0.25	0	1.26	0	0.42	0	0	0.65	0.216667	0	0.78	0	0.26	0	0	0	0
AT1G06870	Plsp2A	Peptidase S24/S26A/S26B/S26C family protein [Source:NCBI gene (formerly Entrezgene);Acc:837198]	24.41	25.55	21.92	23.96	22.62	20	25.68	22.7667	23.56	21.59	23.37	22.84	23.07	24.55	23.93	23.85	22.65	20.97	24.01	22.5433	25.07	22.61	22.71	23.4633
AT1G06877	U4.10	ncRNA [Source:NCBI gene (formerly Entrezgene);Acc:28716573]	0.69	0.87	1.17	0.91	0.18	0.78	0.15	0.37	2.62	0.74	1.5	1.62	2.8	1.54	2.85	2.39667	1.5	0.78	2.28	1.52	2.04	1.36	1.41	1.60333
AT1G06883	AT1G06883	ncRNA [Source:NCBI gene (formerly Entrezgene);Acc:28716574]	0	0	0	0	0.22	0.12	0.12	0.153333	0	0.06	0	0.02	0.12	0	0.06	0.06	0.08	0.24	0.34	0.22	0.2	0.44	0.42	0.353333
AT1G06890	AT1G06890	nodulin MtN21 /EamA-like transporter family protein [Source:NCBI gene (formerly Entrezgene);Acc:837199]	56.96	64.05	62.26	61.09	51.31	48.2	57.76	52.4233	63.79	61.02	64.18	62.9967	58.45	64.43	61.91	61.5967	53.48	51.19	51.75	52.14	59.66	61.98	61.71	61.1167
AT1G06900	AT1G06900	Insulinase (Peptidase family M16) family protein [Source:NCBI gene (formerly Entrezgene);Acc:837200]	32.33	31.94	31.11	31.7933	26.42	27.96	32.25	28.8767	30.66	33.56	29.71	31.31	25.36	28.09	25.59	26.3467	27.3	26.75	27.14	27.0633	26.19	24.94	24.7	25.2767
AT1G06910	TRFL7	TRF-like 7 [Source:NCBI gene (formerly Entrezgene);Acc:837201]	5.36	5.55	4.93	5.28	4.86	6.88	6.65	6.13	5.84	6.65	5.74	6.07667	6.22	8.17	5.94	6.77667	6.17	5.93	7.2	6.43333	6.49	6.07	7.39	6.65
AT1G06920	OFP4	ovate family protein 4 [Source:NCBI gene (formerly Entrezgene);Acc:837202]	0	0	0	0	0	0	0.05	0.016667	0	0.05	0	0.016667	0.15	0	0	0.05	0	0	0	0	0	0	0	0
AT1G06923	AT1G06923	transcription repressor OFP17-like protein [Source:NCBI gene (formerly Entrezgene);Acc:3766672]	1.48	1.08	1.2	1.25333	1.02	0.43	1.14	0.863333	0.89	0.58	0.5	0.656667	1.14	1.14	0.76	1.01333	0.82	0.68	2.13	1.21	1.12	0.11	0.39	0.54
AT1G06930	AT1G06930	TPRXL [Source:NCBI gene (formerly Entrezgene);Acc:837204]	1.1	0.68	0.83	0.87	1.86	0.84	1.54	1.41333	2.84	0.76	0.47	1.35667	1.41	1.34	0.7	1.15	1.13	0.81	1.68	1.20667	1.55	0.8	0.69	1.01333
AT1G06950	TIC110	translocon at the inner envelope membrane of chloroplasts 110 [Source:NCBI gene (formerly Entrezgene);Acc:837205]	157.26	127.39	134.28	139.643	133.76	144.3	149.03	142.363	108.99	124.42	120.69	118.033	86.91	94.92	96.19	92.6733	124.75	117.64	118.96	120.45	87.79	96.7	85.45	89.98
AT1G06957	AT1G06957	ncRNA [Source:NCBI gene (formerly Entrezgene);Acc:28716586]	3.18	2.27	2.84	2.76333	0.08	0.07	0.03	0.06	3.72	3.52	2.93	3.39	2.62	2.94	2.4	2.65333	0	0	0.04	0.013333	0	0.04	0.04	0.026667
AT1G06960	AT1G06960	RNA-binding (RRM/RBD/RNP motifs) family protein [Source:NCBI gene (formerly Entrezgene);Acc:837206]	18.78	17.94	19.35	18.69	22.07	17.4	19.41	19.6267	20	18.89	19.16	19.35	17.48	19.23	16.9	17.87	18.24	19.64	17.69	18.5233	19.73	18.61	19.77	19.37
AT1G06963	AT1G06963	ncRNA [Source:NCBI gene (formerly Entrezgene);Acc:28716587]	0.29	0.19	0	0.16	0	0.08	0	0.026667	0.1	0.25	0.41	0.253333	0.17	0.09	0.25	0.17	0.69	0	0	0.23	0	0	0.29	0.096667
AT1G06970	CHX14	cation/hydrogen exchanger 14 [Source:NCBI gene (formerly Entrezgene);Acc:837207]	0	0	0.04	0.013333	0.02	0.02	0.05	0.03	0.02	0.02	0.03	0.023333	0	0.02	0.02	0.013333	0	0.07	0.04	0.036667	0.05	0.1	0	0.05
AT1G06977	AT1G06977	ncRNA [Source:NCBI gene (formerly Entrezgene);Acc:28716590]	2.44	1.69	2	2.04333	4.28	1.38	1.5	2.38667	2.66	2.69	0.73	2.02667	1.7	2.36	2.17	2.07667	1.64	2.2	0.84	1.56	1.52	2.05	2.32	1.96333
AT1G06980	AT1G06980	6,7-dimethyl-8-ribityllumazine synthase [Source:NCBI gene (formerly Entrezgene);Acc:837208]	2.62	1.24	2.64	2.16667	2.01	3.19	2.45	2.55	1.39	1.81	1.23	1.47667	1.41	0.33	0.65	0.796667	1.13	1.17	1.21	1.17	0.84	0.73	1.72	1.09667
AT1G06983	AT1G06983	ncRNA [Source:NCBI gene (formerly Entrezgene);Acc:28716591]	0	0	0.42	0.14	0.42	0.34	0	0.253333	0	2.1	0.36	0.82	1.48	0.4	1.8	1.22667	0	0.41	1.33	0.58	2.15	0	0	0.716667
AT1G06990	AT1G06990	GDSL-like Lipase/Acylhydrolase superfamily protein [Source:NCBI gene (formerly Entrezgene);Acc:837209]	0	0	0	0	0	0	0	0	0	0	0.09	0.03	0	0	0	0	0	0.09	0.05	0.046667	0	0	0.05	0.016667
AT1G07000	EXO70B2	exocyst subunit exo70 family protein B2 [Source:NCBI gene (formerly Entrezgene);Acc:837210]	6.1	7.68	7.76	7.18	6.28	7.76	6.69	6.91	11.45	9.38	9.38	10.07	13.77	11.76	12.13	12.5533	16.36	13.29	17.31	15.6533	15.94	14.57	12.98	14.4967
AT1G07010	SLP1	Calcineurin-like metallo-phosphoesterase superfamily protein [Source:NCBI gene (formerly Entrezgene);Acc:837211]	9.8	9.51	11.01	10.1067	11.11	13.23	12.78	12.3733	13.11	11.48	14.13	12.9067	18.59	16.97	16.75	17.4367	20.25	15.75	18.83	18.2767	19.52	20.66	21.74	20.64
AT1G07020	AT1G07020	-	36.11	36.35	35.4	35.9533	31.38	27.84	47.27	35.4967	43.29	44.16	39.75	42.4	35.09	41.65	29.73	35.49	37.1	41.74	36.31	38.3833	45.2	35.37	35.17	38.58
AT1G07027	AT1G07027	ncRNA [Source:NCBI gene (formerly Entrezgene);Acc:28716600]	1.2	0	0	0.4	0	0.92	0	0.306667	0	0	0	0	0	2.23	1.01	1.08	0	0	0	0	0	0	0	0
AT1G07030	AT1G07030	Mitochondrial substrate carrier family protein [Source:NCBI gene (formerly Entrezgene);Acc:837214]	31.66	35.14	29.42	32.0733	35.28	30.07	26.2	30.5167	37.34	31.29	29.96	32.8633	37.33	36.79	36.94	37.02	37.71	35.86	36.43	36.6667	43.28	36.66	36.77	38.9033
AT1G07040	AT1G07040	plant/protein [Source:NCBI gene (formerly Entrezgene);Acc:837215]	18.88	22.11	20.54	20.51	19.75	22.14	22.15	21.3467	28.44	29.46	29.55	29.15	45.37	47.62	45.33	46.1067	26.59	26.79	24.04	25.8067	40.27	38.17	46.93	41.79
AT1G07050	AT1G07050	CCT motif family protein [Source:NCBI gene (formerly Entrezgene);Acc:837216]	143.56	117.54	143.75	134.95	173.13	191.62	176.12	180.29	104.18	124.06	131.11	119.783	132.57	133.62	138.86	135.017	141.96	130.13	136.43	136.173	129.76	133.11	155.88	139.583
AT1G07051	ath-MIR847	ath-MIR847 [Source:miRBase;Acc:MI0005410]	0	0	0	0	0	4.07	0	1.35667	0	0	0	0	0	0	0	0	0	0	0	0	0	0	0	0
AT1G07060	DFO	-	0.42	0.51	0.48	0.47	1.21	0.55	1	0.92	0.43	0.77	0.77	0.656667	0.8	0.82	0.1	0.573333	0.35	0.69	0.65	0.563333	0.36	0.97	0.82	0.716667
AT1G07070	AT1G07070	Ribosomal protein L35Ae family protein [Source:NCBI gene (formerly Entrezgene);Acc:837218]	100.91	99.84	91.17	97.3067	83.15	71.76	86.87	80.5933	87.24	92.93	82.63	87.6	44.48	54.75	49.17	49.4667	61.84	74.26	69.07	68.39	48.82	60.1	42.89	50.6033
AT1G07080	AT1G07080	Thioredoxin superfamily protein [Source:NCBI gene (formerly Entrezgene);Acc:837219]	67.67	79.23	81.89	76.2633	64.93	73.69	83.17	73.93	79.92	83.68	82.88	82.16	107.85	101.8	108.19	105.947	81.21	89.38	77.4	82.6633	96.39	100.51	105.3	100.733
AT1G07090	LSH6	-	20.8	21.21	18.13	20.0467	16.82	18.74	15.52	17.0267	24.63	28.1	20.69	24.4733	26.88	27.74	27.85	27.49	30.13	31.24	29.5	30.29	33.51	35.14	28.24	32.2967
AT1G07110	F2KP	fructose-2,6-bisphosphatase [Source:NCBI gene (formerly Entrezgene);Acc:837221]	53.7	51.31	59.04	54.6833	67.32	70.4	66.53	68.0833	44.83	49.56	58.44	50.9433	60.66	58.17	60.09	59.64	65.8	62.53	56.97	61.7667	60.77	59.24	72.86	64.29
AT1G07119	AT1G07119	ncRNA [Source:NCBI gene (formerly Entrezgene);Acc:6240330]	5.65	7.62	3.79	5.68667	4.6	4.55	5.68	4.94333	4.57	4.27	4.71	4.51667	4.87	4.86	4.76	4.83	6.2	4.29	4.93	5.14	5.99	4.43	4.02	4.81333
AT1G07120	AT1G07120	CHUP1-like protein [Source:NCBI gene (formerly Entrezgene);Acc:837222]	0.25	0.23	0.38	0.286667	0.36	0.69	0.68	0.576667	0.58	0.76	0.55	0.63	0.72	1.42	0.7	0.946667	0.67	0.37	0.79	0.61	0.64	0.79	0.9	0.776667
AT1G07128	AT1G07128	ncRNA [Source:NCBI gene (formerly Entrezgene);Acc:10723134]	0	0.93	1.44	0.79	0.25	0.48	0.31	0.346667	1.31	0.93	0.76	1	2.54	1.95	0.7	1.73	0.49	1.52	2.03	1.34667	0.88	1.52	0.95	1.11667
AT1G07130	STN1	Nucleic acid-binding, OB-fold-like protein [Source:NCBI gene (formerly Entrezgene);Acc:837223]	6.59	6.65	2.81	5.35	5.73	6.01	4.7	5.48	9.91	4.53	5.71	6.71667	6.87	7.23	8.21	7.43667	13.63	14.22	16.92	14.9233	16.33	11.92	13.54	13.93
AT1G07135	AT1G07135	glycine-rich protein [Source:NCBI gene (formerly Entrezgene);Acc:837224]	10.81	20.02	14.82	15.2167	12.79	71.75	12.06	32.2	22.34	14.53	17.72	18.1967	21.17	23.47	23.84	22.8267	29.59	21.63	36.35	29.19	26.75	19.15	14.43	20.11
AT1G07140	SIRANBP	Pleckstrin homology (PH) domain superfamily protein [Source:NCBI gene (formerly Entrezgene);Acc:837225]	196.97	205.5	188.93	197.133	181.29	158.01	168.67	169.323	215.76	219.33	187.72	207.603	177.36	168.79	173.46	173.203	180.58	181.17	197.9	186.55	176.93	181.29	157.87	172.03
AT1G07143	AT1G07143	ncRNA [Source:NCBI gene (formerly Entrezgene);Acc:28716606]	0	0.61	0	0.203333	0.16	0	0	0.053333	0	0.26	0	0.086667	0	0.74	0.26	0.333333	0.19	0	0.61	0.266667	0	0.34	0.15	0.163333
AT1G07150	MAPKKK13	mitogen-activated protein kinase kinase kinase 13 [Source:NCBI gene (formerly Entrezgene);Acc:837226]	2	4.02	3.19	3.07	1.83	2.49	1.7	2.00667	2.01	2.08	1.2	1.76333	2.67	2.09	2.18	2.31333	2.14	1.82	2.09	2.01667	1.9	1.83	1.96	1.89667
AT1G07160	AT1G07160	Protein phosphatase 2C family protein [Source:NCBI gene (formerly Entrezgene);Acc:837227]	1.32	1.6	1.61	1.51	0.86	0.22	0.65	0.576667	4.09	2.41	2.28	2.92667	3.64	3.81	2.07	3.17333	2.34	3.07	3.16	2.85667	3	3.09	2.84	2.97667
AT1G07167	AT1G07167	ncRNA [Source:NCBI gene (formerly Entrezgene);Acc:28716610]	2.6	1.98	3.39	2.65667	1.92	1.92	1.75	1.86333	0.37	0.84	0.64	0.616667	0.55	0	0.63	0.393333	0.74	0.86	0.37	0.656667	0.36	0.67	0.25	0.426667
AT1G07170	AT1G07170	PHF5-like protein [Source:NCBI gene (formerly Entrezgene);Acc:837228]	25.89	30	29.21	28.3667	31.86	30.93	29.28	30.69	35.83	31.32	26.82	31.3233	26.73	27.67	23.95	26.1167	27.38	25.44	20.02	24.28	26.86	27.2	26.22	26.76
AT1G07173	AT1G07173	ncRNA [Source:NCBI gene (formerly Entrezgene);Acc:28716611]	0	4.12	16.61	6.91	0	0	0	0	2.92	2.06	0	1.66	0	0	0	0	0	0	3.01	1.00333	0	0	0	0
AT1G07175	AT1G07175	alternative NAD(P)H dehydrogenase [Source:NCBI gene (formerly Entrezgene);Acc:6241425]	2.4	3.77	1.67	2.61333	2.16	1.52	3.25	2.31	3.47	1.32	1.19	1.99333	3.59	2.44	1.7	2.57667	2.58	1.43	2.76	2.25667	3.54	2.83	1.53	2.63333
AT1G07180	NDA1	alternative NAD(P)H dehydrogenase 1 [Source:NCBI gene (formerly Entrezgene);Acc:837229]	2.6	3.67	4.26	3.51	2.56	3.62	2.14	2.77333	4.4	5.87	4.93	5.06667	4.19	4.95	5.99	5.04333	3.55	3.36	4.07	3.66	3.68	3.59	4.7	3.99
AT1G07187	AT1G07187	ncRNA [Source:NCBI gene (formerly Entrezgene);Acc:28716614]	2.34	4.44	4.03	3.60333	8.25	13.7	3.55	8.5	2.35	3.34	3.7	3.13	2.31	4.11	3.06	3.16	3.74	4.31	3.57	3.87333	3.38	4.52	3.2	3.7
AT1G07200	AT1G07200	Double Clp-N motif-containing P-loop nucleoside triphosphate hydrolases superfamily protein [Source:NCBI gene (formerly Entrezgene);Acc:837231]	10.32	13.74	9.91	11.3233	11.54	12.36	12.24	12.0467	10.11	11.26	11.51	10.96	11.96	12.07	10.63	11.5533	11.47	12.08	11.33	11.6267	13.3	10.12	13.57	12.33
AT1G07210	AT1G07210	Ribosomal protein S18 [Source:NCBI gene (formerly Entrezgene);Acc:837232]	84.41	90.92	86.24	87.19	78.31	68.62	84.21	77.0467	91.21	93.18	85.37	89.92	64.38	79.22	66.6	70.0667	67.55	73.98	69.67	70.4	69.9	69.91	62.12	67.31
AT1G07220	AT1G07220	O-glucosyltransferase rumi-like protein (DUF821) [Source:NCBI gene (formerly Entrezgene);Acc:837233]	13.14	14.72	12.68	13.5133	11.63	11.45	13.72	12.2667	13.35	14.06	13.88	13.7633	14.71	15.29	13.62	14.54	13.06	11.95	12.42	12.4767	14.43	13.07	13.93	13.81
AT1G07230	NPC1	non-specific phospholipase C1 [Source:NCBI gene (formerly Entrezgene);Acc:837234]	13.68	15.09	14.76	14.51	11.77	16.63	16.22	14.8733	14.98	15.46	14.77	15.07	20.44	19.61	19.25	19.7667	15.66	15.68	13.59	14.9767	18.4	18.35	22.11	19.62
AT1G07240	UGT71C5	UDP-glucosyl transferase 71C5 [Source:NCBI gene (formerly Entrezgene);Acc:837235]	19.85	22.02	21.88	21.25	19.03	25.31	20.67	21.67	29.48	25.67	26.46	27.2033	32.22	26.32	30.96	29.8333	36.59	34.5	32.64	34.5767	34.43	33.76	34.03	34.0733
AT1G07250	UGT71C4	UDP-glucosyl transferase 71C4 [Source:NCBI gene (formerly Entrezgene);Acc:837236]	18.51	21.06	20.42	19.9967	21.5	21.33	21.23	21.3533	20.99	17.82	20.82	19.8767	27.11	23.83	28.51	26.4833	24.74	22.89	26.05	24.56	30.38	26.59	33.14	30.0367
AT1G07260	UGT71C3	UDP-glucosyl transferase 71C3 [Source:NCBI gene (formerly Entrezgene);Acc:837237]	6.94	10.57	8.51	8.67333	6.59	5.85	7.14	6.52667	15.85	12.57	12.2	13.54	11.13	12.49	14.29	12.6367	13.8	13.45	15.72	14.3233	13.32	11.17	13.43	12.64
AT1G07267	AT1G07267	ncRNA [Source:NCBI gene (formerly Entrezgene);Acc:28716625]	0	0.45	0	0.15	0	0	0	0	0	0	0	0	0	0	0	0	0	0	0	0	0	0	0.87	0.29
AT1G07270	AT1G07270	Cell division control, Cdc6 [Source:NCBI gene (formerly Entrezgene);Acc:837238]	2.76	1.57	1.67	2	2.31	1.55	1.91	1.92333	2.42	1.63	1.8	1.95	1.75	1.39	0.92	1.35333	1.59	1.88	1.72	1.73	1.65	1.51	0.88	1.34667
AT1G07280	AT1G07280	Tetratricopeptide repeat (TPR)-like superfamily protein [Source:NCBI gene (formerly Entrezgene);Acc:837239]	38.57	37.64	46.43	40.88	50.43	63.34	52.77	55.5133	35.99	40.93	49.47	42.13	57.05	52.72	59.29	56.3533	53.09	49.31	46.21	49.5367	55.03	58.45	67.59	60.3567
AT1G07290	GONST2	golgi nucleotide sugar transporter 2 [Source:NCBI gene (formerly Entrezgene);Acc:837240]	2.83	1.9	2.41	2.38	1.79	1.54	2.53	1.95333	2.61	1.93	2.5	2.34667	3.73	2.2	1.83	2.58667	2.11	2.49	2.14	2.24667	2.67	1.46	2.21	2.11333
AT1G07300	AT1G07300	josephin protein-like protein [Source:NCBI gene (formerly Entrezgene);Acc:837241]	7.23	9.05	10.35	8.87667	9.8	8.96	8.8	9.18667	11	9.99	8.32	9.77	8.36	9.02	8	8.46	5.94	9.23	8.02	7.73	9.44	6.91	8.57	8.30667
AT1G07310	AT1G07310	Calcium-dependent lipid-binding (CaLB domain) family protein [Source:NCBI gene (formerly Entrezgene);Acc:837242]	17.1	16.09	17.93	17.04	17.26	18.92	16.74	17.64	17.5	14.21	15.46	15.7233	22.13	19	22.84	21.3233	19.84	17.51	20.29	19.2133	22.99	21.39	27.03	23.8033
AT1G07320	RPL4	ribosomal protein L4 [Source:NCBI gene (formerly Entrezgene);Acc:837243]	392.81	315.27	361.87	356.65	473.8	443.24	391.74	436.26	297.14	282	308.47	295.87	260.45	246.44	250.89	252.593	462.6	398.68	420.71	427.33	306.63	302.91	303.53	304.357
AT1G07323	AT1G07323	ncRNA [Source:NCBI gene (formerly Entrezgene);Acc:28716635]	118.26	112.27	116.21	115.58	110.11	98.49	111.99	106.863	103.09	108	114.23	108.44	81.8	85.99	89.19	85.66	91.91	88.07	109.27	96.4167	93.1	75.05	66.74	78.2967
AT1G07330	AT1G07330	dentin sialophosphoprotein [Source:NCBI gene (formerly Entrezgene);Acc:837244]	0.1	0.07	0.05	0.073333	0.08	0	0.12	0.066667	0.11	0.09	0.03	0.076667	0.09	0.02	0.17	0.093333	0	0.02	0.07	0.03	0.02	0.03	0	0.016667
AT1G07340	STP2	sugar transporter 2 [Source:NCBI gene (formerly Entrezgene);Acc:837245]	0	0	0.03	0.01	0	0	0	0	0	0	0	0	0	0	0	0	0	0	0	0	0	0	0	0
AT1G07350	SR45a	RNA-binding (RRM/RBD/RNP motifs) family protein [Source:NCBI gene (formerly Entrezgene);Acc:837246]	49.1	47.65	48.22	48.3233	57.01	44.74	45.95	49.2333	54.08	48.64	47.16	49.96	53.83	52.89	54.36	53.6933	39.04	44.37	47.92	43.7767	54.82	52.02	50.66	52.5
AT1G07360	MAC5A	CCCH-type zinc fingerfamily protein with RNA-binding domain-containing protein [Source:NCBI gene (formerly Entrezgene);Acc:837248]	45.21	47.05	43.35	45.2033	35.59	37.84	45.48	39.6367	44.36	47.79	44.46	45.5367	41.84	45.07	44.9	43.9367	38.4	45.15	42.23	41.9267	38.19	38.48	42.39	39.6867
AT1G07367	AT1G07367	ncRNA [Source:NCBI gene (formerly Entrezgene);Acc:28716643]	0.49	0	0	0.163333	0	0	0	0	0	0	0	0	0	0.23	0	0.076667	0	0.22	0.25	0.156667	0	0.84	0	0.28
AT1G07370	PCNA1	proliferating cellular nuclear antigen 1 [Source:NCBI gene (formerly Entrezgene);Acc:837249]	64.21	63.51	52.81	60.1767	52.43	44.38	48.88	48.5633	56.91	62.11	54.79	57.9367	34.86	46.49	35.09	38.8133	42.51	49.31	43.04	44.9533	37.8	39.74	29.67	35.7367
AT1G07373	AT1G07373	ncRNA [Source:NCBI gene (formerly Entrezgene);Acc:28716644]	0	0	0	0	0.15	0	0.12	0.09	0.14	0.36	0	0.166667	0.26	0.28	0.49	0.343333	0	0.13	0.14	0.09	0	0.94	0	0.313333
AT1G07380	AT1G07380	Neutral/alkaline non-lysosomal ceramidase [Source:NCBI gene (formerly Entrezgene);Acc:837250]	6.03	9.25	6.67	7.31667	5.08	5.45	7.42	5.98333	8.57	8.65	8.01	8.41	9.37	10.29	9.49	9.71667	6.94	7.54	6.72	7.06667	7.98	9.02	8.15	8.38333
AT1G07390	RLP1	receptor like protein 1 [Source:NCBI gene (formerly Entrezgene);Acc:837251]	2.59	2.53	2.15	2.42333	2.03	2.02	2.08	2.04333	2.83	3.29	3.01	3.04333	2.08	3.09	3.05	2.74	1.91	2.21	2.99	2.37	2.29	2.87	2.32	2.49333
AT1G07400	AT1G07400	HSP20-like chaperones superfamily protein [Source:NCBI gene (formerly Entrezgene);Acc:837252]	10.17	7.28	17.76	11.7367	12.28	13.62	10.61	12.17	28.84	14.01	19.39	20.7467	19.33	15.95	24.12	19.8	58.68	30.99	71.54	53.7367	24.4	17.04	20.93	20.79
AT1G07407	AT1G07407	ncRNA [Source:NCBI gene (formerly Entrezgene);Acc:28716648]	2.22	0	0	0.74	4.26	0	0	1.42	0	0	0	0	0	0	0	0	0	0	0	0	0	0	0	0
AT1G07410	RABA2b	RAB GTPase homolog A2B [Source:NCBI gene (formerly Entrezgene);Acc:837253]	2.27	4.73	3.1	3.36667	2.21	1.63	2.48	2.10667	3.91	3.17	2.71	3.26333	4.84	5.17	2.98	4.33	1.46	2.78	3.74	2.66	2.68	3.09	1.42	2.39667
AT1G07417	AT1G07417	ncRNA [Source:NCBI gene (formerly Entrezgene);Acc:28716650]	0	0	0	0	0	0	0	0	0	2.93	0	0.976667	0	0	0	0	0	0	0	0	0	0	0	0
AT1G07420	SMO2-1	sterol 4-alpha-methyl-oxidase 2-1 [Source:NCBI gene (formerly Entrezgene);Acc:837254]	44.58	53.03	53.29	50.3	46.05	46.8	50.12	47.6567	45.09	47.27	48.12	46.8267	48.4	48.24	54.57	50.4033	37.79	45.16	48.58	43.8433	40.3	45.64	46.64	44.1933
AT1G07423	AT1G07423	ncRNA [Source:NCBI gene (formerly Entrezgene);Acc:28716651]	0.66	0	0	0.22	0	0	0	0	0	0.55	0	0.183333	0	0.62	0	0.206667	0	0	0	0	1.38	0	0.64	0.673333
AT1G07430	HAI2	highly ABA-induced PP2C protein 2 [Source:NCBI gene (formerly Entrezgene);Acc:837255]	0.22	0.19	0.12	0.176667	0.4	0.31	0.29	0.333333	0.84	0.84	1.92	1.2	4.99	3.81	4.33	4.37667	0.48	0.98	0.49	0.65	2.72	1.65	3.08	2.48333
AT1G07440	AT1G07440	NAD(P)-binding Rossmann-fold superfamily protein [Source:NCBI gene (formerly Entrezgene);Acc:837256]	36.46	36.64	35.11	36.07	54.61	54.37	47.93	52.3033	26.25	34.3	42.07	34.2067	44.27	42.61	40.59	42.49	44.19	45.48	42.85	44.1733	43.63	52.14	48.12	47.9633
AT1G07450	AT1G07450	NAD(P)-binding Rossmann-fold superfamily protein [Source:NCBI gene (formerly Entrezgene);Acc:837257]	0.98	0.53	0.99	0.833333	1.1	1.64	2	1.58	0.23	1.09	1.03	0.783333	0.6	1.39	0.84	0.943333	0.62	0.7	1.62	0.98	0	1.04	0.83	0.623333
AT1G07460	AT1G07460	Concanavalin A-like lectin family protein [Source:NCBI gene (formerly Entrezgene);Acc:837258]	0	0.14	0	0.046667	0	0.15	0	0.05	0	0.07	0	0.023333	0	0	0	0	0	0	0.17	0.056667	0	0	0	0
AT1G07463	AT1G07463	ncRNA [Source:NCBI gene (formerly Entrezgene);Acc:28716658]	0.37	0	0	0.123333	0	0.31	0	0.103333	0	0	0	0	0	0	0	0	0.96	0	0	0.32	0	0	0	0
AT1G07470	AT1G07470	Transcription factor IIA, alpha/beta subunit [Source:NCBI gene (formerly Entrezgene);Acc:837259]	23.15	26.72	25.79	25.22	25.56	24.88	27.09	25.8433	28.11	26.57	26.95	27.21	30.96	32.69	29.14	30.93	23.63	28.31	23.88	25.2733	27.9	27.66	29.6	28.3867
AT1G07473	AT1G07473	-	0	0.49	0	0.163333	0.08	0.36	0	0.146667	0.25	0.07	0.07	0.13	0.44	0.24	0.28	0.32	0	0.07	0.16	0.076667	0.62	0	0.24	0.286667
AT1G07476		-	0.08	0	0	0.026667	0	0	0	0	0.08	0	0	0.026667	0	0	0	0	0	0	0	0	0	0.08	0	0.026667
AT1G07477	AT1G07477	ncRNA [Source:NCBI gene (formerly Entrezgene);Acc:28716660]	2.35	1.86	2.58	2.26333	2.87	1.79	3.02	2.56	1.88	1.74	1.21	1.61	3.06	2.09	3.8	2.98333	1.88	1.68	1.32	1.62667	3.34	1.14	2.29	2.25667
AT1G07480	AT1G07480	Transcription factor IIA, alpha/beta subunit [Source:NCBI gene (formerly Entrezgene);Acc:837262]	20.8	24.57	20.84	22.07	17.07	17.49	20.96	18.5067	21.13	20.41	23.45	21.6633	23.63	23.29	23.57	23.4967	20.38	19.11	23.22	20.9033	24.25	19.81	27.63	23.8967
AT1G07485	AT1G07485	-	0.9	1.26	0.71	0.956667	0.63	1.11	1.28	1.00667	0.56	0.19	1.07	0.606667	1.39	0.9	0.58	0.956667	0.54	0.6	0.45	0.53	0.73	0.44	0	0.39
AT1G07490	RTFL3	ROTUNDIFOLIA like 3 [Source:NCBI gene (formerly Entrezgene);Acc:837263]	2.46	2.96	4.72	3.38	2.84	4.03	3.82	3.56333	1.93	1.93	1.53	1.79667	1.83	2.34	1.67	1.94667	3.38	1.06	2.04	2.16	2.09	3.44	1.76	2.43
AT1G07510	ftsh10	FTSH protease 10 [Source:NCBI gene (formerly Entrezgene);Acc:837265]	9.45	10.78	9.9	10.0433	8.52	9.54	8.98	9.01333	10.21	9.8	9.85	9.95333	11.01	11.65	11.84	11.5	9.43	9.14	10.42	9.66333	10.97	10.1	12.92	11.33
AT1G07513	AT1G07513	ncRNA [Source:NCBI gene (formerly Entrezgene);Acc:28716667]	0	0	0	0	0.37	2.08	0	0.816667	0	3.58	0	1.19333	10.13	10.02	0	6.71667	5.95	0	5.38	3.77667	0.92	6.82	0	2.58
AT1G07517	AT1G07517	ncRNA [Source:NCBI gene (formerly Entrezgene);Acc:28716668]	0.44	0	0.47	0.303333	0.12	0.29	0.05	0.153333	0.17	0.47	0.19	0.276667	0	0.22	0.14	0.12	0.52	0.14	0.05	0.236667	0.21	0.47	0.55	0.41
AT1G07520	AT1G07520	GRAS family transcription factor [Source:NCBI gene (formerly Entrezgene);Acc:837266]	0.85	1.94	1.69	1.49333	0.56	3.26	1.57	1.79667	1.38	1.35	1.98	1.57	1.96	1.42	1.62	1.66667	1.78	1.64	2	1.80667	2.12	1.85	1.35	1.77333
AT1G07530	SCL14	SCARECROW-like 14 [Source:NCBI gene (formerly Entrezgene);Acc:837267]	13.49	14.77	13.65	13.97	14.62	15.79	14.62	15.01	15.86	14.86	15.52	15.4133	19.96	19.08	17.64	18.8933	15.05	14.72	13.54	14.4367	17.62	16.02	18.77	17.47
AT1G07547	AT1G07547	ncRNA [Source:NCBI gene (formerly Entrezgene);Acc:28716674]	1.37	0	0.45	0.606667	0.26	0	0	0.086667	0.72	0.38	0.19	0.43	1.32	0.45	1.19	0.986667	0.69	0	0.82	0.503333	0.24	0.47	0	0.236667
AT1G07550	AT1G07550	Leucine-rich repeat protein kinase family protein [Source:NCBI gene (formerly Entrezgene);Acc:837269]	1.83	2.12	1.65	1.86667	1.02	0.88	2.22	1.37333	1.54	1.86	1.59	1.66333	0.47	0.51	0.31	0.43	0.65	1.85	1.49	1.33	0.41	0.52	0.51	0.48
AT1G07553	AT1G07553	ncRNA [Source:NCBI gene (formerly Entrezgene);Acc:28716675]	0	0	0	0	0	0	0	0	0	0	0.45	0.15	0	0	0	0	0	0	0	0	0	0	0	0
AT1G07560	AT1G07560	Leucine-rich repeat protein kinase family protein [Source:NCBI gene (formerly Entrezgene);Acc:837270]	2.9	5.78	4.39	4.35667	2.17	1.98	4.38	2.84333	3.09	4.78	3.22	3.69667	1.02	2.24	1.69	1.65	1.26	3.77	2.81	2.61333	1.67	1.59	1.96	1.74
AT1G07563	AT1G07563	ncRNA [Source:NCBI gene (formerly Entrezgene);Acc:28716677]	1.51	2.54	0.05	1.36667	2.38	0.92	0	1.1	2.52	0	0.21	0.91	0	0	1.71	0.57	1.95	0	0.58	0.843333	2.06	0.24	2.67	1.65667
AT1G07567	AT1G07567	ncRNA [Source:NCBI gene (formerly Entrezgene);Acc:28716678]	13.06	27.35	4.63	15.0133	20.75	12.89	12.13	15.2567	12.61	12.59	18.55	14.5833	5.4	4.52	13.32	7.74667	14.01	16.48	25.75	18.7467	8.45	30.37	23.9	20.9067
AT1G07570	APK1A	Protein kinase superfamily protein [Source:NCBI gene (formerly Entrezgene);Acc:837271]	10.38	9.71	10.36	10.15	10.35	9.34	10.51	10.0667	10.62	10.58	10.31	10.5033	9.31	11.16	8.46	9.64333	8.98	8.55	10.86	9.46333	10.02	10.8	9.75	10.19
AT1G07587	AT1G07587	ncRNA [Source:NCBI gene (formerly Entrezgene);Acc:28716682]	1.11	0.95	2.55	1.53667	0.32	1.22	1.71	1.08333	0.63	1.33	0	0.653333	0.7	1.53	0.68	0.97	2.12	1.26	0.95	1.44333	0.92	0.7	1.1	0.906667
AT1G07590	AT1G07590	Tetratricopeptide repeat (TPR)-like superfamily protein [Source:NCBI gene (formerly Entrezgene);Acc:837272]	287.29	509.07	309.94	368.767	298.79	304.97	364.48	322.747	350.32	418.54	307.07	358.643	279.49	324.56	247.45	283.833	196.96	317.82	280.87	265.217	257.29	207.97	268.34	244.533
AT1G07603	AT1G07603	ncRNA [Source:NCBI gene (formerly Entrezgene);Acc:28716685]	0	0.17	0.16	0.11	1.21	0.14	0	0.45	0	0.14	0.29	0.143333	0	0	0.14	0.046667	0.21	0.15	0	0.12	0	0	0.67	0.223333
AT1G07607	AT1G07607	ncRNA [Source:NCBI gene (formerly Entrezgene);Acc:28716686]	3.1	4.12	2.91	3.37667	4.53	2.64	2.79	3.32	4.67	1.64	3.48	3.26333	1.85	2.41	4.05	2.77	4.1	4.48	3.59	4.05667	3.96	1.25	5.1	3.43667
AT1G07610	MT1C	metallothionein 1C [Source:NCBI gene (formerly Entrezgene);Acc:837274]	293.95	532.68	331.24	385.957	290.06	289.66	424.89	334.87	303.21	374.6	274.26	317.357	193.68	266.95	180.35	213.66	156.49	280.1	239.34	225.31	197.77	163.95	171.03	177.583
AT1G07615	AT1G07615	GTP-binding protein Obg/CgtA [Source:NCBI gene (formerly Entrezgene);Acc:5007670]	16.15	13.29	13	14.1467	16.04	12.09	12.38	13.5033	15.3	12.89	13.8	13.9967	12.98	12.25	10.29	11.84	13.56	13.59	12.98	13.3767	12.61	13.74	14.29	13.5467
AT1G07620	ATOBGM	GTP-binding protein Obg/CgtA [Source:NCBI gene (formerly Entrezgene);Acc:837275]	1.9	3.13	1.97	2.33333	0.99	1.43	1.95	1.45667	6.43	6.73	4.35	5.83667	4.42	5.04	4.73	4.73	5.84	4.91	5.39	5.38	5.36	5.3	4.26	4.97333
AT1G07630	PLL5	pol-like 5 [Source:NCBI gene (formerly Entrezgene);Acc:837276]	14.72	15	15.97	15.23	10.28	13.03	13.15	12.1533	22.87	21.26	19.24	21.1233	21.19	21.18	23.94	22.1033	18.22	18.34	22.38	19.6467	21.35	23.14	21.8	22.0967
AT1G07637	AT1G07637	ncRNA [Source:NCBI gene (formerly Entrezgene);Acc:28716692]	0	0	0	0	0	0	0	0	3.54	0	0	1.18	0	0	0	0	0	0	0	0	0	0	0	0
AT1G07640	OBP2	Dof-type zinc finger DNA-binding family protein [Source:NCBI gene (formerly Entrezgene);Acc:837277]	15.49	14.92	17.13	15.8467	15.42	16.19	14.61	15.4067	15.21	15.24	16.43	15.6267	24.36	18.04	24.49	22.2967	16.89	16.67	17.26	16.94	21.91	20.03	24.9	22.28
AT1G07645	DSI-1VOC	dessication-induced 1VOC superfamily protein [Source:NCBI gene (formerly Entrezgene);Acc:2745745]	0.14	0	0.26	0.133333	0	0.12	0	0.04	0.14	0.11	0.46	0.236667	0.24	0	0.35	0.196667	0.32	0.48	0	0.266667	0.13	0	0	0.043333
AT1G07647	AT1G07647	ncRNA [Source:NCBI gene (formerly Entrezgene);Acc:28716693]	4.74	0	0	1.58	48.67	0	0	16.2233	0	0	0	0	0	36.38	0	12.1267	11.8	0	0	3.93333	0	0	0	0
AT1G07650	AT1G07650	Leucine-rich repeat transmembrane protein kinase [Source:NCBI gene (formerly Entrezgene);Acc:837278]	22.44	21.75	24.91	23.0333	19.75	21.02	22.96	21.2433	26.58	30.42	30.99	29.33	26.68	30.17	30.95	29.2667	25.22	26.63	28.17	26.6733	27.38	28.23	28.26	27.9567
AT1G07660	AT1G07660	Histone superfamily protein [Source:NCBI gene (formerly Entrezgene);Acc:837279]	52.45	55.86	54.89	54.4	60.06	50.1	57.35	55.8367	50.08	51.8	55.36	52.4133	52.41	48.18	49.05	49.88	52.29	47.85	48.02	49.3867	57.85	58.67	52.55	56.3567
AT1G07670	ECA4	endomembrane-type CA-ATPase 4 [Source:NCBI gene (formerly Entrezgene);Acc:837280]	29.51	35.78	31.5	32.2633	24.7	23.84	32.14	26.8933	36.56	36.35	32.67	35.1933	35.81	36.17	35.32	35.7667	27.25	29.65	30.58	29.16	29.16	31.78	30.99	30.6433
AT1G07680	AT1G07680	transmembrane protein [Source:NCBI gene (formerly Entrezgene);Acc:837281]	0	0.13	0	0.043333	0	0	0	0	0	0	0	0	0	0	0	0	0	0	0	0	0	0	0	0
AT1G07690	AT1G07690	transmembrane protein [Source:NCBI gene (formerly Entrezgene);Acc:837282]	0.1	0.52	0	0.206667	0	0	0.14	0.046667	0	0.19	0.1	0.096667	0	0	0	0	0.21	0	0	0.07	0.11	0	0	0.036667
AT1G07697	AT1G07697	ncRNA [Source:NCBI gene (formerly Entrezgene);Acc:28716701]	0.52	1.05	0.56	0.71	2.05	0	1.33	1.12667	0	0.89	1.36	0.75	0	0	0	0	0.69	0.51	0	0.4	0	0	0.51	0.17
AT1G07700	AT1G07700	Thioredoxin superfamily protein [Source:NCBI gene (formerly Entrezgene);Acc:837283]	25.58	23.72	28.9	26.0667	31.17	27.92	31.29	30.1267	30.04	29.44	34.53	31.3367	36.75	36.84	35.87	36.4867	32.63	28.73	29.31	30.2233	36.09	39.38	37.89	37.7867
AT1G07703	AT1G07703	ncRNA [Source:NCBI gene (formerly Entrezgene);Acc:28716702]	0	0	0	0	0	0.6	0	0.2	2.92	0	0	0.973333	0	0.72	0	0.24	0	0	0	0	0.8	0	0	0.266667
AT1G07705	AT1G07705	NOT2 / NOT3 / NOT5 family [Source:NCBI gene (formerly Entrezgene);Acc:837284]	21.98	18.62	19.48	20.0267	16.49	17.77	21.6	18.62	19.45	21.31	19.76	20.1733	18.35	20.85	17.56	18.92	17.68	18.1	19.31	18.3633	18.38	19.36	17.12	18.2867
AT1G07707	AT1G07707	ncRNA [Source:NCBI gene (formerly Entrezgene);Acc:28716703]	0	0	0	0	0	0	0	0	0	0.28	0	0.093333	0	0	0	0	0	0	0	0	0	0	0	0
AT1G07710	AT1G07710	Ankyrin repeat family protein [Source:NCBI gene (formerly Entrezgene);Acc:837285]	0.64	1.1	0.62	0.786667	1.11	0.77	1.09	0.99	2.01	0.94	0.65	1.2	0.64	1.03	0.8	0.823333	0.48	0.64	0.38	0.5	0.66	0.78	0.71	0.716667
AT1G07720	KCS3	3-ketoacyl-CoA synthase 3 [Source:NCBI gene (formerly Entrezgene);Acc:837286]	34.12	25.94	35.28	31.78	18.55	27.19	29.56	25.1	32.71	35.26	36.86	34.9433	37.65	34.41	47.61	39.89	30.89	31.04	30	30.6433	30.93	40.48	32.5	34.6367
AT1G07725	EXO70H6	exocyst subunit exo70 family protein H6 [Source:NCBI gene (formerly Entrezgene);Acc:837287]	4.39	4.84	2.96	4.06333	4.23	4.09	3.24	3.85333	5.24	4.25	4.6	4.69667	5.77	5.12	5.99	5.62667	4.67	4.3	3.01	3.99333	5.98	3.59	5.46	5.01
AT1G07728	AT1G07728	ncRNA [Source:NCBI gene (formerly Entrezgene);Acc:5007671]	3.44	1.83	3.52	2.93	3.67	2.83	3.08	3.19333	3.52	3.48	3.23	3.41	2.73	3.12	2.67	2.84	3.41	4.19	4.02	3.87333	4.33	4.57	3.6	4.16667
AT1G07730	AT1G07730	Disease resistance-responsive (dirigent-like protein) family protein [Source:NCBI gene (formerly Entrezgene);Acc:2745746]	0.87	0.73	1.12	0.906667	1.14	0.33	0.05	0.506667	0.96	1.13	0.26	0.783333	2.05	1.13	0.6	1.26	2.61	2.67	2.41	2.56333	1.65	0.05	2.14	1.28
AT1G07733	AT1G07733	ncRNA [Source:NCBI gene (formerly Entrezgene);Acc:28716707]	0	0	0	0	0	14.87	6.54	7.13667	4.04	0	0	1.34667	0	0	0	0	7.98	0	4.55	4.17667	0	6.24	0.63	2.29
AT1G07737	AT1G07737	ncRNA [Source:NCBI gene (formerly Entrezgene);Acc:28716708]	40.41	0	1.81	14.0733	0	54.9	80.26	45.0533	17.27	62.71	0	26.66	0	0	0	0	0	23.91	0	7.97	42.84	20.72	114.3	59.2867
AT1G07740	AT1G07740	Tetratricopeptide repeat (TPR)-like superfamily protein [Source:NCBI gene (formerly Entrezgene);Acc:837288]	5.35	4.86	3.87	4.69333	5.34	4.31	5.48	5.04333	6.24	4.6	4.01	4.95	3.89	3.67	3.5	3.68667	4.78	3.69	3.43	3.96667	4.28	5.24	3.4	4.30667
AT1G07743	AT1G07743	ncRNA [Source:NCBI gene (formerly Entrezgene);Acc:28716709]	2.77	2.83	2.43	2.67667	2.41	1.47	2.51	2.13	1.86	2.44	2.15	2.15	1.27	2.2	2.07	1.84667	2.63	2.22	3.04	2.63	2.09	2.23	0.92	1.74667
AT1G07745	RAD51D	DNA repair RAD51-like protein [Source:NCBI gene (formerly Entrezgene);Acc:837289]	5.92	6.68	6.62	6.40667	9.14	7.68	6.94	7.92	5.66	6.98	8.14	6.92667	7.21	7.44	6.78	7.14333	7.25	6.84	6.05	6.71333	7.15	7.6	6.69	7.14667
AT1G07750	AT1G07750	RmlC-like cupins superfamily protein [Source:NCBI gene (formerly Entrezgene);Acc:837290]	15.78	22.39	16.12	18.0967	14.12	12.35	17.02	14.4967	18.86	18.74	14.35	17.3167	19.53	20.06	19.63	19.74	15.03	18.09	15.8	16.3067	19.7	17.6	19.84	19.0467
AT1G07770	RPS15A	ribosomal protein S15A [Source:NCBI gene (formerly Entrezgene);Acc:837291]	516.93	484.73	465.3	488.987	518.32	465.43	504.78	496.177	472.12	493.33	458.94	474.797	334.52	375.7	312.72	340.98	388.7	378.72	366.34	377.92	359.57	359.72	305.61	341.633
AT1G07780	PAI1	phosphoribosylanthranilate isomerase 1 [Source:NCBI gene (formerly Entrezgene);Acc:837292]	77.8	79.15	67.71	74.8867	73.64	58.13	61.83	64.5333	71.87	79.04	55.93	68.9467	43.42	58.32	45.41	49.05	46.94	50.11	51.92	49.6567	52.1	50.5	40.21	47.6033
AT1G07790	HTB1	Histone superfamily protein [Source:NCBI gene (formerly Entrezgene);Acc:837293]	179.23	155.14	144.61	159.66	181.02	142.29	156.26	159.857	158.08	129.07	133.6	140.25	111.22	126.49	101.69	113.133	143.37	162.62	149	151.663	142.91	142.19	115.92	133.673
AT1G07795	AT1G07795	forkhead box protein G1 [Source:NCBI gene (formerly Entrezgene);Acc:837294]	0.19	0	0.09	0.093333	0.3	0	0.32	0.206667	0.29	0.08	0.08	0.15	0.17	0.28	0.17	0.206667	0.34	0.58	0.48	0.466667	0.64	0.41	0.1	0.383333
AT1G07803	AT1G07803	ncRNA [Source:NCBI gene (formerly Entrezgene);Acc:28716719]	15.44	12.76	11.93	13.3767	18.08	5.98	8.7	10.92	11.57	4.18	10.33	8.69333	10.47	20.99	11.2	14.22	13.56	13.8	11.66	13.0067	9.85	3.19	7.62	6.88667
AT1G07810	ECA1	ER-type Ca2+-ATPase 1 [Source:NCBI gene (formerly Entrezgene);Acc:837296]	23.24	25.92	23.5	24.22	21.2	21.7	24.13	22.3433	24.45	24.84	24.28	24.5233	26.15	26.78	26.69	26.54	20.32	23.14	23.19	22.2167	23.42	22.14	24.48	23.3467
AT1G07813	AT1G07813	ncRNA [Source:NCBI gene (formerly Entrezgene);Acc:28716721]	0	0	0	0	0	0	0.53	0.176667	0	0	0	0	2.61	0	0	0.87	0.7	0	0	0.233333	0	0	0	0
AT1G07820	AT1G07820	Histone superfamily protein [Source:NCBI gene (formerly Entrezgene);Acc:837297]	203	202.54	174.86	193.467	223.37	169.86	197.67	196.967	192.05	178.63	166.67	179.117	153.48	161.34	137.41	150.743	160.41	164.96	152.38	159.25	157.25	157.72	132.3	149.09
AT1G07823	AT1G07823	ncRNA [Source:NCBI gene (formerly Entrezgene);Acc:28716722]	1.09	0.89	1.19	1.05667	0.78	1.24	1.07	1.03	0.86	0.6	1.73	1.06333	1.69	1.67	1.69	1.68333	1.2	0.85	0.2	0.75	0.7	1.97	1.31	1.32667
AT1G07830	AT1G07830	ribosomal protein L29 family protein [Source:NCBI gene (formerly Entrezgene);Acc:837298]	25.93	24.59	19.57	23.3633	25.6	24.71	20.65	23.6533	27.03	27.16	22.92	25.7033	22.37	23.02	18.4	21.2633	23.88	23.16	25.13	24.0567	25.39	22.22	20.61	22.74
AT1G07840	AT1G07840	Sas10/Utp3/C1D family [Source:NCBI gene (formerly Entrezgene);Acc:837299]	49.01	45.96	43.89	46.2867	40.72	35.98	39.23	38.6433	43.71	48.89	43.62	45.4067	30.98	38.72	34.07	34.59	34.78	36.69	37.6	36.3567	34.08	34.45	30.5	33.01
AT1G07847	AT1G07847	ncRNA [Source:NCBI gene (formerly Entrezgene);Acc:28716727]	11.35	19.97	0	10.44	0	0	0	0	95.05	0	17.23	37.4267	0	0	6.68	2.22667	0	19.57	15.36	11.6433	12.61	26.42	1.15	13.3933
AT1G07850	AT1G07850	transferring glycosyl group transferase (DUF604) [Source:NCBI gene (formerly Entrezgene);Acc:837300]	0.05	0	0	0.016667	0.03	0	0.02	0.016667	0	0	0	0	0	0	0	0	0	0.05	0	0.016667	0	0	0	0
AT1G07853	AT1G07853	ncRNA [Source:NCBI gene (formerly Entrezgene);Acc:28716728]	0	0	0	0	0	0	1.22	0.406667	0	0	0	0	0.98	0.9	0	0.626667	0	0	0	0	0	0	1.97	0.656667
AT1G07860	AT1G07860	Serine/Threonine-kinase RLCKVII protein [Source:NCBI gene (formerly Entrezgene);Acc:837301]	0	0	0	0	0.7	0	0	0.233333	0	0	0	0	0.62	0	0	0.206667	0	0.33	0	0.11	0	0	0.34	0.113333
AT1G07870	AT1G07870	Protein kinase superfamily protein [Source:NCBI gene (formerly Entrezgene);Acc:837302]	7.7	10.46	9.34	9.16667	7.87	6.65	9.49	8.00333	8.28	11.26	7.71	9.08333	9.57	10.44	10.21	10.0733	7.36	8.84	8.71	8.30333	9.03	9.17	11.03	9.74333
AT1G07877	AT1G07877	ncRNA [Source:NCBI gene (formerly Entrezgene);Acc:28716733]	0.69	0.34	0.49	0.506667	0.35	0.59	0.14	0.36	1.2	0.14	1.03	0.79	0.76	0.83	0.44	0.676667	0.63	0.31	0.52	0.486667	1.67	0.19	2.39	1.41667
AT1G07880	ATMPK13	Protein kinase superfamily protein [Source:NCBI gene (formerly Entrezgene);Acc:837303]	7.29	9.19	7.51	7.99667	6.64	6.36	7.12	6.70667	6.63	8.89	6.88	7.46667	5.25	7.55	4.66	5.82	5.18	6.19	5.15	5.50667	6.49	4.2	5.15	5.28
AT1G07885	AT1G07885	-	0	0.36	0	0.12	0	0	0.41	0.136667	0	0.54	0.01	0.183333	0	0	0	0	0	0	2.46	0.82	0	0	0	0
AT1G07887	AT1G07887	ncRNA [Source:NCBI gene (formerly Entrezgene);Acc:28716735]	0	0	0.07	0.023333	0	0	0	0	0.07	0	0	0.023333	0	0	0	0	0	0	0.08	0.026667	0.08	0	0	0.026667
AT1G07890	APX1	ascorbate peroxidase 1 [Source:NCBI gene (formerly Entrezgene);Acc:837304]	1580.09	1715.7	2186.89	1827.56	1369.32	1428.38	1588.44	1462.05	1818.35	1820.68	2093.29	1910.77	1848.92	1640	2382.82	1957.25	1365.19	1430.14	1789.02	1528.12	1439.26	1510.43	1657.1	1535.6
AT1G07893	AT1G07893	ncRNA [Source:NCBI gene (formerly Entrezgene);Acc:28716736]	13.41	18.01	15.52	15.6467	0	6.08	5.91	3.99667	0.98	10.11	8.29	6.46	12.87	8.57	16.69	12.71	7.8	10.89	7.9	8.86333	3.36	11.69	5.04	6.69667
AT1G07897	AT1G07897	ncRNA [Source:NCBI gene (formerly Entrezgene);Acc:28716737]	0	0	0	0	0	40.78	41.97	27.5833	0	0	0	0	0	0	0	0	0	0	0	0	0	0	0	0
AT1G07900	LBD1	LOB domain-containing protein 1 [Source:NCBI gene (formerly Entrezgene);Acc:837305]	0	0	0	0	0	0	0	0	2.25	0.54	3.1	1.96333	8.66	5.66	7.32	7.21333	2.29	2.45	1.54	2.09333	2.13	5.1	4.4	3.87667
AT1G07901	AT1G07901	-	2.23	2.51	2.3	2.34667	2.49	1.34	2.94	2.25667	2.5	2.04	1.88	2.14	3.21	2.79	32.32	12.7733	3.33	2.97	44.52	16.94	1.88	2.36	2.79	2.34333
AT1G07902	AT1G07902	-	1.33	1.71	1.31	1.45	1.52	1.04	1.41	1.32333	1.48	2.49	2.32	2.09667	1.51	3.14	3.42	2.69	1.3	1.75	1.41	1.48667	3.38	1.87	2.18	2.47667
AT1G07907	AT1G07907	ncRNA [Source:NCBI gene (formerly Entrezgene);Acc:28716740]	0	0	0	0	0	0	0	0	2.25	0	0	0.75	0	0	0	0	0	0	0	0	0	0	0	0
AT1G07910	RNL	RNAligase [Source:NCBI gene (formerly Entrezgene);Acc:837306]	11.71	11.84	12.57	12.04	10.15	10.41	11.34	10.6333	11.94	13.25	12.76	12.65	11.08	12.65	11.61	11.78	11.41	11.37	10.98	11.2533	11.16	12.75	11.46	11.79
AT1G07913	AT1G07913	ncRNA [Source:NCBI gene (formerly Entrezgene);Acc:28716741]	0	0	0	0	0	0	10.04	3.34667	0	0	0	0	0	0	0	0	0	0	0	0	0	0	0	0
AT1G07920	AT1G07920	GTP binding Elongation factor Tu family protein [Source:NCBI gene (formerly Entrezgene);Acc:837307]	829.97	847.41	806.05	827.81	736.64	677.64	706.78	707.02	771.08	748.18	730.12	749.793	585.14	658.66	607.53	617.11	578.25	658.34	631.72	622.77	566.47	635.21	565.16	588.947
AT1G07923	AT1G07923	ncRNA [Source:NCBI gene (formerly Entrezgene);Acc:28716743]	0.97	0	0	0.323333	0	0	0	0	0	0	0.28	0.093333	0	0	0	0	0	0	0	0	0	0	0	0
AT1G07927	AT1G07927	ncRNA [Source:NCBI gene (formerly Entrezgene);Acc:28716744]	0	0	0	0	0	0	0	0	11.86	0	0	3.95333	0	0	0	0	0	0	0	0	0	0	0	0
AT1G07930	AT1G07930	GTP binding Elongation factor Tu family protein [Source:NCBI gene (formerly Entrezgene);Acc:837308]	683.97	695.06	638.44	672.49	580.27	549.05	581.73	570.35	622.03	621.65	618.67	620.783	462.28	512.01	503.91	492.733	485.12	555.12	538.1	526.113	448.91	516.85	440.91	468.89
AT1G07933	AT1G07933	ncRNA [Source:NCBI gene (formerly Entrezgene);Acc:28716745]	0.7	0.82	0.22	0.58	0.85	0.1	0.29	0.413333	1.17	0.26	0.9	0.776667	0.19	1.02	0.25	0.486667	0.42	0.41	0	0.276667	0.56	0	0.58	0.38
AT1G07937	AT1G07937	ncRNA [Source:NCBI gene (formerly Entrezgene);Acc:28716746]	3.73	3.71	0	2.48	3.64	10.91	9.75	8.1	3.54	3	3.14	3.22667	3.35	6.8	0	3.38333	4.54	0	0	1.51333	0	9.5	0	3.16667
AT1G07940	AT1G07940	GTP binding Elongation factor Tu family protein [Source:NCBI gene (formerly Entrezgene);Acc:837309]	1271.15	1301.31	1171.04	1247.83	869.52	1000.4	1232.34	1034.09	980.33	1198.69	1082.92	1087.31	798.23	956.92	1024.21	926.453	733.69	896.33	921.53	850.517	613.75	792.7	698.55	701.667
AT1G07943	AT1G07943	ncRNA [Source:NCBI gene (formerly Entrezgene);Acc:28716747]	0.08	0	0.12	0.066667	0.1	0	0	0.033333	0	0	0	0	0	0	0.56	0.186667	0	1.22	0	0.406667	0	0	0	0
AT1G07950	MED22B	Surfeit locus protein 5 subunit 22 of Mediator complex [Source:NCBI gene (formerly Entrezgene);Acc:837310]	16.71	18.23	16.81	17.25	19	17.44	16.03	17.49	22.25	18.49	18.27	19.67	22.38	19.21	18.58	20.0567	24.33	21	23.79	23.04	26.33	22.44	17.61	22.1267
AT1G07960	PDIL5-1	PDI-like 5-1 [Source:NCBI gene (formerly Entrezgene);Acc:837311]	37.96	46.6	40.23	41.5967	48.4	34.78	43.75	42.31	49	47.99	42.17	46.3867	47.95	48.86	45.23	47.3467	37.41	40.93	39.4	39.2467	43.69	42.43	41.15	42.4233
AT1G07963	AT1G07963	ncRNA [Source:NCBI gene (formerly Entrezgene);Acc:28716750]	0	0	18.42	6.14	0	0	0	0	18.44	0	0	6.14667	0	0	0	0	0	0	0	0	18.08	0	13.14	10.4067
AT1G07967	AT1G07967	ncRNA [Source:NCBI gene (formerly Entrezgene);Acc:28716751]	0	0	0	0	0	0	0	0	2.38	0	0	0.793333	0	0	0	0	0	0	0	0	0	0	0	0
AT1G07970	AT1G07970	cytochrome B561, amino-terminal protein [Source:NCBI gene (formerly Entrezgene);Acc:837312]	11.91	12.14	10.25	11.4333	9.99	9.68	11.6	10.4233	9.87	11.65	11.95	11.1567	9.4	9.86	9.64	9.63333	8.71	10.03	10.2	9.64667	10.3	8.4	8.18	8.96
AT1G07980	NF-YC10	nuclear factor Y, subunit C10 [Source:NCBI gene (formerly Entrezgene);Acc:837313]	23.18	22.64	21.22	22.3467	26.58	19.18	25.86	23.8733	25.63	25.71	21.57	24.3033	25.21	28.14	25.17	26.1733	22.19	24.49	25.26	23.98	31.05	26.03	30.24	29.1067
AT1G07983	AT1G07983	ncRNA [Source:NCBI gene (formerly Entrezgene);Acc:28716754]	429.58	587.92	427.31	481.603	342.6	307.08	408.94	352.873	490.51	399.78	349.15	413.147	297.75	387.9	193.03	292.893	170.43	273.73	285.2	243.12	266.57	239.56	131.82	212.65
AT1G07985	AT1G07985	Expressed protein [Source:NCBI gene (formerly Entrezgene);Acc:2745747]	1.35	1.42	1.04	1.27	2.72	1.8	3.15	2.55667	3.84	2.42	1.42	2.56	9.11	8	5.21	7.44	3.45	4.39	3.88	3.90667	5.99	3.2	9.01	6.06667
AT1G07987	AT1G07987	ncRNA [Source:NCBI gene (formerly Entrezgene);Acc:28716755]	0	0	0	0	0	0	0.54	0.18	0	0	0	0	1.11	0	0	0.37	2.26	0	0.68	0.98	0.66	0	0.62	0.426667
AT1G07990	AT1G07990	SIT4 phosphatase-associated family protein [Source:NCBI gene (formerly Entrezgene);Acc:837314]	20.27	21.2	20	20.49	20.52	18.63	20.88	20.01	20.89	22.03	20.75	21.2233	25.08	24.82	24.35	24.75	21.57	21.89	21.01	21.49	23.45	23.87	26.81	24.71
AT1G07993	AT1G07993	ncRNA [Source:NCBI gene (formerly Entrezgene);Acc:28716756]	0.45	0.22	0.43	0.366667	0.45	0	0.37	0.273333	0	0.37	0	0.123333	0.59	0.21	0	0.266667	0	0.2	0.23	0.143333	0	0	0.88	0.293333
AT1G08000	GATA10	GATA transcription factor 10 [Source:NCBI gene (formerly Entrezgene);Acc:837315]	11.2	10.63	8.6	10.1433	11.15	9.86	9.91	10.3067	9.78	8.81	8.78	9.12333	8.99	7.87	7.2	8.02	9.85	9.39	11.27	10.17	12.22	8.73	12.31	11.0867
AT1G08003	AT1G08003	ncRNA [Source:NCBI gene (formerly Entrezgene);Acc:28716758]	0	0	0	0	0	6.36	0	2.12	0	0	0	0	0	55.68	0	18.56	0	0	0	0	0	5.89	0	1.96333
AT1G08010	GATA11	GATA transcription factor 11 [Source:NCBI gene (formerly Entrezgene);Acc:837316]	18.18	18.62	17.05	17.95	20.64	19.69	17.8	19.3767	18.52	16.11	16.38	17.0033	17.17	16.66	16.01	16.6133	18.38	17.9	18.37	18.2167	18.84	15.95	18.54	17.7767
AT1G08030	TPST	tyrosylprotein sulfotransferase [Source:NCBI gene (formerly Entrezgene);Acc:837318]	12.82	14.97	14.38	14.0567	14.1	11.53	14.54	13.39	13.06	14.6	14.8	14.1533	15.16	14.32	12.78	14.0867	12.86	13.87	11.87	12.8667	13.68	14.23	14.43	14.1133
AT1G08033	AT1G08033	ncRNA [Source:NCBI gene (formerly Entrezgene);Acc:28716765]	2.48	0	5.29	2.59	0	0	0	0	0	0	4.25	1.41667	0	0	0	0	0	0	0	0	0	0	0	0
AT1G08035	AT1G08035	-	0.61	0.13	0.25	0.33	0.38	0.14	0.53	0.35	0.98	1.05	0.68	0.903333	1.12	0.31	0.51	0.646667	0.88	0.87	1.48	1.07667	0.48	0.13	1.01	0.54
AT1G08037	AT1G08037	ncRNA [Source:NCBI gene (formerly Entrezgene);Acc:28716766]	4.24	2.55	11.13	5.97333	21.38	5.7	10.6	12.56	11.68	12.79	11.32	11.93	7.16	9.59	4.16	6.97	12.28	3.82	6.64	7.58	11.27	5.26	12.96	9.83
AT1G08040	AT1G08040	trimethylguanosine synthase (DUF707) [Source:NCBI gene (formerly Entrezgene);Acc:837320]	15.68	20.1	16.4	17.3933	15.98	17.35	19.12	17.4833	16.84	18.65	19.69	18.3933	24.12	22.53	22.76	23.1367	17.01	17.11	14.04	16.0533	22.28	19.06	22	21.1133
AT1G08043	AT1G08043	ncRNA [Source:NCBI gene (formerly Entrezgene);Acc:28716767]	0.12	0.15	0.17	0.146667	0.27	0	0.84	0.37	0.2	0	0.88	0.36	0.43	0.81	0.12	0.453333	0	0	0.49	0.163333	0	0	0.85	0.283333
AT1G08047	AT1G08047	ncRNA [Source:NCBI gene (formerly Entrezgene);Acc:28716768]	3.76	0.95	3.88	2.86333	0.91	2.92	1.62	1.81667	0	3.85	0.82	1.55667	0.83	3.53	2.39	2.25	1.25	0	8.19	3.14667	4.97	0	0	1.65667
AT1G08050	AT1G08050	Zinc finger (C3HC4-type RING finger) family protein [Source:NCBI gene (formerly Entrezgene);Acc:837321]	3.31	4.43	3.95	3.89667	2.43	1.87	2.52	2.27333	3.9	3.74	3.39	3.67667	7.28	4.96	7.28	6.50667	3.11	2.9	4.67	3.56	4.37	3.93	5.14	4.48
AT1G08060	MOM	ATP-dependent helicase family protein [Source:NCBI gene (formerly Entrezgene);Acc:837322]	6.24	5.96	6.04	6.08	6.18	5.95	6.42	6.18333	5.99	6.7	6.62	6.43667	6.66	6.84	6.49	6.66333	5.66	5.89	5.49	5.68	6.02	6	6.69	6.23667
AT1G08070	OTP82	Tetratricopeptide repeat (TPR)-like superfamily protein [Source:NCBI gene (formerly Entrezgene);Acc:837325]	2.75	2.34	2.38	2.49	2.57	2.37	2.87	2.60333	2.1	2.09	1.82	2.00333	1.3	2.02	1.68	1.66667	1.96	1.79	1.96	1.90333	2.04	1.73	1.6	1.79
AT1G08080	ACA7	alpha carbonic anhydrase 7 [Source:NCBI gene (formerly Entrezgene);Acc:837326]	0	0	0.15	0.05	0	0	0	0	0	0.21	0	0.07	0.15	0.24	0.14	0.176667	0	0	0	0	0.54	0.09	0.08	0.236667
AT1G08090	NRT2:1	nitrate transporter 2:1 [Source:NCBI gene (formerly Entrezgene);Acc:837327]	1.75	1.07	1.31	1.37667	0.27	1.07	0.67	0.67	1.2	1.1	1.94	1.41333	2.01	2.5	4.53	3.01333	0.78	1.55	1.74	1.35667	1.18	2.04	1.61	1.61
AT1G08103	AT1G08103	ncRNA [Source:NCBI gene (formerly Entrezgene);Acc:28716777]	0.35	0	0.69	0.346667	0.7	0.58	0.59	0.623333	1.38	0	0.61	0.663333	0.31	0.67	0	0.326667	1.81	0.33	0.73	0.956667	0.71	0	0.34	0.35
AT1G08110	AT1G08110	lactoylglutathione lyase family protein / glyoxalase I family protein [Source:NCBI gene (formerly Entrezgene);Acc:837330]	121.62	130.09	136.41	129.373	144.33	136.87	143.99	141.73	122.92	122.48	128.98	124.793	137.51	150.02	137.24	141.59	126.51	132.84	117.09	125.48	140.55	132.83	145.55	139.643
AT1G08115	U1.5	ncRNA [Source:NCBI gene (formerly Entrezgene);Acc:3766679]	34.3	29.36	0	21.22	39.64	24.73	0	21.4567	0	0	23.06	7.68667	0	29.14	0	9.71333	62.69	0	63.81	42.1667	32.18	69.49	90.41	64.0267
AT1G08120	AT1G08120	TP53-regulating kinase-like protein [Source:NCBI gene (formerly Entrezgene);Acc:837331]	0.19	0	0.04	0.076667	0.24	0	0	0.08	0.14	0	0	0.046667	0	0	0	0	0	0	0	0	0	0	0.14	0.046667
AT1G08125	AT1G08125	S-adenosyl-L-methionine-dependent methyltransferases superfamily protein [Source:NCBI gene (formerly Entrezgene);Acc:2745748]	34.45	30.99	31.69	32.3767	30.53	26.41	32.48	29.8067	36.82	35.81	31.48	34.7033	28.7	35.28	28.82	30.9333	28.23	29.11	29.11	28.8167	26.98	30.15	29.67	28.9333
AT1G08130	LIG1	DNA ligase 1 [Source:NCBI gene (formerly Entrezgene);Acc:837333]	37.6	31.97	33.94	34.5033	31.15	28.44	32.12	30.57	29.04	30.66	31.55	30.4167	23.31	27.76	27.18	26.0833	26.97	27.34	28.31	27.54	22.94	24.32	25.55	24.27
AT1G08140	CHX6A	cation/H+ exchanger 6A [Source:NCBI gene (formerly Entrezgene);Acc:837335]	0	0	0	0	0	0	0	0	0	0	0.02	0.006667	0.04	0	0	0.013333	0	0.03	0	0.01	0	0	0	0
AT1G08147	AT1G08147	ncRNA [Source:NCBI gene (formerly Entrezgene);Acc:28716786]	0	0	0	0	0	0	0.97	0.323333	0	0	0	0	0	0	0	0	0	0	2.44	0.813333	0	0	0	0
AT1G08160	AT1G08160	Late embryosis abundant (LEA) hydroxyproline-rich glycoprotein family [Source:NCBI gene (formerly Entrezgene);Acc:837337]	12.82	18.39	14.34	15.1833	12.31	12.1	14.39	12.9333	16.13	15.17	12.43	14.5767	16.2	16.28	16.76	16.4133	16.25	18.28	19.56	18.03	17.38	18.4	14.4	16.7267
AT1G08165	AT1G08165	-	1.18	0.96	0.5	0.88	1.11	1.29	0.62	1.00667	0.97	0.54	0.27	0.593333	0.48	1.34	0.64	0.82	0.38	0.74	0.32	0.48	0.81	1.61	0.64	1.02
AT1G08170	AT1G08170	Histone superfamily protein [Source:NCBI gene (formerly Entrezgene);Acc:837338]	0	0	0	0	0.17	0	0	0.056667	0	0	0	0	0.14	0.08	0	0.073333	0	0	0	0	0.15	0.08	0.08	0.103333
AT1G08173	AT1G08173	ncRNA [Source:NCBI gene (formerly Entrezgene);Acc:28716790]	0.8	1.07	0.51	0.793333	0.27	0.67	1.56	0.833333	3.67	0.89	0.92	1.82667	2.82	3.56	0.91	2.43	1.68	0.49	2.45	1.54	1.59	0.92	0.52	1.01
AT1G08180	AT1G08180	cyclin-dependent kinase inhibitor [Source:NCBI gene (formerly Entrezgene);Acc:837339]	6.35	8.09	7.75	7.39667	8.62	6.95	7.36	7.64333	12.63	9.5	10.96	11.03	14.4	14.8	10.49	13.23	12.37	10.98	11.59	11.6467	15.47	12.31	12.96	13.58
AT1G08190	VPS41	vacuolar protein sorting 41 [Source:NCBI gene (formerly Entrezgene);Acc:837340]	36.8	40.18	40.26	39.08	34.38	35.38	40.75	36.8367	44.86	40.49	40.8	42.05	48.11	43.89	48.03	46.6767	38.73	37.98	40.09	38.9333	45.42	42.54	48.5	45.4867
AT1G08200	AXS2	UDP-D-apiose/UDP-D-xylose synthase 2 [Source:NCBI gene (formerly Entrezgene);Acc:837341]	152.42	168.86	172.76	164.68	145.09	133.81	167.44	148.78	149.05	138.83	137.56	141.813	145.55	140.47	140.7	142.24	116.8	122.07	127.54	122.137	127.53	122.83	133.7	128.02
AT1G08207	AT1G08207	ncRNA [Source:NCBI gene (formerly Entrezgene);Acc:28716796]	0.27	0	0	0.09	0	0	0	0	0	0	0	0	0	0	0	0	0	0	0	0	0	0	0	0
AT1G08210	AT1G08210	Eukaryotic aspartyl protease family protein [Source:NCBI gene (formerly Entrezgene);Acc:837342]	14.45	14.39	14.77	14.5367	17.73	15.12	16.53	16.46	14.12	15	16.88	15.3333	13.04	14.13	14.89	14.02	18.09	15.97	16.37	16.81	16.76	14.64	17.39	16.2633
AT1G08213	AT1G08213	ncRNA [Source:NCBI gene (formerly Entrezgene);Acc:28716797]	0.9	3.97	1.02	1.96333	0.49	1.2	2.2	1.29667	1.27	0.48	0.99	0.913333	1.36	1.89	2.08	1.77667	1.91	1.72	0	1.21	1.73	0.81	2.35	1.63
AT1G08217	AT1G08217	ncRNA [Source:NCBI gene (formerly Entrezgene);Acc:28716798]	0.36	0.46	1.78	0.866667	1.11	1.63	1.42	1.38667	1.02	2	1.74	1.58667	0.65	1.29	1.19	1.04333	3.06	1.09	1.14	1.76333	2.44	1	0.59	1.34333
AT1G08220	AT1G08220	ATPase complex subunit [Source:NCBI gene (formerly Entrezgene);Acc:837343]	23.11	22.59	22.42	22.7067	19.61	14.68	18.27	17.52	19.3	22.99	19.9	20.73	12.63	18.37	13.4	14.8	14.66	16.93	15.57	15.72	15.5	14.54	13.31	14.45
AT1G08230	AT1G08230	Transmembrane amino acid transporter family protein [Source:NCBI gene (formerly Entrezgene);Acc:837344]	12.5	11.56	14.44	12.8333	11.93	16.55	13.84	14.1067	15.28	14.16	16.63	15.3567	26.78	23.56	26.64	25.66	17.66	15.53	14.19	15.7933	24.8	21.43	23.08	23.1033
AT1G08237	AT1G08237	ncRNA [Source:NCBI gene (formerly Entrezgene);Acc:28716801]	0.55	0	0	0.183333	0	0	0	0	0	0	0	0	0	0	0	0	0	0	0	0	0	0	0	0
AT1G08250	ADT6	arogenate dehydratase 6 [Source:NCBI gene (formerly Entrezgene);Acc:837345]	3.37	4.23	5.56	4.38667	6.44	5.76	4.93	5.71	6.48	4.74	5.06	5.42667	12.35	7.97	9.97	10.0967	10.02	9.42	10.24	9.89333	13.9	11.99	14.96	13.6167
AT1G08260	TIL1	DNA polymerase epsilon catalytic subunit [Source:NCBI gene (formerly Entrezgene);Acc:837346]	11.01	10.39	9.5	10.3	8.34	8.37	9.75	8.82	9.83	10.89	10.09	10.27	7.1	9.44	8	8.18	7.84	8.31	8.29	8.14667	7.5	7.09	7.19	7.26
AT1G08270	AT1G08270	vacuolar protein sorting-associated protein [Source:NCBI gene (formerly Entrezgene);Acc:837347]	4.67	5.27	2.15	4.03	4.64	2.82	2.95	3.47	2.95	3.75	3.95	3.55	2.66	1.98	2	2.21333	3.16	5.92	2.21	3.76333	4.59	2.29	2.52	3.13333
AT1G08273	AT1G08273	ncRNA [Source:NCBI gene (formerly Entrezgene);Acc:28716807]	3.33	0.43	3.45	2.40333	1.08	0.47	2.24	1.26333	3.48	1.59	0.13	1.73333	2.19	1.91	2.98	2.36	2.53	0.5	0	1.01	1.29	0	2.89	1.39333
AT1G08280	AT1G08280	Glycosyltransferase family 29 (sialyltransferase) family protein [Source:NCBI gene (formerly Entrezgene);Acc:837348]	18.86	20.11	15.45	18.14	14.91	13.92	18.15	15.66	17.57	18.75	17.35	17.89	14.84	16.47	12.48	14.5967	15.27	15.94	14.61	15.2733	16.08	12.88	14.3	14.42
AT1G08283	AT1G08283	ncRNA [Source:NCBI gene (formerly Entrezgene);Acc:28716809]	1.07	3.21	2.05	2.11	1.95	2.16	1.6	1.90333	2.33	3.4	1.1	2.27667	1.51	1.44	0.37	1.10667	1.59	0.97	0.65	1.07	1.89	1.69	1.26	1.61333
AT1G08287	ath-MIR5647	ath-MIR5647 [Source:miRBase;Acc:MI0019223]	3.04	3.85	6.2	4.36333	1.47	2.39	8.47	4.11	3.65	4.38	3.95	3.99333	4.01	2.45	1.3	2.58667	3.65	1.57	2.46	2.56	1.6	1.99	4.36	2.65
AT1G08290	WIP3	WIP domain protein 3 [Source:NCBI gene (formerly Entrezgene);Acc:837349]	2.66	4.61	1.84	3.03667	2.32	1.78	1.93	2.01	2.37	3.13	2.72	2.74	3.05	3.83	3.57	3.48333	2.1	2.96	1.77	2.27667	3.45	2.52	3.23	3.06667
AT1G08293	AT1G08293	ncRNA [Source:NCBI gene (formerly Entrezgene);Acc:28716811]	0	0	0	0	0	0	0	0	0	0	2.02	0.673333	0	1.23	0	0.41	0	0	0	0	0	0	0	0
AT1G08300	NVL	no vein-like protein [Source:NCBI gene (formerly Entrezgene);Acc:837350]	3.87	3.87	3.77	3.83667	3.73	3.63	3.68	3.68	3.61	4.15	4.34	4.03333	2.77	3.11	3.47	3.11667	2.94	3.6	3.44	3.32667	4.72	3.37	4.09	4.06
AT1G08310	AT1G08310	alpha/beta-Hydrolases superfamily protein [Source:NCBI gene (formerly Entrezgene);Acc:837351]	0	0.29	0.05	0.113333	0	0.14	0	0.046667	0.23	0	0.09	0.106667	0.05	0	0.32	0.123333	0	0	0	0	0	0	0	0
AT1G08315	AT1G08315	ARM repeat superfamily protein [Source:NCBI gene (formerly Entrezgene);Acc:837352]	4.92	6.61	7.5	6.34333	5.82	7.65	6.45	6.64	8.48	4.57	5.83	6.29333	11.76	4.88	8.19	8.27667	12.48	11.71	10.35	11.5133	6.15	10.24	7.9	8.09667
AT1G08317	AT1G08317	ncRNA [Source:NCBI gene (formerly Entrezgene);Acc:28716816]	1.55	5.27	0	2.27333	9.17	3.96	0	4.37667	0	4.2	0	1.4	9.27	0	5.21	4.82667	1.02	3.88	2.59	2.49667	0	1.04	0	0.346667
AT1G08320	TGA9	bZIP transcription factor family protein [Source:NCBI gene (formerly Entrezgene);Acc:837353]	4.43	7.63	5.16	5.74	5.52	3.63	6.65	5.26667	4.95	4.23	4.07	4.41667	3.26	3.96	3.54	3.58667	3.42	4.91	4.1	4.14333	4.45	3.1	4.54	4.03
AT1G08323	AT1G08323	ncRNA [Source:NCBI gene (formerly Entrezgene);Acc:28716817]	2.14	1.96	0	1.36667	3.2	0	6.43	3.21	0	0	0	0	2.94	0	4.59	2.51	4.06	1.57	0	1.87667	1.75	0	0	0.583333
AT1G08333	AT1G08333	ncRNA [Source:NCBI gene (formerly Entrezgene);Acc:28716819]	0	0	12.43	4.14333	11.77	0	0	3.92333	5.64	0	4.8	3.48	5.39	0	0	1.79667	0	0	0	0	0	0	0	0
AT1G08340	AT1G08340	Rho GTPase activating protein with PAK-box/P21-Rho-binding domain-containing protein [Source:NCBI gene (formerly Entrezgene);Acc:837354]	2.45	4.17	3.89	3.50333	2.69	2.15	3.4	2.74667	4.24	3.26	2.31	3.27	5.19	3.1	4.06	4.11667	2.65	3.3	3.69	3.21333	3.29	3.51	3.14	3.31333
AT1G08350	AT1G08350	Endomembrane protein 70 protein family [Source:NCBI gene (formerly Entrezgene);Acc:837355]	7.65	8.75	6.99	7.79667	8.07	6.61	9.27	7.98333	9.21	8.24	9.55	9	8.34	9.31	8.57	8.74	8.04	8.84	7.82	8.23333	9.01	7.57	7.86	8.14667
AT1G08360	AT1G08360	Ribosomal protein L1p/L10e family [Source:NCBI gene (formerly Entrezgene);Acc:837356]	554.45	568.58	478.43	533.82	531.23	462.29	519.95	504.49	518.55	555.34	489.18	521.023	345.02	443.56	342.76	377.113	422.75	420.28	439.79	427.607	395.58	385.73	319.54	366.95
AT1G08370	DCP1	decapping 1 [Source:NCBI gene (formerly Entrezgene);Acc:837357]	26	29.92	25.4	27.1067	27.98	26.45	25.97	26.8	27.4	26.48	24.66	26.18	29.43	29.63	28	29.02	25.2	23.9	25.8	24.9667	25.34	27.71	32.68	28.5767
AT1G08380	PSAO	photosystem I subunit O [Source:NCBI gene (formerly Entrezgene);Acc:837358]	2268.26	1960.41	2480.45	2236.37	2891.3	3057.17	2260.32	2736.26	1754.22	1789.34	2114.22	1885.93	2563.33	2329.24	2286.41	2392.99	2418.58	2301.59	1954.8	2224.99	2342.47	2231.98	2476.41	2350.29
AT1G08390	AT1G08390	recQ-mediated instability-like protein [Source:NCBI gene (formerly Entrezgene);Acc:837359]	7.36	8.3	6.67	7.44333	7.62	9.27	4.93	7.27333	6.54	6.01	5.25	5.93333	8.07	6.09	4.61	6.25667	7.69	9.4	5.42	7.50333	8.19	5.93	5.35	6.49
AT1G08393	AT1G08393	ncRNA [Source:NCBI gene (formerly Entrezgene);Acc:28716830]	0	1.32	0	0.44	0	3.98	0	1.32667	0	2.13	0	0.71	1.15	2.43	3.3	2.29333	0	0	0	0	5.54	5.1	3.64	4.76
AT1G08400	AT1G08400	RINT-1 / TIP-1 family [Source:NCBI gene (formerly Entrezgene);Acc:837360]	3.32	4.33	3.51	3.72	4.19	2.69	3.86	3.58	4.12	4.04	3.69	3.95	3.56	4.22	3.37	3.71667	3.75	3.11	2.87	3.24333	3.95	3.59	3.86	3.8
AT1G08403	AT1G08403	ncRNA [Source:NCBI gene (formerly Entrezgene);Acc:28716832]	0	0	0	0	0	3.1	0	1.03333	4.05	0	0	1.35	0	0	0	0	0	8.55	0	2.85	0	0	0	0
AT1G08410	AT1G08410	P-loop containing nucleoside triphosphate hydrolases superfamily protein [Source:NCBI gene (formerly Entrezgene);Acc:837361]	26.26	29.37	25.67	27.1	22.16	21.56	24.33	22.6833	28.88	28.79	26.34	28.0033	18.53	23.02	20.2	20.5833	22.53	22.29	25.74	23.52	20.11	21.11	17.49	19.57
AT1G08413	AT1G08413	ncRNA [Source:NCBI gene (formerly Entrezgene);Acc:28716833]	0	0	0	0	0	0	0	0	0	3.49	0	1.16333	0	7.91	0	2.63667	0	0	0	0	9.1	0	3.66	4.25333
AT1G08417	AT1G08417	ncRNA [Source:NCBI gene (formerly Entrezgene);Acc:28716834]	0	0	0	0	0	0	0	0	0	0	1.06	0.353333	0	0	0	0	0	0	0	0	0	0	0	0
AT1G08420	BSL2	BRI1 suppressor 1 (BSU1)-like 2 [Source:NCBI gene (formerly Entrezgene);Acc:837362]	21.81	20.87	22.75	21.81	21.67	22.17	22.11	21.9833	23.85	22.4	22.17	22.8067	25.22	24	26.04	25.0867	22.77	23.35	23.56	23.2267	24.28	24.24	25.95	24.8233
AT1G08427	AT1G08427	ncRNA [Source:NCBI gene (formerly Entrezgene);Acc:28716835]	0	0	14.08	4.69333	0	10.03	0	3.34333	0	0	0	0	0	0	0	0	0	0	0	0	0	0	0	0
AT1G08430	ALMT1	aluminum-activated malate transporter 1 [Source:NCBI gene (formerly Entrezgene);Acc:837363]	28.95	58.5	32.6	40.0167	33.25	20.09	38.99	30.7767	47.12	28.22	22.94	32.76	41.65	49.43	26.05	39.0433	21.88	30.01	22.54	24.81	36.66	24.56	29.93	30.3833
AT1G08440	AT1G08440	aluminum activated malate transporter family protein [Source:NCBI gene (formerly Entrezgene);Acc:837364]	0.17	0.07	0.09	0.11	0.04	0.12	0	0.053333	0.03	0.06	0.17	0.086667	0.24	0.43	0.2	0.29	0.08	0	0.2	0.093333	0.35	0.25	0.17	0.256667
AT1G08450	CRT3	calreticulin 3 [Source:NCBI gene (formerly Entrezgene);Acc:837365]	45.32	47.36	48.63	47.1033	41.87	50.71	49.18	47.2533	67.38	74.48	73.7	71.8533	104.36	102.88	111.51	106.25	73.04	67.65	68.33	69.6733	95.09	96.42	105.95	99.1533
AT1G08453	AT1G08453	ncRNA [Source:NCBI gene (formerly Entrezgene);Acc:28716840]	0	0	0	0	0	0	0	0	4.55	0	0	1.51667	0	0	0	0	0	0	0	0	0	0	0	0
AT1G08457	AT1G08457	ncRNA [Source:NCBI gene (formerly Entrezgene);Acc:28716841]	0	0	0.35	0.116667	0	0	0	0	0	0	0.62	0.206667	0	0	0	0	0	0	0	0	0	0.43	0	0.143333
AT1G08460	HDA08	histone deacetylase 8 [Source:NCBI gene (formerly Entrezgene);Acc:837366]	10.84	11.96	10.06	10.9533	11.1	14.5	12.01	12.5367	13.98	11.44	12.2	12.54	16.98	18.76	15.87	17.2033	16.26	14.97	12.27	14.5	19.6	16.11	19.04	18.25
AT1G08465	YAB2	Plant-specific transcription factor YABBY family protein [Source:NCBI gene (formerly Entrezgene);Acc:3766682]	16.58	18.48	19.17	18.0767	17.26	19.24	17.73	18.0767	12.41	16.27	15.68	14.7867	15.76	15.24	17.37	16.1233	16.25	15.71	13.2	15.0533	16.61	16.51	15.55	16.2233
AT1G08470	SSL3	strictosidine synthase-like 3 [Source:NCBI gene (formerly Entrezgene);Acc:837368]	16.76	20.9	16.5	18.0533	16.71	18.22	18.5	17.81	16.67	17.07	17.57	17.1033	16.98	20.05	18.86	18.63	14	17.23	17.25	16.16	18.18	19.13	16.8	18.0367
AT1G08477	AT1G08477	ncRNA [Source:NCBI gene (formerly Entrezgene);Acc:28716844]	112.62	115.5	115.04	114.387	115.63	122.14	110.75	116.173	127.35	106.54	114.92	116.27	134.25	117.44	136.95	129.547	113.4	88.97	115.3	105.89	138.16	144.97	143.99	142.373
AT1G08480	SDH6	succinate dehydrogenase subunit [Source:NCBI gene (formerly Entrezgene);Acc:837369]	108.35	114.69	101.54	108.193	118.13	97.26	95.92	103.77	118.97	106.93	113.58	113.16	129.92	128.71	126.72	128.45	111.8	121.64	109.2	114.213	127.69	122.52	119.2	123.137
AT1G08487	AT1G08487	ncRNA [Source:NCBI gene (formerly Entrezgene);Acc:28716846]	0	0	0	0	0	0	0	0	0	0	14.5	4.83333	0	0	0	0	0	0	0	0	0	0	0	0
AT1G08490	CPNIFS	chloroplastic NIFS-like cysteine desulfurase [Source:NCBI gene (formerly Entrezgene);Acc:837370]	34.5	27.3	29.26	30.3533	33.23	37.67	32.63	34.51	33.34	32.82	33.6	33.2533	33.46	34.02	33.72	33.7333	41.66	34.19	36.34	37.3967	37.12	36.86	39.62	37.8667
AT1G08500	ENODL18	early nodulin-like protein 18 [Source:NCBI gene (formerly Entrezgene);Acc:837371]	4.92	5.4	4.09	4.80333	4.44	4.72	5.81	4.99	8.21	4.87	4.1	5.72667	9.27	6.89	4.8	6.98667	3.73	4	2.82	3.51667	5.22	4.55	4.55	4.77333
AT1G08510	FATB	fatty acyl-ACP thioesterases B [Source:NCBI gene (formerly Entrezgene);Acc:837372]	52.84	53.59	56.72	54.3833	49.47	50.73	52.24	50.8133	50.36	44.59	41.29	45.4133	46.24	47.53	46.85	46.8733	43.23	41.06	46.08	43.4567	40.71	44.57	42.84	42.7067
AT1G08513	AT1G08513	ncRNA [Source:NCBI gene (formerly Entrezgene);Acc:28716851]	0	0	0	0	0	0	0	0	0	0	0.69	0.23	0.1	0	0	0.033333	0	0	0.58	0.193333	0.09	0	0	0.03
AT1G08520	ALB1	ALBINA 1 [Source:NCBI gene (formerly Entrezgene);Acc:837374]	122.16	96.16	115.69	111.337	125.25	137.19	120.86	127.767	84.07	86.4	97.88	89.45	83.65	80.63	81.86	82.0467	118.79	103.27	100.16	107.407	89.24	87.38	90.86	89.16
AT1G08530	AT1G08530	chitinase-like protein [Source:NCBI gene (formerly Entrezgene);Acc:837375]	20.63	17.12	20.15	19.3	20.15	15.97	18.01	18.0433	17.16	19.41	20.86	19.1433	20.56	21.92	19.27	20.5833	18.05	18.25	16.5	17.6	20.65	19.44	19.87	19.9867
AT1G08540	SIG2	RNApolymerase sigma subunit 2 [Source:NCBI gene (formerly Entrezgene);Acc:837376]	103.56	85.59	100.5	96.55	123.16	121.09	115.81	120.02	83.5	88.22	94.9	88.8733	84.81	81.08	89.63	85.1733	100.04	92.99	90.94	94.6567	88.06	88.65	95.14	90.6167
AT1G08543	AT1G08543	ncRNA [Source:NCBI gene (formerly Entrezgene);Acc:28716856]	0	0	0	0	0	1.52	0	0.506667	2.33	0	1.38	1.23667	2.65	1.68	0	1.44333	9.17	4.48	3.43	5.69333	1.88	8.44	5.02	5.11333
AT1G08550	NPQ1	non-photochemical quenching 1 [Source:NCBI gene (formerly Entrezgene);Acc:837377]	54.8	43.84	63.93	54.19	79.32	82.31	68.09	76.5733	46.6	48.96	58.4	51.32	62.11	56.57	62.93	60.5367	67.33	61.21	60.67	63.07	62.59	59.17	77.74	66.5
AT1G08557	AT1G08557	ncRNA [Source:NCBI gene (formerly Entrezgene);Acc:28716859]	0	2.39	2.98	1.79	0	0.39	4.51	1.63333	0	1.35	0	0.45	0.86	0	0	0.286667	2.57	0	1.46	1.34333	0.46	0	0	0.153333
AT1G08560	SYP111	syntaxin of plants 111 [Source:NCBI gene (formerly Entrezgene);Acc:837378]	75.62	78	68.84	74.1533	87.22	66.09	84.95	79.42	60.85	55.35	61.9	59.3667	37.3	45.76	30.97	38.01	48.89	50.71	54.64	51.4133	42.16	37.97	41.52	40.55
AT1G08563	AT1G08563	ncRNA [Source:NCBI gene (formerly Entrezgene);Acc:28716860]	0	9.39	0	3.13	0	3.47	0	1.15667	0	0	11.84	3.94667	4.32	0	0	1.44	0	0	0	0	0	0	0	0
AT1G08567	AT1G08567	ncRNA [Source:NCBI gene (formerly Entrezgene);Acc:28716861]	0	0.74	0	0.246667	0	0.3	0	0.1	0	0	0	0	0.65	0	0	0.216667	0	0	0	0	0	0	0	0
AT1G08570	ACHT4	atypical CYS HIS rich thioredoxin 4 [Source:NCBI gene (formerly Entrezgene);Acc:837379]	24.4	33.83	29.17	29.1333	39.65	47.06	38.18	41.63	31.33	26.71	27.73	28.59	41.83	39.66	32.34	37.9433	41.53	37.55	30.52	36.5333	43.96	33.76	45.29	41.0033
AT1G08573	AT1G08573	ncRNA [Source:NCBI gene (formerly Entrezgene);Acc:28716862]	0.24	0	0	0.08	0	0	0	0	0	0	0	0	0	0	0	0	0	0	0	0	0	0	0	0
AT1G08577	AT1G08577	ncRNA [Source:NCBI gene (formerly Entrezgene);Acc:28716863]	0	0	0	0	0	0	3.39	1.13	3.7	0	0	1.23333	0	3.55	6.35	3.3	0	0	0	0	0	0	0	0
AT1G08580	AT1G08580	-	177.76	179.61	152.77	170.047	142.61	121.81	129.81	131.41	164.34	177.24	149.63	163.737	98.74	120.79	92.49	104.007	123.44	129.22	132.61	128.423	111.54	114.83	81.17	102.513
AT1G08590	AT1G08590	Leucine-rich receptor-like protein kinase family protein [Source:NCBI gene (formerly Entrezgene);Acc:837381]	2.95	4.67	3.45	3.69	4.32	2.56	3.28	3.38667	4.06	4.47	3.04	3.85667	3.8	3.13	1.68	2.87	2.1	2.79	2.55	2.48	3.57	2.17	3.57	3.10333
AT1G08592	AT1G08592	ncRNA [Source:NCBI gene (formerly Entrezgene);Acc:10723107]	2.67	1.94	3	2.53667	2.21	2.51	3.51	2.74333	4.94	2.37	2.52	3.27667	2.75	2.19	2.42	2.45333	3	2.72	2.66	2.79333	3.23	3.01	2.37	2.87
AT1G08597	ath-MIR5652	ath-MIR5652 [Source:miRBase;Acc:MI0019235]	0	3.36	0	1.12	0	0	0	0	2.31	2.27	0	1.52667	0	0	0	0	0	0.87	0	0.29	0.01	1.74	0.75	0.833333
AT1G08600	ATRX	P-loop containing nucleoside triphosphate hydrolases superfamily protein [Source:NCBI gene (formerly Entrezgene);Acc:837382]	13.61	14.69	14	14.1	12.13	12.7	15.14	13.3233	15.62	15.6	15.14	15.4533	14.6	14.67	13.28	14.1833	12.75	12.73	12.97	12.8167	13.4	12.29	14.99	13.56
AT1G08610	AT1G08610	Pentatricopeptide repeat (PPR) superfamily protein [Source:NCBI gene (formerly Entrezgene);Acc:837383]	12.11	10.6	10.71	11.14	10.54	10.34	9.83	10.2367	10.2	11.33	9.97	10.5	6.2	7.8	6.2	6.73333	9.57	8.3	8.2	8.69	7.18	8.46	7.51	7.71667
AT1G08620	PKDM7D	Transcription factor jumonji (jmj) family protein / zinc finger (C5HC2 type) family protein [Source:NCBI gene (formerly Entrezgene);Acc:837384]	9.62	10.02	10.91	10.1833	10.25	9.71	11.58	10.5133	11.8	12.16	11.55	11.8367	12.85	13.48	12.41	12.9133	11.88	10.68	11.12	11.2267	13.07	11.43	15.6	13.3667
AT1G08630	THA1	threonine aldolase 1 [Source:NCBI gene (formerly Entrezgene);Acc:837385]	1.3	1.49	2.02	1.60333	2.47	1.63	2.43	2.17667	5.36	3.13	6.58	5.02333	5.4	5.72	7.42	6.18	5.44	4.15	6.05	5.21333	4.01	3.69	6.32	4.67333
AT1G08633	AT1G08633	ncRNA [Source:NCBI gene (formerly Entrezgene);Acc:28716873]	0.53	0.18	0	0.236667	0	0.15	0	0.05	0.36	0	0.31	0.223333	0.16	0.34	0	0.166667	0	0	0	0	0	0	0.18	0.06
AT1G08640	CJD1	Chloroplast J-like domain 1 [Source:NCBI gene (formerly Entrezgene);Acc:837386]	89.31	81.23	88.3	86.28	91.8	85.24	88.91	88.65	78.75	88.32	84.25	83.7733	68.59	68.87	74.34	70.6	76.07	75.48	75.05	75.5333	67.08	74.27	61.74	67.6967
AT1G08650	PPCK1	phosphoenolpyruvate carboxylase kinase 1 [Source:NCBI gene (formerly Entrezgene);Acc:837387]	26.29	21.85	24.45	24.1967	24.66	21.87	24.56	23.6967	32.71	29.79	26.04	29.5133	35.3	33.8	40.36	36.4867	31.98	28.89	28.05	29.64	39.47	31.63	31.87	34.3233
AT1G08657	AT1G08657	ncRNA [Source:NCBI gene (formerly Entrezgene);Acc:28716879]	0.02	7.62	0	2.54667	10.97	6.24	2.75	6.65333	10.76	10.49	7.88	9.71	2.25	5.84	0	2.69667	0	0	0	0	3.09	0	10.46	4.51667
AT1G08660	MGP2	MALE GAMETOPHYTE DEFECTIVE 2 [Source:NCBI gene (formerly Entrezgene);Acc:837388]	28.52	28.37	29.21	28.7	29.32	28.65	28.94	28.97	30.96	26.32	26.93	28.07	29.58	27.38	26.44	27.8	25.25	28.5	25.9	26.55	25.5	27.22	29.44	27.3867
AT1G08663	AT1G08663	ncRNA [Source:NCBI gene (formerly Entrezgene);Acc:28716880]	1.2	0	1.98	1.06	0	1.83	2.08	1.30333	0	0	0	0	2.1	0	1.01	1.03667	0	0	0	0	0	0	2.24	0.746667
AT1G08670	AT1G08670	ENTH/VHS family protein [Source:NCBI gene (formerly Entrezgene);Acc:837389]	1.53	2.91	2.08	2.17333	2.07	0.91	1.98	1.65333	4.41	2.24	1.96	2.87	2.8	2.45	1.56	2.27	2.2	2.48	1.98	2.22	1.46	1.11	1.7	1.42333
AT1G08680	ZIGA4	ARF GAP-like zinc finger-containing protein ZIGA4 [Source:NCBI gene (formerly Entrezgene);Acc:837390]	20.3	22.97	20.14	21.1367	19.41	20.28	22.45	20.7133	19.58	21.33	21.03	20.6467	19.95	22.24	20.53	20.9067	18.21	19.57	17.75	18.51	18.42	18.28	22.4	19.7
AT1G08697	AT1G08697	ncRNA [Source:NCBI gene (formerly Entrezgene);Acc:28716886]	2.75	3.17	2.83	2.91667	1.07	1.07	3.34	1.82667	1.05	1.42	1.27	1.24667	0	0.61	2.7	1.10333	2.28	3.58	1.92	2.59333	1.24	0	0.83	0.69
AT1G08700	PS1	Presenilin-1 [Source:NCBI gene (formerly Entrezgene);Acc:837391]	22.26	23.83	19.78	21.9567	23.17	20.31	22.55	22.01	27.17	24.57	22.23	24.6567	25.15	25.96	21.51	24.2067	20.74	21.01	22.97	21.5733	24.35	22.25	22.96	23.1867
AT1G08707	AT1G08707	ncRNA [Source:NCBI gene (formerly Entrezgene);Acc:28716888]	0.99	0	3.92	1.63667	0	0.53	0.65	0.393333	0	0	1.67	0.556667	0	0.65	0	0.216667	0.81	0	0.08	0.296667	0.5	0	0	0.166667
AT1G08710	AT1G08710	F-box family protein [Source:NCBI gene (formerly Entrezgene);Acc:837392]	13.75	14.61	12.51	13.6233	12.29	13.68	14.34	13.4367	14.88	15.22	14.12	14.74	12.04	13.98	12.8	12.94	11.54	13.07	11.72	12.11	13.07	13.4	11.26	12.5767
AT1G08713	AT1G08713	ncRNA [Source:NCBI gene (formerly Entrezgene);Acc:28716889]	0	0	0.43	0.143333	0	0	0	0	0	0	0	0	0	0	0	0	0	0	0	0	0	0	0	0
AT1G08720	EDR1	Protein kinase superfamily protein [Source:NCBI gene (formerly Entrezgene);Acc:837393]	8.96	9.81	10.41	9.72667	9.5	10.52	10.09	10.0367	10.59	10.62	10.8	10.67	14.04	12.29	13.57	13.3	11.17	11.86	10.14	11.0567	13.29	12.41	13.28	12.9933
AT1G08723	AT1G08723	ncRNA [Source:NCBI gene (formerly Entrezgene);Acc:28716891]	15.54	17.66	17.73	16.9767	16.01	22.98	13.54	17.51	18.48	23.41	27.85	23.2467	17	12.86	29.6	19.82	24.43	31.15	28.24	27.94	28.07	28.1	26.93	27.7
AT1G08727	AT1G08727	ncRNA [Source:NCBI gene (formerly Entrezgene);Acc:28716892]	0	0.61	0	0.203333	0.94	0.21	0.04	0.396667	3.31	0	2.88	2.06333	4.27	0.16	0	1.47667	3.94	0	1.11	1.68333	2.9	0	0.16	1.02
AT1G08730	XIC	Myosin family protein with Dil domain-containing protein [Source:NCBI gene (formerly Entrezgene);Acc:837394]	0.63	0.54	0.68	0.616667	0.61	0.39	0.6	0.533333	0.58	0.54	0.39	0.503333	0.47	0.65	0.31	0.476667	0.5	0.5	0.44	0.48	0.48	0.31	0.39	0.393333
AT1G08733	AT1G08733	ncRNA [Source:NCBI gene (formerly Entrezgene);Acc:28716893]	0	0.26	0	0.086667	0	0.64	0	0.213333	0	0	0.22	0.073333	0	0	0	0	0	0	0	0	0	0.29	0	0.096667
AT1G08743	AT1G08743	ncRNA [Source:NCBI gene (formerly Entrezgene);Acc:28716895]	0	0	0	0	0	0	0	0	0	3.49	0	1.16333	0	0	0	0	0	0	0	0	0	0	0	0
AT1G08747	AT1G08747	ncRNA [Source:NCBI gene (formerly Entrezgene);Acc:28716896]	54.53	3.35	42.56	33.48	2.48	7.61	23.07	11.0533	4.2	12.09	44.43	20.24	106.92	7.2	8.5	40.8733	25.5	3.4	7.21	12.0367	67.82	16.28	27.42	37.1733
AT1G08750	AT1G08750	Peptidase C13 family [Source:NCBI gene (formerly Entrezgene);Acc:837397]	13.55	13.05	13.5	13.3667	13.99	12.32	13.75	13.3533	14.99	13.81	13.04	13.9467	13.31	14.22	11.67	13.0667	12.35	12.3	11.18	11.9433	13.22	13.4	13.79	13.47
AT1G08753	AT1G08753	ncRNA [Source:NCBI gene (formerly Entrezgene);Acc:28716897]	0.11	0	0	0.036667	21.09	0	0	7.03	2.21	30.6	52.87	28.56	48.47	0	0	16.1567	0	1.19	3.67	1.62	2.21	0.26	4.4	2.29
AT1G08757	AT1G08757	ncRNA [Source:NCBI gene (formerly Entrezgene);Acc:28716898]	3.47	4.08	3.75	3.76667	2.61	2.09	1.48	2.06	4.85	7.46	5.29	5.86667	0.56	1.83	1.08	1.15667	1.5	1.63	1.35	1.49333	1.7	2.37	0.73	1.6
AT1G08760	AT1G08760	GPI-anchored adhesin-like protein, putative (DUF936) [Source:NCBI gene (formerly Entrezgene);Acc:837398]	9.73	10.84	9.42	9.99667	9.57	9.54	10.79	9.96667	11.49	10.53	10.81	10.9433	12.88	13.15	11.26	12.43	8.41	10.1	9.38	9.29667	10.5	10.09	11.43	10.6733
AT1G08770	PRA1.E	prenylated RAB acceptor 1.E [Source:NCBI gene (formerly Entrezgene);Acc:837399]	12.46	14.74	12.63	13.2767	14.68	13.72	15.36	14.5867	15.5	14.05	15.16	14.9033	19.52	19.97	20.12	19.87	19.51	19.77	20.78	20.02	22.3	21.74	21.15	21.73
AT1G08780	AIP3	ABI3-interacting protein 3 [Source:NCBI gene (formerly Entrezgene);Acc:837400]	64.28	67.33	57.48	63.03	56.64	60.25	69.95	62.28	62.29	65.33	58.68	62.1	52.68	59.42	53.67	55.2567	51.97	59.7	63.29	58.32	60.7	51.83	47.45	53.3267
AT1G08797	AT1G08797	ncRNA [Source:NCBI gene (formerly Entrezgene);Acc:28716910]	3.28	0	0	1.09333	0	1.48	0	0.493333	0	0	0	0	0.33	0.56	0	0.296667	2.72	0	0	0.906667	0	0	0.72	0.24
AT1G08800	AT1G08800	myosin-binding protein (Protein of unknown function, DUF593) [Source:NCBI gene (formerly Entrezgene);Acc:837402]	7.81	10.44	9.62	9.29	5.62	6.41	7.49	6.50667	10.49	9.98	8.88	9.78333	8.23	8.22	8.82	8.42333	7.61	7.26	8.48	7.78333	7.12	6.09	7.07	6.76
AT1G08803	AT1G08803	ncRNA [Source:NCBI gene (formerly Entrezgene);Acc:28716911]	0	4.97	0	1.65667	0	0	0	0	0	0	0	0	0	3.03	0	1.01	0	0	0	0	0	0	0	0
AT1G08810	MYB60	myb domain protein 60 [Source:NCBI gene (formerly Entrezgene);Acc:837403]	14.14	12.64	13.16	13.3133	14.62	15.17	17.03	15.6067	9.75	12.88	12.27	11.6333	10.55	10.02	14.08	11.55	11.81	11.26	11.28	11.45	9.27	9.91	12.43	10.5367
AT1G08820	VAP27-2	vamp/synaptobrevin-associated protein 27-2 [Source:NCBI gene (formerly Entrezgene);Acc:837404]	26.63	32.46	29.12	29.4033	24.95	26.21	32.48	27.88	35.83	35.88	34.1	35.27	41.27	39.03	38.49	39.5967	27.26	31.45	31.23	29.98	33.7	33.25	36.5	34.4833
AT1G08830	CSD1	copper/zinc superoxide dismutase 1 [Source:NCBI gene (formerly Entrezgene);Acc:837405]	120.55	174.78	160.32	151.883	116.84	87.91	155.66	120.137	200.28	167.55	159.48	175.77	190.78	160.11	218.11	189.667	143.87	183.68	239.09	188.88	187.91	183.34	211.98	194.41
AT1G08840	emb2411	DNA replication helicase [Source:NCBI gene (formerly Entrezgene);Acc:837406]	5.33	6.04	5.19	5.52	5.54	5.02	6.25	5.60333	5.22	5.78	5.59	5.53	3.63	4.5	3.56	3.89667	4.18	5.05	4.65	4.62667	3.91	4.42	4.99	4.44
AT1G08845	AT1G08845	Ribosomal L18p/L5e family protein [Source:NCBI gene (formerly Entrezgene);Acc:837407]	20.24	15.7	13.69	16.5433	14.49	14.06	14.2	14.25	15.18	20.96	15.43	17.19	11.64	12.28	13.16	12.36	13.27	13.83	16.9	14.6667	12.91	13.72	11.82	12.8167
AT1G08847	AT1G08847	ncRNA [Source:NCBI gene (formerly Entrezgene);Acc:28716923]	0	0	3.43	1.14333	0	0	0	0	0	5.18	2.73	2.63667	2.87	0	0	0.956667	0	0	3.49	1.16333	0	0	2.79	0.93
AT1G08853	AT1G08853	ncRNA [Source:NCBI gene (formerly Entrezgene);Acc:28716924]	0.83	0.81	0.41	0.683333	0	0	0.35	0.116667	0	0	0	0	0	0	0	0	0	0	0	0	0	0	0	0
AT1G08857	AT1G08857	ncRNA [Source:NCBI gene (formerly Entrezgene);Acc:28716926]	4.19	4.38	2.87	3.81333	3.48	4.8	1.55	3.27667	2.39	2.94	3.84	3.05667	4.15	3.96	3.25	3.78667	4	2.32	4.56	3.62667	4.45	1.95	3.65	3.35
AT1G08860	BON3	Calcium-dependent phospholipid-binding Copine family protein [Source:NCBI gene (formerly Entrezgene);Acc:837408]	0.11	0.22	0.23	0.186667	0.09	0.15	0.18	0.14	0.11	0.05	0.12	0.093333	0.12	0	0.21	0.11	0.19	0.23	0.45	0.29	0.18	0.23	0.14	0.183333
AT1G08880	H2AXA	Histone superfamily protein [Source:NCBI gene (formerly Entrezgene);Acc:837409]	99.19	85.67	75.73	86.8633	87.15	86.63	85.2	86.3267	92.69	88.77	86.38	89.28	84.54	91.76	81.89	86.0633	114.27	126.24	119.39	119.967	106.01	115.64	90.01	103.887
AT1G08890	AT1G08890	Major facilitator superfamily protein [Source:NCBI gene (formerly Entrezgene);Acc:837410]	12.38	13.71	13.44	13.1767	9.66	11.51	11.83	11	13.05	11.69	11.68	12.14	19.46	15.07	18.01	17.5133	12.25	12.29	9.97	11.5033	13.64	13.65	13.3	13.53
AT1G08900	AT1G08900	Major facilitator superfamily protein [Source:NCBI gene (formerly Entrezgene);Acc:837411]	6.75	4.25	7.21	6.07	7.7	8.8	8.35	8.28333	8.25	8.37	8.96	8.52667	10.71	14.01	11.97	12.23	13.83	13.36	10.47	12.5533	12.41	10.85	15.34	12.8667
AT1G08903	AT1G08903	ncRNA [Source:NCBI gene (formerly Entrezgene);Acc:28716938]	1.98	8.19	6.37	5.51333	3.67	0.94	3.3	2.63667	4.44	3.06	1.94	3.14667	0.75	1.35	0.97	1.02333	1.07	1.57	1.73	1.45667	0.56	0.98	1.95	1.16333
AT1G08910	AT1G08910	zinc ion binding protein [Source:NCBI gene (formerly Entrezgene);Acc:837412]	22.91	19.48	22.67	21.6867	23.11	28.24	19.84	23.73	16.66	21.54	21.36	19.8533	18.56	22.43	19.97	20.32	20.14	22.36	18.53	20.3433	19.14	18.5	25.94	21.1933
AT1G08920	ESL1	ERD (early response to dehydration) six-like 1 [Source:NCBI gene (formerly Entrezgene);Acc:837413]	10.88	15.98	14.6	13.82	9.41	11.06	13.69	11.3867	11.03	10.42	12.67	11.3733	16.17	15.61	19.77	17.1833	10.12	10.61	10.69	10.4733	11.71	10.11	14.26	12.0267
AT1G08930	ERD6	Major facilitator superfamily protein [Source:NCBI gene (formerly Entrezgene);Acc:837414]	79.92	95.69	102.99	92.8667	62.01	102.32	84.59	82.9733	105.86	110.26	103.67	106.597	94.36	92.3	119.18	101.947	130.49	131.89	143.98	135.453	89.79	106.38	95.48	97.2167
AT1G08940	AT1G08940	Phosphoglycerate mutase family protein [Source:NCBI gene (formerly Entrezgene);Acc:837415]	9.79	15.66	13.03	12.8267	10.34	10.51	12.42	11.09	17.59	17.74	14.64	16.6567	19.78	18.63	20.24	19.55	23.1	19.63	24.34	22.3567	21.46	20.57	20.07	20.7
AT1G08947	AT1G08947	ncRNA [Source:NCBI gene (formerly Entrezgene);Acc:28716952]	0	0	0	0	0	0	0	0	0	0.98	0	0.326667	0	0	0	0	0	1.24	0	0.413333	0	0	0	0
AT1G08960	CAX11	cation exchanger 11 [Source:NCBI gene (formerly Entrezgene);Acc:837416]	11.89	11.63	12.5	12.0067	10.11	10.25	12.01	10.79	11.64	11.92	11.17	11.5767	10.51	10.82	10.45	10.5933	10.08	10.38	10.97	10.4767	10.61	9.59	9.33	9.84333
AT1G08970	NF-YC9	nuclear factor Y, subunit C9 [Source:NCBI gene (formerly Entrezgene);Acc:837417]	49.72	43.5	39.43	44.2167	43.54	40.43	40.35	41.44	47.79	40.68	41.52	43.33	56.29	48.78	52.42	52.4967	54.94	56.16	57.73	56.2767	59.78	59.63	54.55	57.9867
AT1G08973	AT1G08973	ncRNA [Source:NCBI gene (formerly Entrezgene);Acc:28716959]	0.41	7.65	3.4	3.82	3.34	0.16	3.24	2.24667	0.12	0.64	0.46	0.406667	0.62	0.6	0.6	0.606667	0.43	0.56	0.77	0.586667	0.68	0.96	1.16	0.933333
AT1G08980	AMI1	amidase 1 [Source:NCBI gene (formerly Entrezgene);Acc:837418]	52.07	46.56	53.92	50.85	61.87	73.82	61.62	65.77	45.69	44.18	56.96	48.9433	55.99	60.54	57.45	57.9933	65.18	61.78	54.14	60.3667	57.68	56.63	69.33	61.2133
AT1G08990	PGSIP5	plant glycogenin-like starch initiation protein 5 [Source:NCBI gene (formerly Entrezgene);Acc:837420]	2.41	6.15	3.85	4.13667	4.35	3.37	4.55	4.09	5.85	3.76	2.81	4.14	4.79	5.06	2.96	4.27	1.91	4.57	3.78	3.42	4.84	3.16	3.48	3.82667
AT1G09000	NP1	NPK1-related protein kinase 1 [Source:NCBI gene (formerly Entrezgene);Acc:837421]	5.78	6.72	4.59	5.69667	5.03	5.15	5.27	5.15	5.37	4.63	4.5	4.83333	3.07	5.14	3.66	3.95667	4.78	5.37	3.68	4.61	4.08	3.8	4.07	3.98333
AT1G09010	AT1G09010	glycoside hydrolase family 2 protein [Source:NCBI gene (formerly Entrezgene);Acc:837422]	24.2	25.41	24.72	24.7767	26.99	29.44	28.9	28.4433	23.03	25.72	26.41	25.0533	33.24	32.1	28.93	31.4233	30.49	27.77	27.82	28.6933	30.94	29.89	34.05	31.6267
AT1G09013	AT1G09013	ncRNA [Source:NCBI gene (formerly Entrezgene);Acc:28716970]	0	0	0	0	0	1.9	0	0.633333	0	0	0	0	0	0	0	0	0	0	0	0	0	0	0	0
AT1G09020	SNF4	sucrose nonfermenting-like protein [Source:NCBI gene (formerly Entrezgene);Acc:837423]	34.4	33.66	33.51	33.8567	32.03	29.38	33.24	31.55	33.04	31.13	31.93	32.0333	32.61	34.3	33.69	33.5333	31.17	31.31	32.19	31.5567	32.71	31.2	33.97	32.6267
AT1G09023	AT1G09023	ncRNA [Source:NCBI gene (formerly Entrezgene);Acc:28716973]	4.86	4.56	5.13	4.85	7.1	6.95	6.83	6.96	4.6	5.81	5.46	5.29	4.86	5.08	4.1	4.68	6.05	5.16	5.39	5.53333	5.9	4.74	6.11	5.58333
AT1G09040	AT1G09040	arginine-glutamic acid dipeptide repeat protein [Source:NCBI gene (formerly Entrezgene);Acc:837425]	3.17	2.85	3.05	3.02333	3.03	2.67	3.2	2.96667	3.45	3.43	3.15	3.34333	2.91	3.42	3.38	3.23667	2.73	3	2.11	2.61333	2.63	2.8	3.32	2.91667
AT1G09050	AT1G09050	arginine-glutamic acid dipeptide repeat protein [Source:NCBI gene (formerly Entrezgene);Acc:837426]	2.96	2.35	2.93	2.74667	3.02	3.11	3.06	3.06333	3.2	2.61	3.13	2.98	3.28	2.99	3.24	3.17	2.43	2.91	2.96	2.76667	3.14	2.74	3.37	3.08333
AT1G09053	AT1G09053	ncRNA [Source:NCBI gene (formerly Entrezgene);Acc:28716982]	0	0.96	0.17	0.376667	0	0.25	1.31	0.52	0	2.82	1.08	1.3	2.86	0.68	2.27	1.93667	1.06	1.95	2.09	1.7	0.34	0.6	0	0.313333
AT1G09060	AT1G09060	JmjC domain protein JMJ24 [Source:NCBI gene (formerly Entrezgene);Acc:837427]	17.94	18.71	17.98	18.21	17.94	20.06	19.29	19.0967	18.43	18.03	17.82	18.0933	19.27	18.74	18.2	18.7367	17.85	15.89	16.41	16.7167	16.73	19.07	20.97	18.9233
AT1G09067	AT1G09067	ncRNA [Source:NCBI gene (formerly Entrezgene);Acc:28716987]	0	0	4.55	1.51667	0	0	0	0	0	0	3.6	1.2	0	0	0	0	0	0	0	0	0	0	0	0
AT1G09070	SRC2	soybean regulated by cold-2 [Source:NCBI gene (formerly Entrezgene);Acc:837428]	47.8	56.93	59.86	54.8633	41.79	90.21	44.48	58.8267	76.46	49.51	55.6	60.5233	89.41	66.18	101.45	85.68	92.76	70.35	111.14	91.4167	77.54	75.37	76.93	76.6133
AT1G09080	BIP3	Heat shock protein 70 (Hsp 70) family protein [Source:NCBI gene (formerly Entrezgene);Acc:837429]	0.83	0.85	1.45	1.04333	0.83	0.6	0.7	0.71	0.61	0.51	0.41	0.51	2.79	2.22	4.84	3.28333	0.92	1.39	4.68	2.33	1.4	2.45	1.68	1.84333
AT1G09090	RBOHB	respiratory burst oxidase-like protein [Source:NCBI gene (formerly Entrezgene);Acc:837430]	2.05	3.52	2.62	2.73	2.2	1.38	2.61	2.06333	3.5	2.64	1.41	2.51667	0.74	0.64	0.97	0.783333	1.24	2.09	2.1	1.81	1.18	0.61	1.66	1.15
AT1G09100	RPT5B	26S proteasome AAA-ATPase subunit RPT5B [Source:NCBI gene (formerly Entrezgene);Acc:837431]	37.1	38.15	33.9	36.3833	27.21	27.22	35.45	29.96	39.38	39.2	39.12	39.2333	46.73	51.47	49.55	49.25	33.65	34.52	35.13	34.4333	37.78	44.93	41.05	41.2533
AT1G09103	AT1G09103	ncRNA [Source:NCBI gene (formerly Entrezgene);Acc:28716997]	0	0	3.87	1.29	0	0	0	0	0	0	0	0	3.22	0	0	1.07333	0	0	0	0	1.94	0	0	0.646667
AT1G09130	AT1G09130	ATP-dependent caseinolytic (Clp) protease/crotonase family protein [Source:NCBI gene (formerly Entrezgene);Acc:837432]	173.92	159.38	184.58	172.627	176.02	183.9	183.63	181.183	174.88	174.39	186.76	178.677	192.4	183.96	203.71	193.357	173.3	167	176.68	172.327	183.97	176.55	194.39	184.97
AT1G09140	SR30	SERINE-ARGININE PROTEIN 30 [Source:NCBI gene (formerly Entrezgene);Acc:837433]	59.53	67.85	69.88	65.7533	64.54	66.27	65.25	65.3533	73.86	74.36	71.02	73.08	87.44	79.66	93.12	86.74	71.19	74.1	79.79	75.0267	79.78	78.72	88.19	82.23
AT1G09150	AT1G09150	pseudouridine synthase and archaeosine transglycosylase (PUA) domain-containing protein [Source:NCBI gene (formerly Entrezgene);Acc:837434]	50.67	53.13	48.81	50.87	48.67	43.45	48.54	46.8867	50.55	54	49.62	51.39	46.38	48.37	45.64	46.7967	44.23	48.29	44.36	45.6267	44.88	47.11	43.72	45.2367
AT1G09155	PP2-B15	phloem protein 2-B15 [Source:NCBI gene (formerly Entrezgene);Acc:837435]	0.39	0.71	0.97	0.69	0.86	0.72	0.68	0.753333	1.83	0.93	0.75	1.17	0.74	0.86	0.56	0.72	1.02	1.39	1.23	1.21333	0.72	1.33	0.6	0.883333
AT1G09157	AT1G09157	transmembrane protein, putative (DUF679) [Source:NCBI gene (formerly Entrezgene);Acc:3766688]	0.18	0	0	0.06	0.09	0.16	0.08	0.11	0	0.15	0	0.05	0	0	0.16	0.053333	0	0.08	0.09	0.056667	0	0	0.27	0.09
AT1G09160	AT1G09160	Protein phosphatase 2C family protein [Source:NCBI gene (formerly Entrezgene);Acc:837436]	32.63	31.3	31.86	31.93	30.56	29.25	30.1	29.97	30.48	30.05	30.43	30.32	22.58	26.67	22.12	23.79	24.58	25.11	26.04	25.2433	24.95	24.32	23.63	24.3
AT1G09167	AT1G09167	ncRNA [Source:NCBI gene (formerly Entrezgene);Acc:28717015]	0	6.17	0	2.05667	1.74	0	0	0.58	0.8	0	0	0.266667	2.22	0	0	0.74	0	13.41	0.35	4.58667	0	0	0	0
AT1G09170	AT1G09170	P-loop nucleoside triphosphate hydrolases superfamily protein with CH (Calponin Homology) domain-containing protein [Source:NCBI gene (formerly Entrezgene);Acc:837437]	1.06	1.41	1.22	1.23	0.86	0.71	1.18	0.916667	1.21	1.1	0.87	1.06	1.13	1.43	0.98	1.18	0.5	0.92	0.86	0.76	0.74	0.97	0.79	0.833333
AT1G09176	AT1G09176	transmembrane protein [Source:NCBI gene (formerly Entrezgene);Acc:6240938]	0.12	0	0	0.04	0	0.11	0.2	0.103333	0.49	0.1	0	0.196667	0	0	0.21	0.07	0.15	0.32	0.12	0.196667	0.47	0	0.12	0.196667
AT1G09180	SARA1A	secretion-associated RAS super family 1 [Source:NCBI gene (formerly Entrezgene);Acc:837438]	0.47	1.97	0.33	0.923333	1.32	1.51	0.67	1.16667	1.17	1.18	1.09	1.14667	3.31	2.93	2.88	3.04	0.83	0.6	1.61	1.01333	2.55	0.88	1.85	1.76
AT1G09190	AT1G09190	Tetratricopeptide repeat (TPR)-like superfamily protein [Source:NCBI gene (formerly Entrezgene);Acc:837439]	9.73	8.07	9.13	8.97667	9.26	9.47	10.66	9.79667	8.46	9.34	8.08	8.62667	4.98	6.45	6.8	6.07667	8.55	8.1	7.28	7.97667	6.13	6.78	4.9	5.93667
AT1G09193	AT1G09193	ncRNA [Source:NCBI gene (formerly Entrezgene);Acc:28717021]	1.22	1.21	0.57	1	1.99	1.06	0.95	1.33333	1	0.52	1.1	0.873333	0.88	1.04	0.65	0.856667	1.43	1.29	2	1.57333	0.65	1.21	0.92	0.926667
AT1G09195	AT1G09195	Ppx-GppA phosphatase [Source:NCBI gene (formerly Entrezgene);Acc:6241311]	4.21	4.2	3.54	3.98333	5.46	3.86	4.87	4.73	4.24	4.21	4.91	4.45333	5.34	5.09	4.9	5.11	4.96	5.02	4.44	4.80667	5.68	5.5	5.87	5.68333
AT1G09200	AT1G09200	Histone superfamily protein [Source:NCBI gene (formerly Entrezgene);Acc:837440]	237.98	193.06	170.7	200.58	245.99	222.53	173.67	214.063	197.7	164.8	158.58	173.693	170.4	162.92	153.47	162.263	221.26	248.68	224.72	231.553	220.8	238.59	179.27	212.887
AT1G09210	CRT1b	calreticulin 1b [Source:NCBI gene (formerly Entrezgene);Acc:837441]	125.09	148.93	132.51	135.51	137.09	115.1	149	133.73	199.07	176.13	181	185.4	188.67	184.25	186.09	186.337	149.27	157.27	159.48	155.34	185.66	189.6	187.51	187.59
AT1G09220	AT1G09220	Pentatricopeptide repeat (PPR) superfamily protein [Source:NCBI gene (formerly Entrezgene);Acc:837442]	1.39	1.8	2.05	1.74667	2.08	2.78	1.87	2.24333	2.6	2.73	2.57	2.63333	2.32	2.4	1.1	1.94	2.25	2.47	2.74	2.48667	2.11	2.5	1.34	1.98333
AT1G09223	AT1G09223	ncRNA [Source:NCBI gene (formerly Entrezgene);Acc:28717029]	0	0	0	0	0	5.18	0	1.72667	0	5.71	0	1.90333	0	0	0	0	0	0	0	0	0	0	0	0
AT1G09230	AT1G09230	RNA-binding (RRM/RBD/RNP motifs) family protein [Source:NCBI gene (formerly Entrezgene);Acc:837443]	13.23	14.52	13.6	13.7833	17.6	15.69	15.06	16.1167	14.64	16.6	16.3	15.8467	14.65	13.54	12.45	13.5467	13.59	13.46	13.38	13.4767	12.68	12.09	12.98	12.5833
AT1G09240	NAS3	nicotianamine synthase 3 [Source:NCBI gene (formerly Entrezgene);Acc:837444]	9.85	11.78	13.68	11.77	7.41	9.71	9.55	8.89	9.07	12.64	10.67	10.7933	6.35	5.35	8.86	6.85333	5.63	6.86	7.77	6.75333	3.71	4.93	3	3.88
AT1G09247	AT1G09247	ncRNA [Source:NCBI gene (formerly Entrezgene);Acc:28717036]	16.47	33.29	7.91	19.2233	6.13	22.15	15.9	14.7267	8.87	28.65	15.4	17.64	13.86	12.63	4.1	10.1967	6.02	8.33	0	4.78333	3.26	11.17	15.43	9.95333
AT1G09250	AT1G09250	basic helix-loop-helix (bHLH) DNA-binding superfamily protein [Source:NCBI gene (formerly Entrezgene);Acc:837446]	16.9	15.78	15.97	16.2167	18.97	14.32	15.75	16.3467	22.61	16.18	14.74	17.8433	16.63	15.22	12.18	14.6767	19.53	19.3	21.6	20.1433	19.86	17.64	18.43	18.6433
AT1G09253	AT1G09253	ncRNA [Source:NCBI gene (formerly Entrezgene);Acc:28717037]	20.63	8.59	18.78	16	17.76	24.48	11.72	17.9867	14.35	9.68	20.54	14.8567	24.26	16.79	26.97	22.6733	22.33	22.79	19.14	21.42	42.18	44.7	24.53	37.1367
AT1G09267	AT1G09267	ncRNA [Source:NCBI gene (formerly Entrezgene);Acc:28717042]	3.29	0	0	1.09667	0	0	0	0	0	2.64	0	0.88	0	0	0	0	0	3.35	0	1.11667	0	4.21	2.84	2.35
AT1G09270	IMPA-4	importin alpha [Source:NCBI gene (formerly Entrezgene);Acc:837448]	33.41	40.05	38.53	37.33	34.75	31.77	33.76	33.4267	42.04	36.92	34.88	37.9467	41.66	37.54	39.46	39.5533	33.53	40.2	39.59	37.7733	38.19	41.41	38.01	39.2033
AT1G09280	AT1G09280	rhodanese-like domain protein [Source:NCBI gene (formerly Entrezgene);Acc:837449]	16.05	14.53	15.71	15.43	18.35	17.74	16.94	17.6767	16.76	19.33	16.02	17.37	15.21	17.67	15.04	15.9733	14.85	15.76	14.32	14.9767	18.16	16.33	16.26	16.9167
AT1G09287	AT1G09287	ncRNA [Source:NCBI gene (formerly Entrezgene);Acc:28717046]	0.27	1.34	1.29	0.966667	1.34	3.57	1.57	2.16	2.64	1.56	2.76	2.32	1.89	1.79	2.06	1.91333	1.35	1.48	1.91	1.58	1.6	1.24	1.58	1.47333
AT1G09290	AT1G09290	-	22.56	18.98	17.37	19.6367	21.36	20.87	17.61	19.9467	20.92	25.85	22.6	23.1233	19.53	19.1	19.48	19.37	18.59	19.46	18.43	18.8267	17.14	18.66	19.32	18.3733
AT1G09297	AT1G09297	ncRNA [Source:NCBI gene (formerly Entrezgene);Acc:28717048]	1.7	1.57	0	1.09	0	0	1.36	0.453333	1.63	0	0	0.543333	0	1.19	1.72	0.97	0	0	0	0	0	0.81	0.89	0.566667
AT1G09300	AT1G09300	Metallopeptidase M24 family protein [Source:NCBI gene (formerly Entrezgene);Acc:837451]	13.93	15.27	13.52	14.24	10.76	11.71	13.98	12.15	13.05	15.41	13.78	14.08	11.41	12.69	12.65	12.25	10.85	12.4	12.64	11.9633	9.77	13.04	9.72	10.8433
AT1G09310	AT1G09310	plant/protein (Protein of unknown function, DUF538) [Source:NCBI gene (formerly Entrezgene);Acc:837452]	1184.4	926.31	1295.81	1135.51	781.77	1044.25	1033.33	953.117	793.48	975.53	1014.65	927.887	1061.44	867.52	1157.39	1028.78	867.03	871.63	841.37	860.01	784.45	961.43	883.03	876.303
AT1G09317	AT1G09317	ncRNA [Source:NCBI gene (formerly Entrezgene);Acc:28717052]	0	0.6	0.63	0.41	0	0	0	0	0	0	1.39	0.463333	0	0	0	0	0.75	0	4.97	1.90667	0	0	1.22	0.406667
AT1G09320	AT1G09320	at domain-containing protein [Source:NCBI gene (formerly Entrezgene);Acc:837453]	9.07	8.93	9.98	9.32667	9.67	8.47	9.44	9.19333	9.17	9.58	9.13	9.29333	7.31	8.42	8.44	8.05667	8.23	8.34	9.98	8.85	8.21	7.55	8.78	8.18
AT1G09323	AT1G09323	ncRNA [Source:NCBI gene (formerly Entrezgene);Acc:28717053]	0	0	0	0	12.05	0	0	4.01667	0	0	0	0	0	8.6	0	2.86667	0.67	8.04	0	2.90333	4.89	0	0	1.63
AT1G09327	AT1G09327	ncRNA [Source:NCBI gene (formerly Entrezgene);Acc:28717054]	0.51	0	0	0.17	0.42	0	0	0.14	0	0	3.78	1.26	0	0.03	0	0.01	0	0	0	0	1.36	0.91	0	0.756667
AT1G09330	AT1G09330	golgi apparatus membrane protein-like protein ECHIDNA protein [Source:NCBI gene (formerly Entrezgene);Acc:837454]	46.92	47.2	48.07	47.3967	46.77	42.98	46.34	45.3633	51.11	52.1	45.95	49.72	50.02	50.66	49.12	49.9333	44.48	46.75	46.59	45.94	44.57	47.02	41.53	44.3733
AT1G09340	CRB	chloroplast RNA binding protein [Source:NCBI gene (formerly Entrezgene);Acc:837455]	327.41	278.25	368.74	324.8	403.74	459.13	416.19	426.353	244.56	272.09	330.23	282.293	288.66	283.93	298.34	290.31	358.87	326.59	315.84	333.767	277.85	287.98	339.25	301.693
AT1G09350	GolS3	galactinol synthase 3 [Source:NCBI gene (formerly Entrezgene);Acc:837457]	0.13	0.75	0.51	0.463333	0.45	0.34	0.4	0.396667	0.27	0.81	0.4	0.493333	1.39	0.8	1.14	1.11	0.1	0.18	0.13	0.136667	0.35	0.04	0.56	0.316667
AT1G09363	AT1G09363	ncRNA [Source:NCBI gene (formerly Entrezgene);Acc:28717060]	0.43	1.04	0.4	0.623333	1.33	0.37	0.72	0.806667	0.63	0.54	0.55	0.573333	0.38	0.62	0.37	0.456667	0.53	0.38	0	0.303333	0.62	0	0.21	0.276667
AT1G09367	AT1G09367	ncRNA [Source:NCBI gene (formerly Entrezgene);Acc:28717061]	0	0	0	0	3	0	0	1	2.32	0	7.42	3.24667	24.69	0	0	8.23	5.72	0.86	0	2.19333	0	5.73	6.87	4.2
AT1G09370	AT1G09370	Plant invertase/pectin methylesterase inhibitor superfamily protein [Source:NCBI gene (formerly Entrezgene);Acc:837459]	0	0	0	0	0	0	0.23	0.076667	0	0.47	0	0.156667	0.12	0.4	0.48	0.333333	0.34	0.12	0	0.153333	0.13	0	0.14	0.09
AT1G09380	UMAMIT25	nodulin MtN21 /EamA-like transporter family protein [Source:NCBI gene (formerly Entrezgene);Acc:837460]	0.11	0.26	0.07	0.146667	0.04	0	0.19	0.076667	0	0.32	0.1	0.14	0.17	0	0.03	0.066667	0	0.1	0.07	0.056667	0.04	0.04	0.11	0.063333
AT1G09383	AT1G09383	ncRNA [Source:NCBI gene (formerly Entrezgene);Acc:28717064]	3.02	0	3.97	2.33	6.97	0	5.06	4.01	0	2.98	0	0.993333	4.03	0	0	1.34333	6.18	10.08	0	5.42	0	10.65	0	3.55
AT1G09390	AT1G09390	GDSL-like Lipase/Acylhydrolase superfamily protein [Source:NCBI gene (formerly Entrezgene);Acc:837461]	7.88	7.2	7.36	7.48	6.19	6.8	7.46	6.81667	6.07	7.26	6.13	6.48667	5.39	4.35	4.1	4.61333	6.33	8.1	6.45	6.96	4.41	5.33	4.79	4.84333
AT1G09400	AT1G09400	FMN-linked oxidoreductases superfamily protein [Source:NCBI gene (formerly Entrezgene);Acc:837462]	0	0.29	0	0.096667	0.13	0.04	0.1	0.09	0.33	0.29	0	0.206667	0.26	0.34	0.18	0.26	0.13	0.15	0.23	0.17	0.24	0.12	0.17	0.176667
AT1G09410	AT1G09410	pentatricopeptide (PPR) repeat-containing protein [Source:NCBI gene (formerly Entrezgene);Acc:837463]	2.11	1.81	1.71	1.87667	1.86	1.84	1.84	1.84667	1.98	1.66	1.49	1.71	1.31	1.58	1.62	1.50333	1.36	2.05	1.66	1.69	1.43	2.13	2.11	1.89
AT1G09415	NIMIN-3	NIM1-interacting 3 [Source:NCBI gene (formerly Entrezgene);Acc:837464]	35.35	37.23	40.29	37.6233	56.08	58.08	45.8	53.32	37	37.34	37.68	37.34	46.59	49.53	31.02	42.38	53.82	49.13	44.19	49.0467	54.09	45.83	53.87	51.2633
AT1G09420	G6PD4	glucose-6-phosphate dehydrogenase 4 [Source:NCBI gene (formerly Entrezgene);Acc:837465]	10.5	10.24	9.96	10.2333	11.38	10.31	11.67	11.12	12.27	10.89	12.19	11.7833	10.55	12.09	10.35	10.9967	12.28	10.11	9.39	10.5933	11.27	9.83	11.88	10.9933
AT1G09421	AT1G09421	ncRNA [Source:NCBI gene (formerly Entrezgene);Acc:6241087]	0.59	0	0	0.196667	0	0	0.67	0.223333	0	0.4	0.22	0.206667	0.36	0	0	0.12	0.28	0.4	0.33	0.336667	0	0	0.56	0.186667
AT1G09427	AT1G09427	ncRNA [Source:NCBI gene (formerly Entrezgene);Acc:28717071]	5.03	1.55	0.76	2.44667	1.15	2.84	0.59	1.52667	1.13	4.17	2.67	2.65667	2.04	2.71	3.64	2.79667	3.96	3.7	4.44	4.03333	2.36	2.24	3.02	2.54
AT1G09430	ACLA-3	ATP-citrate lyase A-3 [Source:NCBI gene (formerly Entrezgene);Acc:837466]	45.85	57	54.78	52.5433	42.19	46.39	53.58	47.3867	60.56	61.31	54.88	58.9167	64.52	60.56	65.63	63.57	52.44	53.96	53.43	53.2767	58.43	59.15	59.76	59.1133
AT1G09433	AT1G09433	ncRNA [Source:NCBI gene (formerly Entrezgene);Acc:28717072]	0	0	0	0	0	0	4.48	1.49333	0	0	0	0	0	0	0	0	0	0	0	0	0	0	0	0
AT1G09440	AT1G09440	Protein kinase superfamily protein [Source:NCBI gene (formerly Entrezgene);Acc:837467]	7.43	5.89	7.24	6.85333	6.67	9.49	9.08	8.41333	5.29	6.63	5.93	5.95	6.28	6.04	7.28	6.53333	5.31	5.21	4.35	4.95667	5.36	4.76	5.56	5.22667
AT1G09443	AT1G09443	ncRNA [Source:NCBI gene (formerly Entrezgene);Acc:28717074]	0	0.89	0	0.296667	0	0	0	0	0	0	0	0	0	0	0	0	0	2.22	0	0.74	0	0	0	0
AT1G09447	AT1G09447	ncRNA [Source:NCBI gene (formerly Entrezgene);Acc:28717075]	0	0	0	0	1.84	1.5	0.54	1.29333	1.22	0.52	0.55	0.763333	2.21	0	0.54	0.916667	0.84	1.26	0	0.7	1.97	0	0	0.656667
AT1G09450	Haspin	Protein kinase superfamily protein [Source:NCBI gene (formerly Entrezgene);Acc:837468]	5.23	4.58	4.12	4.64333	5.13	4.92	4.84	4.96333	4.08	4.58	4.42	4.36	2.32	3.29	2.46	2.69	3.61	4.78	3.76	4.05	3.01	3.75	3.09	3.28333
AT1G09453	AT1G09453	ncRNA [Source:NCBI gene (formerly Entrezgene);Acc:28717076]	0.15	0	0	0.05	0	1.78	0	0.593333	0.46	1.36	0.35	0.723333	0.1	0	0	0.033333	0.06	0	0	0.02	0.75	0.65	0	0.466667
AT1G09460	AT1G09460	Carbohydrate-binding X8 domain superfamily protein [Source:NCBI gene (formerly Entrezgene);Acc:837469]	10.97	13.5	11.73	12.0667	11.68	10.45	11.39	11.1733	12	10.92	8.89	10.6033	8.95	7.9	6.56	7.80333	10.62	10.8	10.3	10.5733	10.16	10.03	9.11	9.76667
AT1G09463	AT1G09463	ncRNA [Source:NCBI gene (formerly Entrezgene);Acc:28717079]	0	1.2	0	0.4	0	0.9	0	0.3	0	1.93	0	0.643333	0	1.1	1	0.7	0	0	0	0	0	0	0	0
AT1G09470	AT1G09470	myosin heavy chain, cardiac protein [Source:NCBI gene (formerly Entrezgene);Acc:837470]	17.85	16.06	13.36	15.7567	18	12.88	15.88	15.5867	11.86	15.17	14.09	13.7067	7.52	10.84	7.64	8.66667	11.25	12.03	10.82	11.3667	8	7.32	8.55	7.95667
AT1G09480	AT1G09480	NAD(P)-binding Rossmann-fold superfamily protein [Source:NCBI gene (formerly Entrezgene);Acc:837471]	2.87	4.54	4.82	4.07667	3.12	1.92	2.7	2.58	5.06	3.91	3.69	4.22	3.86	4.32	5.13	4.43667	4.06	3.69	3.51	3.75333	2.79	3.78	4.55	3.70667
AT1G09487	AT1G09487	ncRNA [Source:NCBI gene (formerly Entrezgene);Acc:28717087]	0	0.49	1.19	0.56	0.37	0	0.34	0.236667	0.49	0.42	0	0.303333	0	0.03	0.34	0.123333	0.14	0.15	0	0.096667	0	0.49	0.12	0.203333
AT1G09490	AT1G09490	NAD(P)-binding Rossmann-fold superfamily protein [Source:NCBI gene (formerly Entrezgene);Acc:837474]	30.62	29.52	32.49	30.8767	29.73	29.32	30.79	29.9467	26.96	25.92	28.19	27.0233	37.46	39.51	43.21	40.06	28.79	27.08	31.82	29.23	33.23	32.74	38.87	34.9467
AT1G09493	AT1G09493	ncRNA [Source:NCBI gene (formerly Entrezgene);Acc:28717088]	0	0.11	0	0.036667	0	0	0.11	0.036667	0	0	0	0	0	0	0	0	0	0	0	0	0	0	0.13	0.043333
AT1G09500	AT1G09500	NAD(P)-binding Rossmann-fold superfamily protein [Source:NCBI gene (formerly Entrezgene);Acc:837475]	4.09	5.66	7.68	5.81	3.3	4.79	1.88	3.32333	25.74	12.03	18.29	18.6867	18.67	19.07	25.5	21.08	11.32	8.78	15.48	11.86	17.68	6.87	20.71	15.0867
AT1G09510	AT1G09510	NAD(P)-binding Rossmann-fold superfamily protein [Source:NCBI gene (formerly Entrezgene);Acc:837476]	0.06	0	0.12	0.06	0	0	0	0	0.51	0.16	0.16	0.276667	0.11	0.06	0	0.056667	0	0.05	0.43	0.16	0.12	0.07	0.06	0.083333
AT1G09513	AT1G09513	ncRNA [Source:NCBI gene (formerly Entrezgene);Acc:28717094]	4.76	0	0	1.58667	0.92	0.74	0.82	0.826667	0.91	0	0.83	0.58	1.68	1.79	4.04	2.50333	1.27	0	0	0.423333	0	0	0	0
AT1G09517	AT1G09517	ncRNA [Source:NCBI gene (formerly Entrezgene);Acc:28717096]	4.61	1.34	2.76	2.90333	1.08	0	3.33	1.47	2.7	0.93	1.25	1.62667	2.44	2.3	1.74	2.16	2.84	0.74	1.45	1.67667	1.91	0.32	2.23	1.48667
AT1G09520	AT1G09520	-	25.03	23.42	19.51	22.6533	25.19	22.62	20.67	22.8267	25.14	25.43	22.73	24.4333	26.25	23.04	28.21	25.8333	28.76	25.12	24.14	26.0067	27.23	30.28	25.39	27.6333
AT1G09523	AT1G09523	ncRNA [Source:NCBI gene (formerly Entrezgene);Acc:28717097]	50.29	19.23	5.6	25.04	75.5	59.38	20.55	51.81	27.01	34.51	27.18	29.5667	46.39	3.12	4.83	18.1133	13.68	18.17	17.08	16.31	0	0	38.66	12.8867
AT1G09527	AT1G09527	ncRNA [Source:NCBI gene (formerly Entrezgene);Acc:28717099]	0	0.34	0.33	0.223333	0	0	1.72	0.573333	0.33	0	0.29	0.206667	0	0	0.29	0.096667	0.44	0	0	0.146667	1.03	0	0.67	0.566667
AT1G09530	PIF3	phytochrome interacting factor 3 [Source:NCBI gene (formerly Entrezgene);Acc:837479]	16.76	14.84	18.41	16.67	13.33	14.67	15.7	14.5667	20.52	17.66	17.91	18.6967	27.35	23.15	27.36	25.9533	18.25	14.88	15.79	16.3067	21.83	21.62	22.6	22.0167
AT1G09537	AT1G09537	ncRNA [Source:NCBI gene (formerly Entrezgene);Acc:28717102]	0.69	0.34	0.67	0.566667	1.02	0.56	2.31	1.29667	1.01	1.71	1.48	1.4	0.61	4.9	1.47	2.32667	0.44	2.92	1.42	1.59333	6.25	2.03	2.01	3.43
AT1G09540	MYB61	myb domain protein 61 [Source:NCBI gene (formerly Entrezgene);Acc:837480]	1.14	0.93	0.94	1.00333	1.49	0.68	1.41	1.19333	2.75	0.96	1.35	1.68667	2.03	1.42	0.93	1.46	1.41	1.59	1.18	1.39333	1.89	1.44	1.01	1.44667
AT1G09543	AT1G09543	ncRNA [Source:NCBI gene (formerly Entrezgene);Acc:28717103]	1.65	1.37	2.06	1.69333	0.76	1.94	1.61	1.43667	1.01	1.86	1.56	1.47667	1.63	2.53	1.32	1.82667	2.38	1.99	1.92	2.09667	1.73	1.66	1.18	1.52333
AT1G09550	AT1G09550	Pectinacetylesterase family protein [Source:NCBI gene (formerly Entrezgene);Acc:837481]	0	0.05	0	0.016667	0	0	0	0	0.14	0	0.04	0.06	0	0	0.08	0.026667	0	0.04	0.05	0.03	0.04	0	0.05	0.03
AT1G09553	AT1G09553	ncRNA [Source:NCBI gene (formerly Entrezgene);Acc:28717106]	0.51	1.02	0	0.51	0.99	0	1.29	0.76	0.98	2.92	0.44	1.44667	0.44	0.48	0.87	0.596667	2.66	1.49	1.07	1.74	2.09	1.24	0.89	1.40667
AT1G09557	AT1G09557	ncRNA [Source:NCBI gene (formerly Entrezgene);Acc:28717108]	30.34	20.36	0	16.9	7.4	0	0	2.46667	0	4.78	0	1.59333	0	0	0	0	0	0	6.97	2.32333	0	0	0	0
AT1G09560	GLP5	germin-like protein 5 [Source:NCBI gene (formerly Entrezgene);Acc:837482]	130.53	192.78	154.39	159.233	107.56	97.41	144.47	116.48	192.44	156.67	139.52	162.877	199.07	168.61	200.7	189.46	136.42	159.34	163.8	153.187	159.86	171.87	156.05	162.593
AT1G09570	PHYA	phytochrome A [Source:NCBI gene (formerly Entrezgene);Acc:837483]	29.82	37.22	31.24	32.76	30.04	28.39	35.52	31.3167	36.67	34.08	34.71	35.1533	37.99	41.6	33.79	37.7933	32.94	33.47	30.27	32.2267	38.51	34.38	37.15	36.68
AT1G09573	AT1G09573	ncRNA [Source:NCBI gene (formerly Entrezgene);Acc:28717112]	1.18	1.2	0	0.793333	1.13	0.9	1.02	1.01667	1.12	1.93	0	1.01667	0	0	0	0	0	0	0	0	0	1.53	1.1	0.876667
AT1G09575	AT1G09575	calcium uniporter-like protein (DUF607) [Source:NCBI gene (formerly Entrezgene);Acc:837484]	1.86	3.64	2.88	2.79333	1.93	2.59	2.64	2.38667	3.62	2.77	2.54	2.97667	1.93	2.75	1.67	2.11667	2.54	2.75	2.32	2.53667	2.29	1.89	1.94	2.04
AT1G09580	AT1G09580	emp24/gp25L/p24 family/GOLD family protein [Source:NCBI gene (formerly Entrezgene);Acc:837485]	18	23.35	19.67	20.34	18.3	16.52	21.04	18.62	25.36	19.12	21.63	22.0367	16.49	21.17	17.73	18.4633	19.3	20.41	17.49	19.0667	16.9	17.47	12.57	15.6467
AT1G09590	AT1G09590	Translation protein SH3-like family protein [Source:NCBI gene (formerly Entrezgene);Acc:837486]	896.18	893.46	770	853.213	848.83	687.19	686.14	740.72	837.44	735.78	731.72	768.313	536.68	611.78	554.69	567.717	634.38	686.83	672.04	664.417	568.41	626.21	507.66	567.427
AT1G09600	AT1G09600	Protein kinase superfamily protein [Source:NCBI gene (formerly Entrezgene);Acc:837487]	1.33	1.36	0.98	1.22333	1.96	1.23	1.56	1.58333	1.06	1.33	1.1	1.16333	1.03	1.19	0.84	1.02	1.44	1.19	1.51	1.38	1.44	0.7	1.13	1.09
AT1G09610	GXM3	glucuronoxylan 4-O-methyltransferase-like protein (DUF579) [Source:NCBI gene (formerly Entrezgene);Acc:837488]	0.98	1.56	1.32	1.28667	0.93	1.24	1.13	1.1	1.7	1.33	0.27	1.1	0.98	0.98	1.33	1.09667	1.35	0.49	1.24	1.02667	0.64	0.6	0.99	0.743333
AT1G09617	AT1G09617	ncRNA [Source:NCBI gene (formerly Entrezgene);Acc:28717125]	0	0	0	0	0	0	0	0	0	0.12	0	0.04	0.03	0	0	0.01	0	0	0	0	0	0	0	0
AT1G09620	AT1G09620	ATP binding/leucine-tRNA ligases/aminoacyl-tRNA ligase [Source:NCBI gene (formerly Entrezgene);Acc:837489]	90.64	89.22	86.22	88.6933	79.85	79.55	84.89	81.43	81.15	89.91	81.55	84.2033	70.84	78.04	71.63	73.5033	73.38	73.15	75.95	74.16	65.59	67.49	68.5	67.1933
AT1G09623	AT1G09623	ncRNA [Source:NCBI gene (formerly Entrezgene);Acc:28717126]	0	0	7.63	2.54333	0	0	0	0	0	0	0	0	0	0.29	0.98	0.423333	0	0.49	0	0.163333	0	0	0	0
AT1G09627	AT1G09627	ncRNA [Source:NCBI gene (formerly Entrezgene);Acc:28717127]	0	0.04	0	0.013333	0	0	0	0	0.04	0.16	0.03	0.076667	0.04	0	0.03	0.023333	0	0.03	0.04	0.023333	0	0.07	0	0.023333
AT1G09630	RAB11c	RAB GTPase 11C [Source:NCBI gene (formerly Entrezgene);Acc:837490]	44.69	42.8	40.12	42.5367	40.76	32.19	40.22	37.7233	42.09	39.6	36.04	39.2433	38.13	36.27	31.8	35.4	33.12	36.04	32.97	34.0433	33.86	32.84	31.81	32.8367
AT1G09633	AT1G09633	ncRNA [Source:NCBI gene (formerly Entrezgene);Acc:28717128]	0	0	0	0	0	0	0	0	0.46	0	0	0.153333	0	0	0	0	0	0	0	0	0	0	0	0
AT1G09640	AT1G09640	Translation elongation factor EF1B, gamma chain [Source:NCBI gene (formerly Entrezgene);Acc:837491]	115.25	131.65	129.22	125.373	240.57	223.95	266.32	243.613	136.86	141.42	134.97	137.75	113.1	118.57	117.73	116.467	218.21	245.33	238.49	234.01	209.3	231.78	212.42	217.833
AT1G09645	AT1G09645	transmembrane protein [Source:NCBI gene (formerly Entrezgene);Acc:837492]	26.27	34.25	29.79	30.1033	25.03	30.41	29.2	28.2133	29.64	36.34	30.48	32.1533	35.37	36.62	28.24	33.41	31.63	31.06	25.67	29.4533	30.77	30.95	30.15	30.6233
AT1G09647	AT1G09647	ncRNA [Source:NCBI gene (formerly Entrezgene);Acc:28717131]	0	0	0	0	0	0	0	0	0	0	0.19	0.063333	15.57	0	0	5.19	15.75	0	0	5.25	4.66	0	0	1.55333
AT1G09650	AT1G09650	F-box and associated interaction domains-containing protein [Source:NCBI gene (formerly Entrezgene);Acc:837493]	0.88	0.5	0.34	0.573333	0.56	0.73	0.58	0.623333	0.69	0.33	0.55	0.523333	0.63	1.02	0.5	0.716667	0.42	0.68	0.41	0.503333	0.75	0.7	0.68	0.71
AT1G09660	AT1G09660	RNA-binding KH domain-containing protein [Source:NCBI gene (formerly Entrezgene);Acc:837494]	65.05	63.13	56.4	61.5267	63.2	49.91	58.51	57.2067	60.28	57.63	51.32	56.41	43.99	52.28	39.13	45.1333	48.76	48.6	49.52	48.96	42.15	45.5	38.98	42.21
AT1G09665	AT1G09665	Toll-Interleukin-Resistance (TIR) domain family protein [Source:NCBI gene (formerly Entrezgene);Acc:837495]	0	0	0.17	0.056667	0	0	0	0	0	0	0	0	0	0	0	0	0	0	0	0	0	0	0	0
AT1G09677	AT1G09677	ncRNA [Source:NCBI gene (formerly Entrezgene);Acc:28717138]	1.35	1.59	1.08	1.34	1.14	0.38	0.38	0.633333	1.34	0.95	0.78	1.02333	0.2	1.74	1.35	1.09667	0.56	2.04	1.82	1.47333	0.89	0.26	1.33	0.826667
AT1G09680	AT1G09680	Pentatricopeptide repeat (PPR) superfamily protein [Source:NCBI gene (formerly Entrezgene);Acc:837496]	2.82	2.66	3.04	2.84	3.8	3.02	3.57	3.46333	2.57	3.1	2.74	2.80333	2.14	2.66	2.11	2.30333	3.02	3.05	2.62	2.89667	2.49	2.74	2.77	2.66667
AT1G09687	ath-MIR4228	ath-MIR4228 [Source:miRBase;Acc:MI0015817]	0	0	0	0	50.71	31.1	0	27.27	87.71	0	28.16	38.6233	0	0	29.81	9.93667	0	0	0	0	39.89	0	0	13.2967
AT1G09690	AT1G09690	Translation protein SH3-like family protein [Source:NCBI gene (formerly Entrezgene);Acc:837497]	1035.01	981.98	930.19	982.393	1025.04	862.27	781.23	889.513	891.05	775.2	835.79	834.013	668.64	709.73	668.94	682.437	769.67	837.57	793	800.08	705.21	767.55	605.16	692.64
AT1G09693	AT1G09693	ncRNA [Source:NCBI gene (formerly Entrezgene);Acc:28717142]	4.36	0	0	1.45333	0	0	0	0	0	0	0	0	0	0	0	0	0	0	0	0	0	0	0	0
AT1G09700	HYL1	dsRNA-binding domain-like superfamily protein [Source:NCBI gene (formerly Entrezgene);Acc:837498]	19.25	19.54	17.78	18.8567	16.41	17.65	19.74	17.9333	18.78	21.08	18.29	19.3833	13.53	16.24	15.7	15.1567	15.87	15.8	17.23	16.3	13.92	15.5	17.94	15.7867
AT1G09710	AT1G09710	Homeodomain-like superfamily protein [Source:NCBI gene (formerly Entrezgene);Acc:837499]	6.78	7.66	7.39	7.27667	8.18	7.73	7.55	7.82	6.39	7.75	6.96	7.03333	7	8.5	6.13	7.21	6.73	6.34	6.34	6.47	7.41	6.42	7.15	6.99333
AT1G09720	NET2B	Kinase interacting (KIP1-like) family protein [Source:NCBI gene (formerly Entrezgene);Acc:837500]	0	0	0	0	0	0	0	0	0.02	0	0	0.006667	0	0	0	0	0	0	0	0	0	0	0	0
AT1G09730	AT1G09730	Cysteine proteinases superfamily protein [Source:NCBI gene (formerly Entrezgene);Acc:837501]	14.62	15.73	14.83	15.06	14.72	14.32	17.03	15.3567	15.42	15.9	16.73	16.0167	15.22	17.36	16.6	16.3933	15.93	14.48	13.37	14.5933	16.41	16.26	18.57	17.08
AT1G09733	AT1G09733	ncRNA [Source:NCBI gene (formerly Entrezgene);Acc:28717153]	0	0	0	0	0	0	0	0	1	0	0	0.333333	0	0	0	0	0	0	0	0	0	0	0.5	0.166667
AT1G09740	AT1G09740	Adenine nucleotide alpha hydrolases-like superfamily protein [Source:NCBI gene (formerly Entrezgene);Acc:837502]	35.78	54.22	35.88	41.96	30.75	36.39	40.89	36.01	43.42	47.04	35.55	42.0033	38.77	42.58	38.03	39.7933	41.75	60.6	58.18	53.51	51.73	49.47	42.88	48.0267
AT1G09750	AT1G09750	Eukaryotic aspartyl protease family protein [Source:NCBI gene (formerly Entrezgene);Acc:837504]	153.89	104.61	138.12	132.207	180.69	171.93	143.75	165.457	76.79	77.81	90.7	81.7667	58.25	55.27	53.3	55.6067	120.38	113.39	103.14	112.303	73.6	73.02	78.64	75.0867
AT1G09757	AT1G09757	ncRNA [Source:NCBI gene (formerly Entrezgene);Acc:28717161]	0	0.75	0	0.25	0	0	0	0	0	0	0	0	0	0	0	0	0	0	0	0	0	0	0	0
AT1G09760	U2A'	U2 small nuclear ribonucleoprotein A [Source:NCBI gene (formerly Entrezgene);Acc:837505]	85.68	86.25	76.55	82.8267	84.56	73.6	81.8	79.9867	87.83	92.26	83.15	87.7467	71.72	89.37	72.04	77.71	68.43	73.44	73.79	71.8867	75.68	73.56	72.47	73.9033
AT1G09770	CDC5	cell division cycle 5 [Source:NCBI gene (formerly Entrezgene);Acc:837506]	64.89	69.61	64.86	66.4533	61.73	61.06	68.17	63.6533	74.91	68.16	66.82	69.9633	67.33	69.37	65.37	67.3567	61.63	59.31	59.32	60.0867	66.04	63.43	71.93	67.1333
AT1G09777	AT1G09777	ncRNA [Source:NCBI gene (formerly Entrezgene);Acc:28717167]	0	0	0	0	0.73	0	2.58	1.10333	0.72	4.33	1.32	2.12333	0.66	2.12	0	0.926667	3	0.77	0	1.25667	2.37	0	0	0.79
AT1G09780	iPGAM1	Phosphoglycerate mutase, 2,3-bisphosphoglycerate-independent [Source:NCBI gene (formerly Entrezgene);Acc:837507]	237.03	266	249.92	250.983	175.41	154.18	205.91	178.5	292.93	280.56	239.93	271.14	224.97	237.45	220.32	227.58	157.38	172.97	171.98	167.443	174.03	186.55	149.44	170.007
AT1G09783	AT1G09783	ncRNA [Source:NCBI gene (formerly Entrezgene);Acc:28717168]	0	0.04	0	0.013333	0	0	0.35	0.116667	0	0	1.18	0.393333	0	0.75	0.15	0.3	0	0.05	0.18	0.076667	0.82	0.35	0.29	0.486667
AT1G09790	COBL6	COBRA-like protein 6 [Source:NCBI gene (formerly Entrezgene);Acc:837508]	0	0	0	0	0	0	0	0	0.09	0	0	0.03	0	0	0.08	0.026667	0	0	0.04	0.013333	0	0	0	0
AT1G09793	AT1G09793	ncRNA [Source:NCBI gene (formerly Entrezgene);Acc:28717171]	0	0.24	0	0.08	0	0	0	0	0	0	0	0	0	0	0	0	0	0	0.49	0.163333	0.48	0	0	0.16
AT1G09794	AT1G09794	Cox19 family protein (CHCH motif) [Source:NCBI gene (formerly Entrezgene);Acc:10723123]	6.89	9.53	5.19	7.20333	6.69	11.69	9.29	9.22333	9.28	10.35	6.4	8.67667	9.33	12.78	6.52	9.54333	9.2	5.8	8.93	7.97667	9.05	8.41	9.88	9.11333
AT1G09795	ATP-PRT2	ATP phosphoribosyl transferase 2 [Source:NCBI gene (formerly Entrezgene);Acc:837509]	98.44	79.59	92.83	90.2867	104.35	106.94	93.26	101.517	84.2	81.15	95.44	86.93	97.35	87.6	100.75	95.2333	103.42	88.69	96.46	96.19	98.99	93.32	100.58	97.63
AT1G09797	AT1G09797	ncRNA [Source:NCBI gene (formerly Entrezgene);Acc:28717172]	0.77	0	0.31	0.36	0.9	0.57	0.36	0.61	1.21	0.74	0.28	0.743333	0.39	0.53	0.28	0.4	0	1.42	0	0.473333	0	0.59	0.22	0.27
AT1G09800	AT1G09800	Pseudouridine synthase family protein [Source:NCBI gene (formerly Entrezgene);Acc:837510]	8.08	8.95	8.48	8.50333	8.55	7.04	7.78	7.79	9.42	8.21	7.72	8.45	6.38	7.14	4.63	6.05	7.96	6.53	7.62	7.37	6.92	6.17	5.33	6.14
AT1G09810	ECT11	evolutionarily conserved C-terminal region 11 [Source:NCBI gene (formerly Entrezgene);Acc:837511]	23.42	19.55	18.27	20.4133	17.7	17.07	20.64	18.47	18.58	23.77	23.53	21.96	14.2	17.41	15.99	15.8667	16.48	15.25	18.15	16.6267	15.09	14.5	15.26	14.95
AT1G09812	AT1G09812	multidrug resistance protein [Source:NCBI gene (formerly Entrezgene);Acc:837512]	2.22	3.24	2.52	2.66	3.82	2.78	2.46	3.02	3	4.11	2.83	3.31333	4.13	4.3	2.54	3.65667	4.46	2.46	2.77	3.23	4.1	4.39	3.11	3.86667
AT1G09815	POLD4	polymerase delta 4 [Source:NCBI gene (formerly Entrezgene);Acc:837513]	59.11	60.31	52.48	57.3	66.96	58.52	45.69	57.0567	50.57	54.17	49.14	51.2933	56.73	48.45	56.31	53.83	64.44	67.32	67.08	66.28	64.75	58.72	68.39	63.9533
AT1G09820	AT1G09820	Pentatricopeptide repeat (PPR-like) superfamily protein [Source:NCBI gene (formerly Entrezgene);Acc:837514]	4.62	5.23	4.41	4.75333	4.63	4.38	5.36	4.79	5.59	4.83	4.61	5.01	4.57	4.59	4.11	4.42333	4.7	3.57	4.34	4.20333	5.12	5.05	5.43	5.2
AT1G09823	AT1G09823	ncRNA [Source:NCBI gene (formerly Entrezgene);Acc:28717178]	0	1.54	1.55	1.03	0	0	0	0	1.46	0.63	0	0.696667	0.67	0	1.3	0.656667	1.01	1.54	0.82	1.12333	0	0	0	0
AT1G09827	AT1G09827	ncRNA [Source:NCBI gene (formerly Entrezgene);Acc:28717180]	0.06	0.66	0.54	0.42	0	0.05	0	0.016667	0.75	0	0.34	0.363333	0	0.25	0	0.083333	0	0	0.24	0.08	0.03	0	0	0.01
AT1G09830	PUR2	Glycinamide ribonucleotide (GAR) synthetase [Source:NCBI gene (formerly Entrezgene);Acc:837515]	58.94	54.34	51.91	55.0633	48.72	48.6	49.79	49.0367	51.31	55.46	49.05	51.94	36.64	42.9	39.35	39.63	45.1	47.9	43.81	45.6033	37.46	41.19	39.44	39.3633
AT1G09833	AT1G09833	ncRNA [Source:NCBI gene (formerly Entrezgene);Acc:28717181]	0	0	0	0	0.65	0	0	0.216667	0	0	0	0	0.38	0	0	0.126667	0	0	0	0	0	0	0	0
AT1G09837	AT1G09837	ncRNA [Source:NCBI gene (formerly Entrezgene);Acc:28717183]	0	14.62	0	4.87333	0	0	0	0	0	0	0	0	0	14.03	0	4.67667	0	0	0	0	0	0	0	0
AT1G09840	SK41	shaggy-like protein kinase 41 [Source:NCBI gene (formerly Entrezgene);Acc:837516]	34.79	42.31	38.62	38.5733	36.03	31.6	40.48	36.0367	44.06	41.78	41.17	42.3367	45.76	48.48	40.72	44.9867	33.75	38.41	37.36	36.5067	49.07	39.8	43.48	44.1167
AT1G09843	AT1G09843	ncRNA [Source:NCBI gene (formerly Entrezgene);Acc:28717184]	0	0	9.86	3.28667	0	0	0	0	0	0	0	0	0	0	0	0	0	0	0	0	0	0	0	0
AT1G09850	XBCP3	xylem bark cysteine peptidase 3 [Source:NCBI gene (formerly Entrezgene);Acc:837517]	29.86	34.32	30.81	31.6633	27.26	29.13	37.55	31.3133	31.19	32.82	33.45	32.4867	36.46	36.46	42.76	38.56	28.63	31.76	30.37	30.2533	34.74	34.11	38.39	35.7467
AT1G09860	PUP16	purine permease 16 [Source:NCBI gene (formerly Entrezgene);Acc:837518]	0.05	0	0.09	0.046667	0	0	0	0	0.14	0	0.16	0.1	0.33	0	0.28	0.203333	0.05	0	0.14	0.063333	0.19	0.15	0.14	0.16
AT1G09863	AT1G09863	ncRNA [Source:NCBI gene (formerly Entrezgene);Acc:28717190]	2.53	3.14	2.84	2.83667	4.63	3.56	3.22	3.80333	3.22	3.29	2.72	3.07667	1.95	4.11	2.28	2.78	2.86	3.45	2.07	2.79333	3.96	2.48	4.7	3.71333
AT1G09870	AT1G09870	histidine acid phosphatase family protein [Source:NCBI gene (formerly Entrezgene);Acc:837519]	21.75	24.71	23.51	23.3233	20.11	18.25	23.91	20.7567	22.31	26.28	23.71	24.1	23.23	26	26.1	25.11	19.36	21.96	23.1	21.4733	23.26	22.82	22.85	22.9767
AT1G09880	AT1G09880	Rhamnogalacturonate lyase family protein [Source:NCBI gene (formerly Entrezgene);Acc:837520]	0.54	0.77	0.47	0.593333	0.36	0.49	0.29	0.38	0.36	0.66	0.81	0.61	0.68	0.59	0.43	0.566667	0.47	0.4	0.46	0.443333	0.43	0.5	0.63	0.52
AT1G09890	AT1G09890	Rhamnogalacturonate lyase family protein [Source:NCBI gene (formerly Entrezgene);Acc:837521]	1.16	1.82	1.52	1.5	0.36	1.09	0.93	0.793333	0.81	1.38	1.41	1.2	1.02	1.04	1.44	1.16667	0.67	0.41	0.56	0.546667	0.44	0.96	0.33	0.576667
AT1G09897	AT1G09897	ncRNA [Source:NCBI gene (formerly Entrezgene);Acc:28717200]	3.51	5.05	0.5	3.02	1.48	0.81	2.12	1.47	1.46	1.66	1.74	1.62	1.76	1.9	0.86	1.50667	4.61	1.47	4.25	3.44333	0.52	0	1.46	0.66
AT1G09900	AT1G09900	Pentatricopeptide repeat (PPR-like) superfamily protein [Source:NCBI gene (formerly Entrezgene);Acc:837522]	31.82	28.69	28.83	29.78	30.31	27.03	29.6	28.98	26.01	29.37	27.07	27.4833	21.17	22.28	20.56	21.3367	26.81	23.17	25.92	25.3	23.98	24.11	20.87	22.9867
AT1G09903	AT1G09903	ncRNA [Source:NCBI gene (formerly Entrezgene);Acc:28717201]	0	8.16	19.49	9.21667	0	0	0	0	10.36	0	0	3.45333	11.65	0	0	3.88333	8.14	8.53	0	5.55667	0.1	0	0	0.033333
AT1G09907	AT1G09907	ncRNA [Source:NCBI gene (formerly Entrezgene);Acc:28717203]	0	0	0	0	0	0	0	0	1.36	0.58	0	0.646667	0	0	1.2	0.4	0	0	1.52	0.506667	0	0	0	0
AT1G09910	AT1G09910	Rhamnogalacturonate lyase family protein [Source:NCBI gene (formerly Entrezgene);Acc:837523]	7.74	8.37	8.15	8.08667	6.6	7.97	8.91	7.82667	8.19	9.24	9.53	8.98667	12.35	12.71	13.27	12.7767	9.35	11.47	7.38	9.4	11.71	12.47	13.41	12.53
AT1G09913	AT1G09913	ncRNA [Source:NCBI gene (formerly Entrezgene);Acc:28717204]	1.46	0	1.08	0.846667	0.37	0.91	0.31	0.53	1.43	0.62	0.63	0.893333	0.64	0.35	0	0.33	0	0	0	0	0.37	0	0.72	0.363333
AT1G09917	AT1G09917	ncRNA [Source:NCBI gene (formerly Entrezgene);Acc:28717206]	0.49	0.25	0.94	0.56	1.73	1.23	1.23	1.39667	0.48	1.23	1.26	0.99	0.43	1.41	0.21	0.683333	0	1.8	0.75	0.85	0.73	0.28	0.24	0.416667
AT1G09920	AT1G09920	TRAF-type zinc finger-like protein [Source:NCBI gene (formerly Entrezgene);Acc:837524]	32.41	41.71	41.53	38.55	39.4	37.63	42.63	39.8867	44.1	49.16	42.79	45.35	53.62	52.64	53.47	53.2433	42.32	41.52	41.1	41.6467	46.51	44.2	51.61	47.44
AT1G09923	AT1G09923	ncRNA [Source:NCBI gene (formerly Entrezgene);Acc:28717207]	0	0	0	0	0	0	0	0	0	10.39	0	3.46333	0	0	20.07	6.69	0	0	0	0	0	0	0	0
AT1G09927	AT1G09927	ncRNA [Source:NCBI gene (formerly Entrezgene);Acc:28717209]	20.26	14.62	22.5	19.1267	665.36	35.48	29.68	243.507	399.79	24.12	56.12	160.01	161.96	39.3	19.23	73.4967	27.59	25.95	19.15	24.23	680.41	49.34	663.25	464.333
AT1G09930	OPT2	oligopeptide transporter 2 [Source:NCBI gene (formerly Entrezgene);Acc:837525]	0.07	0.1	0.07	0.08	0.1	0.06	0.02	0.06	0.05	0.04	0.12	0.07	0.06	0.21	0.02	0.096667	0.19	0.1	0.09	0.126667	0.04	0.07	0.07	0.06
AT1G09932	AT1G09932	Phosphoglycerate mutase family protein [Source:NCBI gene (formerly Entrezgene);Acc:837526]	4.88	6.52	5.93	5.77667	2.41	2.66	3.74	2.93667	9.66	6.2	5.67	7.17667	11.01	11.83	16.02	12.9533	5.81	4.12	8.24	6.05667	6.82	4.81	5.57	5.73333
AT1G09935	AT1G09935	Phosphoglycerate mutase family protein [Source:NCBI gene (formerly Entrezgene);Acc:837527]	0	0	0	0	0.1	0	0	0.033333	0.1	0	0	0.033333	0	0	0	0	0	0	0	0	0.09	0	0	0.03
AT1G09940	HEMA2	Glutamyl-tRNA reductase family protein [Source:NCBI gene (formerly Entrezgene);Acc:837528]	14.96	18.51	19.25	17.5733	19.37	21.19	19.85	20.1367	18.3	16.39	18	17.5633	19.84	18.53	20.56	19.6433	24.21	20.17	24.33	22.9033	20.22	16.62	17.61	18.15
AT1G09950	RAS1	RESPONSE TO ABA AND SALT 1 [Source:NCBI gene (formerly Entrezgene);Acc:837529]	1.04	1.03	0.51	0.86	0.31	0.48	0.57	0.453333	1.05	0.8	1.01	0.953333	1.45	0.96	1.13	1.18	0.23	0.66	0.62	0.503333	1.48	0.67	1.09	1.08
AT1G09960	SUT4	sucrose transporter 4 [Source:NCBI gene (formerly Entrezgene);Acc:837530]	5.51	8.71	5.65	6.62333	6.52	5.95	7.65	6.70667	6.37	5.64	5.53	5.84667	8.89	8.28	7.77	8.31333	5.98	6.74	5.12	5.94667	8.48	6.78	8.74	8
AT1G09963	AT1G09963	ncRNA [Source:NCBI gene (formerly Entrezgene);Acc:28717217]	0	0	0.7	0.233333	0	0	0.58	0.193333	1.07	0	2.26	1.11	0	0	0	0	0	0	1.1	0.366667	0	0	0	0
AT1G09970	LRR XI-23	Leucine-rich receptor-like protein kinase family protein [Source:NCBI gene (formerly Entrezgene);Acc:837531]	85.1	120.7	110.64	105.48	66.33	83.98	82.88	77.73	165.28	136.28	147.59	149.717	185.49	179.81	215.53	193.61	148.32	131.7	160.87	146.963	188.67	166.72	198.76	184.717
AT1G09980	AT1G09980	Putative serine esterase family protein [Source:NCBI gene (formerly Entrezgene);Acc:837532]	18.42	17.32	17.95	17.8967	17.09	16.69	20.08	17.9533	20.13	19.76	18.82	19.57	18.58	19.63	17.79	18.6667	16.3	16.97	16.06	16.4433	18.67	18.11	18.23	18.3367
AT1G09993	AT1G09993	ncRNA [Source:NCBI gene (formerly Entrezgene);Acc:28717226]	0.46	1.68	2.03	1.39	0.47	0.65	0.51	0.543333	1.07	1.42	1.05	1.18	0.95	1.18	0.65	0.926667	0.74	0.54	0.46	0.58	0.44	0.67	0.91	0.673333
AT1G09995	AT1G09995	DNA repair DEAD helicase RAD3/XP-D subfamily protein [Source:NCBI gene (formerly Entrezgene);Acc:837534]	9.47	13.71	11.65	11.61	10.36	8	12.33	10.23	13.04	14.41	11.43	12.96	13.87	12.41	10.13	12.1367	9.69	9.76	12.06	10.5033	11.92	7.85	8.11	9.29333
AT1G09997	AT1G09997	ncRNA [Source:NCBI gene (formerly Entrezgene);Acc:28717227]	0	0.56	0.55	0.37	2.16	0	0	0.72	0	0	0	0	0	0	0	0	0.73	0	0	0.243333	1.14	0	0	0.38
AT1G10000	AT1G10000	Ribonuclease H-like superfamily protein [Source:NCBI gene (formerly Entrezgene);Acc:837535]	1.14	1.19	0.92	1.08333	1.45	1.26	1.11	1.27333	1.36	0.88	1.1	1.11333	1.55	1.01	0.89	1.15	1.62	1	1.54	1.38667	0.88	1.71	1.64	1.41
AT1G10020	AT1G10020	formin-like protein (DUF1005) [Source:NCBI gene (formerly Entrezgene);Acc:837537]	13.07	11.87	12.95	12.63	13.56	13.92	11.62	13.0333	9.91	9.43	9.48	9.60667	7.19	6.27	6.27	6.57667	10.79	10.89	8.53	10.07	7.93	8.28	6.39	7.53333
AT1G10030	ERG28	ergosterol biosynthesis protein [Source:NCBI gene (formerly Entrezgene);Acc:837538]	31.98	31.83	29.83	31.2133	38.01	26.77	34.72	33.1667	34.3	27.94	25.47	29.2367	24.07	22.94	20.43	22.48	22.5	23.9	24.42	23.6067	21.86	22.02	17.53	20.47
AT1G10040	AT1G10040	alpha/beta-Hydrolases superfamily protein [Source:NCBI gene (formerly Entrezgene);Acc:837539]	3.37	3.42	3.45	3.41333	3.97	2.51	3.81	3.43	8.93	5.75	6.55	7.07667	10.77	9.39	10.89	10.35	9.34	6.85	8	8.06333	9.59	8.54	11.38	9.83667
AT1G10050	AT1G10050	glycosyl hydrolase family 10 protein / carbohydrate-binding domain-containing protein [Source:NCBI gene (formerly Entrezgene);Acc:837540]	5.09	6.74	6.38	6.07	5.17	5.16	6.33	5.55333	9.22	7.68	7.29	8.06333	9.81	10.74	9.97	10.1733	7.09	6.78	7.14	7.00333	8.79	8.66	10.54	9.33
AT1G10060	BCAT-1	branched-chain amino acid transaminase 1 [Source:NCBI gene (formerly Entrezgene);Acc:837542]	18.91	13.79	22.45	18.3833	16.29	18.7	19.53	18.1733	13.14	13.57	14.58	13.7633	11.29	12.05	14.46	12.6	14.42	15.08	18.04	15.8467	11.29	11.84	14.34	12.49
AT1G10070	BCAT-2	branched-chain amino acid transaminase 2 [Source:NCBI gene (formerly Entrezgene);Acc:837543]	2.32	3.24	2.78	2.78	1.11	2.4	2.05	1.85333	9.78	11.43	10.21	10.4733	8.71	11.71	14.87	11.7633	9.17	8.05	8.65	8.62333	9.56	12.62	12.13	11.4367
AT1G10090	AT1G10090	Early-responsive to dehydration stress protein (ERD4) [Source:NCBI gene (formerly Entrezgene);Acc:837544]	13.47	15.86	17.88	15.7367	12.39	15.54	17.34	15.09	15.45	15.76	15	15.4033	18.3	18.48	18.38	18.3867	12.38	15.76	14.75	14.2967	15.32	15.34	19.29	16.65
AT1G10095	AT1G10095	Protein prenylyltransferase superfamily protein [Source:NCBI gene (formerly Entrezgene);Acc:837545]	3.98	3.73	4.46	4.05667	4.12	3.82	4.51	4.15	4	4.52	4.1	4.20667	4.26	5.16	4.77	4.73	5.59	4.58	4.08	4.75	5.06	5.09	4.91	5.02
AT1G10110	AT1G10110	F-box family protein [Source:NCBI gene (formerly Entrezgene);Acc:837548]	0.71	0.8	0.46	0.656667	0.27	0.58	0.76	0.536667	1.01	0.77	0.44	0.74	1.01	0.78	0.86	0.883333	0.55	1.19	0.43	0.723333	1.33	0.6	0.6	0.843333
AT1G10120	AT1G10120	basic helix-loop-helix (bHLH) DNA-binding superfamily protein [Source:NCBI gene (formerly Entrezgene);Acc:837549]	16.32	20.39	16.61	17.7733	20.43	18.71	17.91	19.0167	18.33	18.62	16.37	17.7733	18.39	20.54	13.94	17.6233	14.44	15.44	13.97	14.6167	17.51	16.58	18.7	17.5967
AT1G10130	ECA3	endoplasmic reticulum-type calcium-transporting ATPase 3 [Source:NCBI gene (formerly Entrezgene);Acc:837550]	21.6	24.2	22.54	22.78	19.92	19.17	22.35	20.48	23	23.87	23.19	23.3533	22.86	24.03	22.48	23.1233	20.85	21.94	20.78	21.19	20.43	21.96	22.13	21.5067
AT1G10140	AT1G10140	Uncharacterized conserved protein UCP031279 [Source:NCBI gene (formerly Entrezgene);Acc:837551]	7.06	11.1	6.95	8.37	6.34	5.52	6.83	6.23	14.89	9.36	11.23	11.8267	16.79	16.29	15.4	16.16	19	14.6	19.93	17.8433	19.56	13.3	16.27	16.3767
AT1G10150	AT1G10150	Carbohydrate-binding protein [Source:NCBI gene (formerly Entrezgene);Acc:837552]	7.54	8.51	7.78	7.94333	7.52	10.08	9.49	9.03	8.78	8.31	8.2	8.43	8.96	8.7	7.79	8.48333	10.62	8.39	7.51	8.84	10.06	10.14	6.94	9.04667
AT1G10155	PP2-A10	phloem protein 2-A10 [Source:NCBI gene (formerly Entrezgene);Acc:837553]	0.18	0.59	0.26	0.343333	0.37	1.18	0.6	0.716667	0.61	0.2	0.54	0.45	0.39	0.11	0.55	0.35	0.56	0.84	0.56	0.653333	0.16	0.43	0.89	0.493333
AT1G10170	NFXL1	NF-X-like 1 [Source:NCBI gene (formerly Entrezgene);Acc:837555]	22.56	24.43	27.15	24.7133	22.61	27.31	24.02	24.6467	38.32	25.46	30.93	31.57	26.35	26.13	27.56	26.68	34.84	26.98	40.43	34.0833	28.21	22.57	24.89	25.2233
AT1G10180	AT1G10180	LOW protein: exocyst complex component-like protein [Source:NCBI gene (formerly Entrezgene);Acc:837556]	17.72	18.36	17.99	18.0233	18.54	15.45	18.77	17.5867	19.58	18.96	19.06	19.2	17.94	18.86	15	17.2667	17.39	17.46	15.85	16.9	17.29	16.44	18.9	17.5433
AT1G10200	WLIM1	GATA type zinc finger transcription factor family protein [Source:NCBI gene (formerly Entrezgene);Acc:837558]	138.79	146.51	150.4	145.233	139.67	142.04	159.73	147.147	134	140.79	137.06	137.283	123.14	142.41	122.76	129.437	114.42	126.1	109.99	116.837	127.03	129.33	124.79	127.05
AT1G10210	MPK1	mitogen-activated protein kinase 1 [Source:NCBI gene (formerly Entrezgene);Acc:837559]	4.94	4.71	5.67	5.10667	4.92	5.78	5.51	5.40333	5.94	6.01	5.61	5.85333	7.07	7.28	7.5	7.28333	5.35	5.71	5.34	5.46667	8.12	5.97	7.48	7.19
AT1G10220	AT1G10220	ZCF37 [Source:NCBI gene (formerly Entrezgene);Acc:28717228]	0.12	0.18	0.22	0.173333	0.24	0	0.43	0.223333	0.29	0.25	0.25	0.263333	0.21	0.11	0.39	0.236667	0.14	0.05	0.34	0.176667	0.54	0.24	0.4	0.393333
AT1G10225	AT1G10225	transmembrane protein [Source:NCBI gene (formerly Entrezgene);Acc:837561]	0.21	0.21	1.23	0.55	0.87	0.72	1.07	0.886667	0.43	2.34	0.55	1.10667	0.76	0	0.37	0.376667	1.33	1.17	1.52	1.34	1.27	2.67	0.21	1.38333
AT1G10230	SK18	E3 ubiquitin ligase SCF complex subunit SKP1/ASK1 family protein [Source:NCBI gene (formerly Entrezgene);Acc:837562]	44.31	47.15	45.55	45.67	55.39	41.44	50.46	49.0967	50.48	49.16	48.3	49.3133	35.34	41.74	32.37	36.4833	31.03	37.18	38.42	35.5433	35.49	46.12	40.67	40.76
AT1G10240	FRS11	FAR1-related sequence 11 [Source:NCBI gene (formerly Entrezgene);Acc:837563]	7.43	8.2	7.71	7.78	8.25	7.09	8.63	7.99	8.39	9.23	8.03	8.55	6.56	7.83	6.6	6.99667	6.58	7.85	7.38	7.27	8	7.98	8.15	8.04333
AT1G10270	GRP23	glutamine-rich protein 23 [Source:NCBI gene (formerly Entrezgene);Acc:837566]	17.02	15.41	15.12	15.85	13.65	11.97	12.73	12.7833	15.07	16	13.76	14.9433	10.43	12.89	11.84	11.72	11.57	13.53	14.76	13.2867	12.26	11.73	11.48	11.8233
AT1G10280	AT1G10280	Core-2/I-branching beta-1,6-N-acetylglucosaminyltransferase family protein [Source:NCBI gene (formerly Entrezgene);Acc:837567]	2.54	3.78	3.9	3.40667	4.05	3.93	3.5	3.82667	4.29	3.63	4.48	4.13333	4.93	5.32	4.75	5	3.26	3.68	3.31	3.41667	4.49	3.55	3.8	3.94667
AT1G10290	ADL6	dynamin-like protein 6 [Source:NCBI gene (formerly Entrezgene);Acc:837568]	48.32	48.16	45.95	47.4767	43.87	41.9	45.6	43.79	46.68	47.26	46.73	46.89	46.17	50.4	51.05	49.2067	42.13	46.05	47.78	45.32	45.71	46.31	46.22	46.08
AT1G10300	AT1G10300	Nucleolar GTP-binding protein [Source:NCBI gene (formerly Entrezgene);Acc:837569]	2.25	3.31	1.96	2.50667	2.16	1.32	2.92	2.13333	3.34	2.41	2.26	2.67	1.82	2.69	1.42	1.97667	1.7	2.53	2.17	2.13333	2.75	2.16	2.01	2.30667
AT1G10310	AT1G10310	NAD(P)-binding Rossmann-fold superfamily protein [Source:NCBI gene (formerly Entrezgene);Acc:837570]	35.56	35.95	33.26	34.9233	35.55	35.35	30.61	33.8367	35.79	37.84	42.93	38.8533	41	38.84	40.02	39.9533	38.82	39.39	45.27	41.16	42.8	43.55	43.51	43.2867
AT1G10320	AT1G10320	Zinc finger C-x8-C-x5-C-x3-H type family protein [Source:NCBI gene (formerly Entrezgene);Acc:837571]	14.47	13	11.34	12.9367	14.59	13.59	13.33	13.8367	14.52	14.52	12.83	13.9567	13.92	14.97	13.48	14.1233	13.98	13.21	12.48	13.2233	15.32	13.12	14.69	14.3767
AT1G10330	AT1G10330	Tetratricopeptide repeat (TPR)-like superfamily protein [Source:NCBI gene (formerly Entrezgene);Acc:837572]	2.45	2.31	2.2	2.32	2.52	2.01	2.79	2.44	3.46	2.04	3.26	2.92	2.18	1.59	1.77	1.84667	2.22	2.04	2.49	2.25	2.85	1.53	1.51	1.96333
AT1G10340	AT1G10340	Ankyrin repeat family protein [Source:NCBI gene (formerly Entrezgene);Acc:837573]	0.82	1.25	1.69	1.25333	0.77	1.14	1.33	1.08	1.1	0.87	0.82	0.93	2.25	1.43	4.36	2.68	0.91	1.16	2.76	1.61	1.2	1.25	1.38	1.27667
AT1G10350	AT1G10350	DNAJ heat shock family protein [Source:NCBI gene (formerly Entrezgene);Acc:837574]	8.57	9.78	10.31	9.55333	9.58	9.73	9.97	9.76	10.2	10.19	10.55	10.3133	13.33	13.68	12.9	13.3033	11.73	10.85	10.63	11.07	13.31	11.5	13.11	12.64
AT1G10360	GSTU18	glutathione S-transferase TAU 18 [Source:NCBI gene (formerly Entrezgene);Acc:837575]	24.28	20.35	22.07	22.2333	30.09	28.55	24.7	27.78	13.38	14.25	19.24	15.6233	23.89	19.43	20.25	21.19	21.45	18.1	21.14	20.23	21.7	21.15	26.54	23.13
AT1G10370	ERD9	Glutathione S-transferase family protein [Source:NCBI gene (formerly Entrezgene);Acc:837576]	20.82	27.02	28.62	25.4867	15.91	12.97	19.55	16.1433	22.74	20.86	26.16	23.2533	39.88	33.76	50.22	41.2867	11.75	12.49	21.89	15.3767	21.17	21.81	30.83	24.6033
AT1G10380	AT1G10380	Putative membrane lipoprotein [Source:NCBI gene (formerly Entrezgene);Acc:837577]	10.42	13.34	11.25	11.67	13.45	11.52	10.61	11.86	11.39	10.87	11.11	11.1233	17.94	13.34	16.61	15.9633	7.78	12.73	11.55	10.6867	16.55	17.2	17.79	17.18
AT1G10385	AT1G10385	Vps51/Vps67 family (components of vesicular transport) protein [Source:NCBI gene (formerly Entrezgene);Acc:837578]	0.14	0.19	0.04	0.123333	0.1	0	0.06	0.053333	0.07	0.16	0.04	0.09	0.06	0.07	0.04	0.056667	0.19	0.14	0.12	0.15	0.04	0.07	0.07	0.06
AT1G10390	AT1G10390	Nucleoporin autopeptidase [Source:NCBI gene (formerly Entrezgene);Acc:837579]	45.86	43.63	42.93	44.14	41.48	38.91	41.4	40.5967	46.34	45.8	44.08	45.4067	44.03	43.21	43.71	43.65	40.82	39.37	39.32	39.8367	39.51	38.67	45.61	41.2633
AT1G10400	AT1G10400	UDP-Glycosyltransferase superfamily protein [Source:NCBI gene (formerly Entrezgene);Acc:837580]	1.31	2.84	1.1	1.75	1.78	1.05	1.27	1.36667	1.6	0.87	1.24	1.23667	0	0.83	0.34	0.39	0.4	0.84	0.85	0.696667	0.78	0.26	1.03	0.69
AT1G10410	AT1G10410	CW14 protein (DUF1336) [Source:NCBI gene (formerly Entrezgene);Acc:837581]	20.59	33.17	26.46	26.74	22.22	22.19	25.47	23.2933	36.54	33.81	30.11	33.4867	42.26	40.59	41.82	41.5567	28.88	26.19	32.61	29.2267	37.69	33.35	40.17	37.07
AT1G10417	AT1G10417	RUN/FYVE domain protein [Source:NCBI gene (formerly Entrezgene);Acc:3766692]	0.89	1.82	0.99	1.23333	1.01	1.46	1.58	1.35	1.09	1.75	1.42	1.42	1.75	2.1	1.25	1.7	1.41	1.54	2.27	1.74	1.84	1.42	1.72	1.66
AT1G10430	PP2A-2	protein phosphatase 2A-2 [Source:NCBI gene (formerly Entrezgene);Acc:837583]	28.62	33.87	32.2	31.5633	32.29	33.24	29.33	31.62	33.57	26.92	27.6	29.3633	33.25	34.2	31.85	33.1	28.09	31.58	32.83	30.8333	31.35	33.43	30.12	31.6333
AT1G10450	SNL6	paired amphipathic helix Sin3-like protein [Source:NCBI gene (formerly Entrezgene);Acc:837584]	16.78	17.53	17.38	17.23	14.74	14.56	17.21	15.5033	16.31	18.69	16.86	17.2867	14.15	15.84	14.52	14.8367	14.5	14.71	14.82	14.6767	14.17	13.01	12.76	13.3133
AT1G10455	AT1G10455	B3 DNA-binding domain protein [Source:NCBI gene (formerly Entrezgene);Acc:837585]	0	0	0	0	0	0	0	0	0	0	0.81	0.27	0	0	0	0	0	0	0	0	0.31	0	0	0.103333
AT1G10460	GLP7	germin-like protein 7 [Source:NCBI gene (formerly Entrezgene);Acc:837586]	1.19	1.68	1.06	1.31	0.83	1.13	1.31	1.09	1.05	1.3	1.1	1.15	0.66	0.92	0.55	0.71	0.92	1.37	1.2	1.16333	0.65	0.52	0.64	0.603333
AT1G10470	ARR4	response regulator 4 [Source:NCBI gene (formerly Entrezgene);Acc:837587]	76.25	75.86	65.96	72.69	64.65	49.89	60.78	58.44	52.44	65.62	51.74	56.6	25.53	29.46	22.17	25.72	37.38	43.05	43.09	41.1733	28.91	29.31	25.87	28.03
AT1G10480	ZFP5	zinc finger protein 5 [Source:NCBI gene (formerly Entrezgene);Acc:837588]	1.16	4.07	2.72	2.65	1.26	1.65	2.11	1.67333	2.13	1.88	2.49	2.16667	2.48	2.3	1.24	2.00667	1.08	2.66	1.56	1.76667	2.9	2.93	1.95	2.59333
AT1G10490	AT1G10490	GNAT acetyltransferase (DUF699) [Source:NCBI gene (formerly Entrezgene);Acc:837589]	28.23	26.94	23.38	26.1833	19.82	18.3	21.5	19.8733	24.08	28.59	24.08	25.5833	14.87	17.79	15.48	16.0467	18.42	20.97	19.78	19.7233	14.86	17.44	12.51	14.9367
AT1G10500	CPISCA	chloroplast-localized ISCA-like protein [Source:NCBI gene (formerly Entrezgene);Acc:837590]	78.35	76.15	88.01	80.8367	84.82	89.58	89.17	87.8567	93.87	97.85	112.37	101.363	127.72	125.88	126.33	126.643	107.64	104.49	103.04	105.057	126.32	120.15	130.61	125.693
AT1G10510	emb2004	RNI-like superfamily protein [Source:NCBI gene (formerly Entrezgene);Acc:837591]	56.05	51.72	53.18	53.65	50.51	53.65	54.37	52.8433	37.49	43.58	44.45	41.84	33.44	34.73	34.48	34.2167	43.59	41.28	42.3	42.39	35.15	35.47	30.65	33.7567
AT1G10520	Pol{lambda}	DNA polymerase lambda (POLL) [Source:NCBI gene (formerly Entrezgene);Acc:837592]	3	2.69	2.62	2.77	2.85	2.44	2.83	2.70667	2.04	3.06	2.76	2.62	2.88	2.31	2.39	2.52667	1.95	3.34	3.02	2.77	2.46	2.24	3.29	2.66333
AT1G10522	PRIN2	Serine/Threonine-kinase [Source:NCBI gene (formerly Entrezgene);Acc:837593]	127.57	104.34	104.88	112.263	119.29	105.43	108.78	111.167	77.77	91.76	82.98	84.17	45.35	54.79	47.39	49.1767	93.03	76.81	78.61	82.8167	51.51	62.68	40.38	51.5233
AT1G10530	AT1G10530	D-ribose-binding periplasmic protein [Source:NCBI gene (formerly Entrezgene);Acc:837594]	1.61	3.78	2.53	2.64	1.9	1.95	2.23	2.02667	4.11	2.82	1.81	2.91333	4.42	4.97	2.41	3.93333	2.95	2.43	2.1	2.49333	3.95	1.91	2.62	2.82667
AT1G10540	NAT8	nucleobase-ascorbate transporter 8 [Source:NCBI gene (formerly Entrezgene);Acc:837595]	0.47	0.41	0.3	0.393333	0.61	0.59	0.55	0.583333	0.56	0.59	0.37	0.506667	0.29	0.77	0.5	0.52	0.34	0.63	0.42	0.463333	0.46	0.24	0.52	0.406667
AT1G10550	XTH33	xyloglucan:xyloglucosyl transferase 33 [Source:NCBI gene (formerly Entrezgene);Acc:837596]	1.29	3.46	2.41	2.38667	2.17	1.77	2.18	2.04	2.5	4.48	1.77	2.91667	0.65	1.47	1.1	1.07333	1.9	1.84	3.44	2.39333	0.74	2.36	1.29	1.46333
AT1G10560	PUB18	plant U-box 18 [Source:NCBI gene (formerly Entrezgene);Acc:837597]	0.9	1.34	0.94	1.06	0.73	0.9	1.1	0.91	1.33	1.05	1	1.12667	1.95	1.6	0.84	1.46333	0.7	0.8	1.44	0.98	1.13	0.98	0.63	0.913333
AT1G10570	OTS2	Cysteine proteinases superfamily protein [Source:NCBI gene (formerly Entrezgene);Acc:837598]	17.12	16.65	15.81	16.5267	16.08	15.64	16.22	15.98	15.64	15.83	17.08	16.1833	18.41	19.08	18.57	18.6867	16.55	18.12	16.43	17.0333	18.52	17.29	17.88	17.8967
AT1G10580	AT1G10580	Transducin/WD40 repeat-like superfamily protein [Source:NCBI gene (formerly Entrezgene);Acc:837599]	47.9	47.11	43.57	46.1933	39.88	37.84	43.78	40.5	46.61	48	44.35	46.32	43	42.19	45.14	43.4433	42.43	40.6	43.81	42.28	39.64	40.55	39.87	40.02
AT1G10585	AT1G10585	basic helix-loop-helix (bHLH) DNA-binding superfamily protein [Source:NCBI gene (formerly Entrezgene);Acc:837600]	8.65	11.36	14.21	11.4067	2.62	5.19	4.17	3.99333	21.58	18.64	8.75	16.3233	17.97	9.55	13.95	13.8233	14.16	8.52	23.14	15.2733	14.11	4.09	6.14	8.11333
AT1G10590	AT1G10590	Nucleic acid-binding, OB-fold-like protein [Source:NCBI gene (formerly Entrezgene);Acc:837601]	178.12	177.62	181.53	179.09	174.34	154.89	163.74	164.323	182.17	188.35	171.4	180.64	160.43	168.66	161.14	163.41	150.82	153.77	165.25	156.613	152.82	158.43	144.32	151.857
AT1G10600	AMSH2	associated molecule with the SH3 domain of STAM 2 [Source:NCBI gene (formerly Entrezgene);Acc:837603]	20.04	20.39	17.48	19.3033	27.45	25.63	25.56	26.2133	24.58	25.33	25.75	25.22	24	23.71	20.97	22.8933	26.91	22.23	27.24	25.46	28.05	24.42	24.43	25.6333
AT1G10610	AT1G10610	basic helix-loop-helix (bHLH) DNA-binding superfamily protein [Source:NCBI gene (formerly Entrezgene);Acc:837604]	4.67	3.49	4.03	4.06333	6.03	5.66	4.42	5.37	3.88	4.1	4.22	4.06667	5.36	4.79	4	4.71667	4.66	4.15	4.55	4.45333	5.19	4.5	5.31	5
AT1G10620	PERK11	Protein kinase superfamily protein [Source:NCBI gene (formerly Entrezgene);Acc:837605]	0	0	0.02	0.006667	0	0	0	0	0	0.02	0	0.006667	0	0	0	0	0	0.06	0	0.02	0	0	0	0
AT1G10630	ARFA1F	ADP-ribosylation factor A1F [Source:NCBI gene (formerly Entrezgene);Acc:837606]	90.71	105.51	95.41	97.21	96.16	78.08	97.68	90.64	115.86	102.83	97.89	105.527	108.19	107.5	111.16	108.95	81.73	89.72	94.19	88.5467	103.96	103.75	91.33	99.68
AT1G10640	AT1G10640	Pectin lyase-like superfamily protein [Source:NCBI gene (formerly Entrezgene);Acc:837607]	5.74	4.9	4.36	5	8.77	6.75	7.63	7.71667	4.86	5.07	3.98	4.63667	6.15	5.84	5	5.66333	6.1	5.74	4.66	5.5	7.7	5.95	8.94	7.53
AT1G10650	AT1G10650	SBP (S-ribonuclease binding protein) family protein [Source:NCBI gene (formerly Entrezgene);Acc:837608]	13.12	18.81	15.04	15.6567	13.42	14.43	18.18	15.3433	17.37	18.74	18.41	18.1733	21.25	21.55	20.71	21.17	15.75	16.34	16.1	16.0633	20.54	18.41	18.69	19.2133
AT1G10657	AT1G10657	transmembrane protein [Source:NCBI gene (formerly Entrezgene);Acc:5007676]	14.86	15.93	15.42	15.4033	13.03	21.57	13.62	16.0733	10.61	12.15	15.38	12.7133	16.48	20.49	16.96	17.9767	12.61	12.18	13.33	12.7067	13.9	14.33	12.53	13.5867
AT1G10660	AT1G10660	transmembrane protein [Source:NCBI gene (formerly Entrezgene);Acc:837609]	22.35	19.51	20.13	20.6633	22.09	23.88	22.57	22.8467	19.66	21.19	21.94	20.93	20.14	23.08	21.06	21.4267	23.9	21.6	17.01	20.8367	23.76	20.88	24.11	22.9167
AT1G10670	ACLA-1	ATP-citrate lyase A-1 [Source:NCBI gene (formerly Entrezgene);Acc:837610]	164.59	180.04	178.32	174.317	159.68	151.15	180.24	163.69	179.87	172.71	162.99	171.857	185.21	182.69	178.82	182.24	148.43	159.73	154.38	154.18	173.4	168.52	168.86	170.26
AT1G10680	PGP10	P-glycoprotein 10 [Source:NCBI gene (formerly Entrezgene);Acc:837611]	0.04	0.1	0.09	0.076667	0.01	0.05	0.02	0.026667	0.03	0.17	0.05	0.083333	0	0.06	0.07	0.043333	0.07	0.08	0.01	0.053333	0.01	0.09	0.06	0.053333
AT1G10682	AT1G10682	ncRNA [Source:NCBI gene (formerly Entrezgene);Acc:6241126]	76.78	135.23	90.46	100.823	74.47	65.58	91.39	77.1467	109.2	113.11	79.3	100.537	77.71	75.6	53.73	69.0133	59.52	77.16	72.18	69.62	67.29	45.13	63.74	58.72
AT1G10690	AT1G10690	cyclin-dependent kinase inhibitor [Source:NCBI gene (formerly Entrezgene);Acc:837612]	4.62	5	4.55	4.72333	4.12	3.88	4.35	4.11667	4.97	2.88	3.73	3.86	7.5	7.46	6.76	7.24	6.38	5.93	7.53	6.61333	6.8	6.53	8.23	7.18667
AT1G10700	PRS3	phosphoribosyl pyrophosphate (PRPP) synthase 3 [Source:NCBI gene (formerly Entrezgene);Acc:837613]	22.86	25.28	24.73	24.29	20.26	19.36	22.75	20.79	25.35	26.4	26.91	26.22	29.02	28.36	31.28	29.5533	27.26	26.81	30.54	28.2033	27.39	24.74	24.8	25.6433
AT1G10710	PHS1	poor homologous synapsis 1 [Source:NCBI gene (formerly Entrezgene);Acc:837614]	0.37	0.18	0.43	0.326667	0.43	0.68	0.61	0.573333	0.56	0.39	0.23	0.393333	0.45	0.18	0.4	0.343333	0.58	0.38	0.18	0.38	0.21	0.29	0.18	0.226667
AT1G10720	AT1G10720	BSD domain-containing protein [Source:NCBI gene (formerly Entrezgene);Acc:837615]	15.76	18.16	16.36	16.76	18.25	14.96	18.02	17.0767	18.9	17.16	16.97	17.6767	18.83	19.21	19.79	19.2767	17.28	19.17	15.89	17.4467	21.93	17.93	20.08	19.98
AT1G10730	AT1G10730	Clathrin adaptor complexes medium subunit family protein [Source:NCBI gene (formerly Entrezgene);Acc:837616]	6.99	7.85	7.45	7.43	6.52	6.39	7.04	6.65	8.67	8.3	7.46	8.14333	9.62	9.75	9.63	9.66667	7.33	8.44	6.44	7.40333	9.28	9.17	9.07	9.17333
AT1G10740	AT1G10740	alpha/beta-Hydrolases superfamily protein [Source:NCBI gene (formerly Entrezgene);Acc:837617]	10.68	14.28	13.45	12.8033	15.45	18.8	16.99	17.08	14.32	12.49	13.68	13.4967	14.81	13.67	12.43	13.6367	15.13	12.88	13.53	13.8467	14.36	14.36	13.01	13.91
AT1G10750	AT1G10750	carboxyl-terminal peptidase, putative (DUF239) [Source:NCBI gene (formerly Entrezgene);Acc:837618]	4.01	3.93	2.97	3.63667	3.73	4.47	5.28	4.49333	3.23	4.83	3.76	3.94	3.35	3.82	2.89	3.35333	3.52	3.72	3.3	3.51333	4.05	3.52	3.58	3.71667
AT1G10760	SEX1	Pyruvate phosphate dikinase, PEP/pyruvate binding domain-containing protein [Source:NCBI gene (formerly Entrezgene);Acc:837619]	145.17	133.1	172.45	150.24	131.59	172.5	162.23	155.44	119.94	149.82	178.56	149.44	210.61	206.7	246.48	221.263	150.43	151.29	164.84	155.52	162.23	180.98	220.53	187.913
AT1G10770	AT1G10770	Plant invertase/pectin methylesterase inhibitor superfamily protein [Source:NCBI gene (formerly Entrezgene);Acc:837620]	0.63	1.1	1.4	1.04333	1.55	0.82	0.91	1.09333	0.87	1.26	0.8	0.976667	1.05	0.53	1.41	0.996667	1.29	1.14	1.23	1.22	0.82	0.92	1.02	0.92
AT1G10780	AT1G10780	F-box/RNI-like superfamily protein [Source:NCBI gene (formerly Entrezgene);Acc:837621]	12.54	12.11	10.69	11.78	15.22	10.41	11.66	12.43	9.13	10.34	10.29	9.92	6.89	9.26	6.12	7.42333	8.43	8.41	9.37	8.73667	8.26	6.69	6.19	7.04667
AT1G10790	AT1G10790	hydroxyproline-rich glycoprotein family protein [Source:NCBI gene (formerly Entrezgene);Acc:837622]	0.82	2.33	1.24	1.46333	0.92	1.22	0.84	0.993333	1.4	1.18	1.08	1.22	1.52	1.6	1.18	1.43333	0.52	1.17	0.8	0.83	0.83	1	0.63	0.82
AT1G10800	AT1G10800	voltage-gated hydrogen channel-like protein [Source:NCBI gene (formerly Entrezgene);Acc:837623]	0.79	1.37	1.39	1.18333	1.29	0.9	0.98	1.05667	1.46	0.92	1.93	1.43667	0.79	0.76	2.01	1.18667	0.74	1.6	1.45	1.26333	0.69	0.89	1.57	1.05
AT1G10810	AT1G10810	NAD(P)-linked oxidoreductase superfamily protein [Source:NCBI gene (formerly Entrezgene);Acc:837624]	0.41	1.05	0.85	0.77	0.72	0.62	0.79	0.71	1.85	0.95	1.47	1.42333	1.35	1.22	1.28	1.28333	0.91	0.74	1.25	0.966667	1.21	0.9	0.42	0.843333
AT1G10820	AT1G10820	-	22.6	22.64	21.47	22.2367	25.52	22.87	25.02	24.47	24.34	21.71	23.54	23.1967	22.19	23.62	20.91	22.24	24.95	21.51	21.81	22.7567	25.29	20.95	22.57	22.9367
AT1G10830	Z-ISO	15-cis-zeta-carotene isomerase [Source:NCBI gene (formerly Entrezgene);Acc:837626]	29.23	23.49	25.64	26.12	30.68	29.59	31.31	30.5267	24.65	24.64	25.9	25.0633	26.14	26.96	30.11	27.7367	27.42	26.87	29.2	27.83	25.32	28.11	24.88	26.1033
AT1G10840	TIF3H1	translation initiation factor 3 subunit H1 [Source:NCBI gene (formerly Entrezgene);Acc:837627]	132	128.09	118.56	126.217	109.27	104.11	117.61	110.33	117.22	127.56	117.44	120.74	91.06	99.78	89.78	93.54	103.76	105.09	111.2	106.683	95.46	95.86	84.98	92.1
AT1G10850	AT1G10850	Leucine-rich repeat protein kinase family protein [Source:NCBI gene (formerly Entrezgene);Acc:3766694]	15.84	13.73	14.33	14.6333	16.47	13.84	16.15	15.4867	14.86	14.19	13.72	14.2567	13.02	13.3	11.69	12.67	12.51	11.98	12.67	12.3867	14.89	12.56	13.96	13.8033
AT1G10865	AT1G10865	cytochrome C oxidase assembly factor [Source:NCBI gene (formerly Entrezgene);Acc:5007681]	48.86	59	51.81	53.2233	53.17	49.41	53.09	51.89	75.64	65.98	64.05	68.5567	68.16	66.24	56.39	63.5967	54.14	54.08	58.89	55.7033	68.29	62.66	58.54	63.1633
AT1G10870	AGD4	ARF-GAP domain 4 [Source:NCBI gene (formerly Entrezgene);Acc:837629]	13.2	15.05	13.64	13.9633	14.14	12.45	14.81	13.8	14.41	15.64	13.61	14.5533	13.64	14.55	14.24	14.1433	12.43	12.87	13.62	12.9733	15.05	14	14.37	14.4733
AT1G10880	AT1G10880	core-2/I-branching beta-1,6-n-acetylglucosaminyltransferase family protein [Source:NCBI gene (formerly Entrezgene);Acc:28717231]	0	0	0	0	0	0	0	0	0	0.04	0	0.013333	0	0.05	0.04	0.03	0	0	0	0	0.09	0.15	0	0.08
AT1G10890	AT1G10890	arginine/glutamate-rich 1 protein [Source:NCBI gene (formerly Entrezgene);Acc:837632]	50	54.05	53.92	52.6567	62.99	53.03	53.28	56.4333	52.12	55.39	54.17	53.8933	56.33	59.26	53.46	56.35	54.17	58.33	53.9	55.4667	55.97	53.86	63.63	57.82
AT1G10900	AT1G10900	Phosphatidylinositol-4-phosphate 5-kinase family protein [Source:NCBI gene (formerly Entrezgene);Acc:837633]	16.36	23.27	18.24	19.29	15.19	13.22	17.78	15.3967	22.61	23.77	19.46	21.9467	22.69	21.26	20.08	21.3433	16.68	16.89	16.57	16.7133	19.17	18.64	18.43	18.7467
AT1G10910	EMB3103	Pentatricopeptide repeat (PPR) superfamily protein [Source:NCBI gene (formerly Entrezgene);Acc:837634]	29.87	24.47	30.56	28.3	34.66	34.55	33.32	34.1767	25.8	25.38	29.21	26.7967	23.55	23.31	22.8	23.22	29.42	27.84	27.41	28.2233	25.66	24.86	25.58	25.3667
AT1G10920	LOV1	NB-ARC domain-containing disease resistance protein [Source:NCBI gene (formerly Entrezgene);Acc:837635]	2.71	2.27	2.71	2.56333	3.14	2.88	2.99	3.00333	3.99	3.18	3.98	3.71667	4.83	3.96	4.32	4.37	3.8	3.36	4.06	3.74	4.94	4.58	6.12	5.21333
AT1G10930	RECQ4A	DNA helicase (RECQl4A) [Source:NCBI gene (formerly Entrezgene);Acc:837636]	21.6	18.51	16.74	18.95	16.92	17.33	17.91	17.3867	13.25	16.72	15.33	15.1	10.79	12.42	12.72	11.9767	13.54	14.06	14.44	14.0133	10.93	11.66	10.15	10.9133
AT1G10940	SNRK2.4	Protein kinase superfamily protein [Source:NCBI gene (formerly Entrezgene);Acc:837637]	47.01	49.6	46.55	47.72	22.89	20.61	23.97	22.49	49.38	49.66	47.52	48.8533	52.8	50.87	51.19	51.62	21.58	20.6	19.77	20.65	25.01	21.49	29.22	25.24
AT1G10950	TMN1	transmembrane nine 1 [Source:NCBI gene (formerly Entrezgene);Acc:837638]	83.86	86.95	81.11	83.9733	72.03	74.26	82.43	76.24	80.26	85.89	79.77	81.9733	82.81	83.74	79.15	81.9	65.5	74.85	72.57	70.9733	73.28	69.7	70.39	71.1233
AT1G10960	FD1	ferredoxin 1 [Source:NCBI gene (formerly Entrezgene);Acc:837639]	337.49	240.61	288.35	288.817	397.61	451.95	390.45	413.337	320.21	314.71	405.09	346.67	415.96	392.94	463.61	424.17	615.94	531.36	672.13	606.477	528.53	555.81	567.22	550.52
AT1G10970	ZIP4	zinc transporter [Source:NCBI gene (formerly Entrezgene);Acc:837640]	4.57	5.27	4.16	4.66667	4.25	3.95	4.28	4.16	6.21	4.72	4.94	5.29	6.12	4.19	3.88	4.73	4.67	4.37	5.18	4.74	7.25	5.06	6.75	6.35333
AT1G10980	AT1G10980	Lung seven transmembrane receptor family protein [Source:NCBI gene (formerly Entrezgene);Acc:837641]	0.87	1.14	0.86	0.956667	1.06	1.03	1	1.03	0.88	0.98	0.94	0.933333	0.84	0.73	0.57	0.713333	0.7	0.68	0.46	0.613333	0.92	1	0.83	0.916667
AT1G10990	AT1G10990	transmembrane protein [Source:NCBI gene (formerly Entrezgene);Acc:837642]	11.89	10.91	11.03	11.2767	10.4	9.9	9.91	10.07	17.55	17.53	16.35	17.1433	15.47	18.27	17	16.9133	30.94	30.49	28.8	30.0767	28.25	25.87	20.96	25.0267
AT1G11000	MLO4	Seven transmembrane MLO family protein [Source:NCBI gene (formerly Entrezgene);Acc:837643]	6.89	9.03	7.38	7.76667	8.04	6.56	9.77	8.12333	12.33	9.81	9.53	10.5567	9.35	12.07	8.14	9.85333	8.79	10.89	8.55	9.41	10.28	9.9	10.67	10.2833
AT1G11020	AT1G11020	RING/FYVE/PHD zinc finger superfamily protein [Source:NCBI gene (formerly Entrezgene);Acc:837644]	8.8	11.29	9.34	9.81	8.13	10.82	10.51	9.82	12.49	11	10.31	11.2667	12.25	11.99	12.4	12.2133	10.36	10.88	9.06	10.1	10.26	10.41	10.94	10.5367
AT1G11040	AT1G11040	HSP40/DnaJ peptide-binding protein [Source:NCBI gene (formerly Entrezgene);Acc:837645]	0.04	0	0.03	0.023333	0	0.07	0	0.023333	0.04	0	0.03	0.023333	0	0.15	0	0.05	0	0	0.07	0.023333	0	0	0	0
AT1G11050	AT1G11050	Protein kinase superfamily protein [Source:NCBI gene (formerly Entrezgene);Acc:837646]	4.12	8.1	7.95	6.72333	4.53	11.12	8.44	8.03	9.82	8.84	9.82	9.49333	8.26	11.36	10.9	10.1733	12.02	10.41	12.1	11.51	8.08	9.4	11.34	9.60667
AT1G11060	AT1G11060	WAPL (Wings apart-like protein regulation of heterochromatin) protein [Source:NCBI gene (formerly Entrezgene);Acc:837647]	9.05	9.11	8.49	8.88333	7.47	7.58	7.84	7.63	8.41	9.03	9.11	8.85	7.39	9.32	8.44	8.38333	7.97	8.25	8.6	8.27333	8.91	8.64	9.08	8.87667
AT1G11070	AT1G11070	hydroxyproline-rich glycoprotein family protein [Source:NCBI gene (formerly Entrezgene);Acc:837648]	0.17	0.28	0.35	0.266667	0.17	0.32	0.23	0.24	0.46	0.37	0.21	0.346667	0.54	0.12	0.22	0.293333	0.37	0.19	0.05	0.203333	0.29	0.27	0.33	0.296667
AT1G11080	scpl31	serine carboxypeptidase-like 31 [Source:NCBI gene (formerly Entrezgene);Acc:837649]	7.61	10.58	6.48	8.22333	7.3	7.54	9.98	8.27333	5.21	9.4	7.06	7.22333	2.51	3.99	2.51	3.00333	5.18	9.6	5.68	6.82	3.46	2.87	5.14	3.82333
AT1G11090	AT1G11090	alpha/beta-Hydrolases superfamily protein [Source:NCBI gene (formerly Entrezgene);Acc:837650]	7.13	5.54	7.97	6.88	5.6	6.71	6.71	6.34	6.4	5.19	5.58	5.72333	7.29	8.55	8.39	8.07667	6.34	7.94	8.59	7.62333	6.46	10.24	2.1	6.26667
AT1G11100	AT1G11100	SNF2 domain-containing protein / helicase domain-containing protein / zinc finger protein-like protein [Source:NCBI gene (formerly Entrezgene);Acc:837651]	1.2	1.46	1.11	1.25667	0.83	1.1	1.43	1.12	1.96	1.25	1.39	1.53333	1.37	1.44	1.24	1.35	1.19	1.43	2	1.54	1.19	1.06	1.34	1.19667
AT1G11110	AT1G11110	LisH and RanBPM domains containing protein [Source:NCBI gene (formerly Entrezgene);Acc:837652]	0	0	0	0	0	0	0.05	0.016667	0.1	0.05	0	0.05	0	0	0	0	0.06	0.09	0.16	0.103333	0	0	0	0
AT1G11112	AT1G11112	-	3.72	3.6	1.54	2.95333	5.54	2.27	3.53	3.78	2.96	4.34	2.9	3.4	1.17	1.8	1.31	1.42667	1.3	2.08	4.1	2.49333	2.6	2.35	1.96	2.30333
AT1G11120	AT1G11120	CTTNBP 2 amino-terminal-like protein [Source:NCBI gene (formerly Entrezgene);Acc:837653]	7.68	7.65	6.33	7.22	6.56	5.83	8.36	6.91667	10.19	8.76	6.74	8.56333	6.57	10.03	7	7.86667	9.02	8.2	6.84	8.02	9.03	7.41	8.49	8.31
AT1G11125	AT1G11125	-	1.51	2.76	0.97	1.74667	2.54	1.72	2.1	2.12	2.69	2.11	2.56	2.45333	2.06	3.77	2.66	2.83	2.63	3.02	2.42	2.69	3.31	4.38	3.93	3.87333
AT1G11130	SUB	Leucine-rich repeat protein kinase family protein [Source:NCBI gene (formerly Entrezgene);Acc:837654]	24.51	27.57	20.17	24.0833	23.07	22.06	24.64	23.2567	19.46	22.18	20.46	20.7	16.67	19.11	16.84	17.54	17.88	20.6	18.93	19.1367	18.81	18.28	18	18.3633
AT1G11160	AT1G11160	Transducin/WD40 repeat-like superfamily protein [Source:NCBI gene (formerly Entrezgene);Acc:837657]	2.92	3.99	3.02	3.31	2.82	2.64	3.8	3.08667	2.99	3.68	3.41	3.36	2.26	2.6	1.93	2.26333	2.49	2.69	2.95	2.71	2.28	2.79	2.29	2.45333
AT1G11170	AT1G11170	lysine ketoglutarate reductase trans-splicing-like protein (DUF707) [Source:NCBI gene (formerly Entrezgene);Acc:837658]	2.48	4.19	2.79	3.15333	3.82	2.9	3.06	3.26	3.24	3.92	4.19	3.78333	4.18	3.87	4.56	4.20333	2.51	3.52	3	3.01	3.59	3.88	3.55	3.67333
AT1G11175	AT1G11175	ncRNA [Source:NCBI gene (formerly Entrezgene);Acc:6241237]	8.43	9.31	7.41	8.38333	6.32	8.01	8.7	7.67667	8.67	7.35	6.4	7.47333	9.63	10.1	8.19	9.30667	10.62	6.56	7.85	8.34333	14.46	10.88	13.14	12.8267
AT1G11180	SCAMP2	Secretory carrier membrane protein (SCAMP) family protein [Source:NCBI gene (formerly Entrezgene);Acc:837659]	16.24	12.04	15.78	14.6867	13.01	15.21	17.17	15.13	9.71	13.43	13.01	12.05	13.67	13.74	15.12	14.1767	12.77	12.82	10.38	11.99	12.75	13.83	15.3	13.96
AT1G11185	AT1G11185	ncRNA [Source:NCBI gene (formerly Entrezgene);Acc:5007682]	5.58	5.13	5.99	5.56667	2.93	3.56	5.02	3.83667	6.18	6.16	5.55	5.96333	1.97	3.42	2.29	2.56	4.99	5.47	6.32	5.59333	1.98	2.78	3.08	2.61333
AT1G11190	BFN1	bifunctional nuclease i [Source:NCBI gene (formerly Entrezgene);Acc:837660]	1.41	1.51	1.56	1.49333	0.66	0.64	1.82	1.04	1.27	1.38	1.87	1.50667	1.77	1.53	2.81	2.03667	0.49	0.62	0.76	0.623333	1.08	1.04	0.94	1.02
AT1G11200	AT1G11200	organic solute transporter ostalpha protein (DUF300) [Source:NCBI gene (formerly Entrezgene);Acc:837661]	15.18	16.19	17.19	16.1867	15.4	14.27	17.64	15.77	17	18.8	18.91	18.2367	20.64	22.96	24	22.5333	17.57	18.46	20.18	18.7367	21.27	20.21	18.8	20.0933
AT1G11210	AT1G11210	cotton fiber protein, putative (DUF761) [Source:NCBI gene (formerly Entrezgene);Acc:837662]	15.99	21.85	20.45	19.43	18.2	22.1	22.07	20.79	20	22.09	26.43	22.84	33.32	32.26	34.98	33.52	21.32	24.37	25.35	23.68	30.55	32.02	34.07	32.2133
AT1G11220	AT1G11220	cotton fiber, putative (DUF761) [Source:NCBI gene (formerly Entrezgene);Acc:837663]	5.33	5.83	4.66	5.27333	6.06	4.34	5.27	5.22333	5.74	3.3	3.99	4.34333	3.6	3.55	2.91	3.35333	4.5	4.71	4.58	4.59667	3.45	2.91	3.96	3.44
AT1G11240	AT1G11240	ribosomal RNA-processing protein [Source:NCBI gene (formerly Entrezgene);Acc:837665]	33.28	34.43	29.97	32.56	32.68	26.77	30.74	30.0633	35.12	34.47	31.25	33.6133	26.41	32.26	23.49	27.3867	26	28.3	27.74	27.3467	24.87	24.79	23.29	24.3167
AT1G11250	SYP125	syntaxin of plants 125 [Source:NCBI gene (formerly Entrezgene);Acc:837666]	0	0	0	0	0	0.04	0.11	0.05	0.17	0.04	0	0.07	0	0	0	0	0	0.07	0.04	0.036667	0.04	0.04	0	0.026667
AT1G11260	STP1	sugar transporter 1 [Source:NCBI gene (formerly Entrezgene);Acc:837667]	24.4	20.54	24.6	23.18	24.48	35.59	28.81	29.6267	25.28	22	27.77	25.0167	27.3	27.59	28.64	27.8433	34.78	37.66	34.11	35.5167	29.37	35.05	41.85	35.4233
AT1G11270	AT1G11270	F-box and associated interaction domains-containing protein [Source:NCBI gene (formerly Entrezgene);Acc:837669]	4.26	3.81	3.69	3.92	4.2	4.41	5.02	4.54333	5.16	4.6	3.79	4.51667	5.12	5.64	4.54	5.1	4.94	4.12	3.58	4.21333	4.71	4.52	4.19	4.47333
AT1G11280	AT1G11280	S-locus lectin protein kinase family protein [Source:NCBI gene (formerly Entrezgene);Acc:837670]	16.75	17.13	16.22	16.7	16.68	15.92	17.01	16.5367	15.43	17.78	16.3	16.5033	13.3	16.48	13.39	14.39	13.77	13.67	14.93	14.1233	13.55	13.1	14.49	13.7133
AT1G11290	CRR22	Pentatricopeptide repeat (PPR) superfamily protein [Source:NCBI gene (formerly Entrezgene);Acc:837671]	5.28	5.38	5.18	5.28	6.84	7.5	6.08	6.80667	5.23	5.43	5.63	5.43	4.63	4.35	4.51	4.49667	6.11	5.42	5.66	5.73	5.27	4.08	5.07	4.80667
AT1G11300	AT1G11300	G-type lectin S-receptor-like Serine/Threonine-kinase [Source:NCBI gene (formerly Entrezgene);Acc:837672]	1.19	1.04	0.8	1.01	0.82	0.96	1.32	1.03333	3.82	4.57	4.88	4.42333	8.3	9.1	10.33	9.24333	3.28	4.33	3.31	3.64	6.84	6.25	10.59	7.89333
AT1G11303	AT1G11303	G-type lectin S-receptor-like Serine/Threonine-kinase [Source:NCBI gene (formerly Entrezgene);Acc:28717232]	5.28	3.61	4.17	4.35333	4.12	4.68	4.71	4.50333	5.09	5.09	4.71	4.96333	5.8	5.98	5.73	5.83667	4.8	4.85	5.16	4.93667	4.87	5.24	4.69	4.93333
AT1G11310	MLO2	Seven transmembrane MLO family protein [Source:NCBI gene (formerly Entrezgene);Acc:837673]	57.91	61.04	62.79	60.58	55.58	69.17	65.56	63.4367	70.84	64.98	71.12	68.98	93.99	86.28	99.78	93.35	76.43	71.59	78.3	75.44	85.76	87.83	94.79	89.46
AT1G11320	AT1G11320	GDSL esterase/lipase [Source:NCBI gene (formerly Entrezgene);Acc:837674]	6.58	6.1	7.14	6.60667	5.74	4.46	6.24	5.48	5.51	5.75	5.3	5.52	4.51	5.17	4.49	4.72333	5.46	6.21	5.41	5.69333	5.61	5.28	3.72	4.87
AT1G11330	AT1G11330	S-locus lectin protein kinase family protein [Source:NCBI gene (formerly Entrezgene);Acc:837675]	12.38	13.31	12.11	12.6	7.37	9.31	12.11	9.59667	17.34	19.25	17.53	18.04	19.56	21.79	23.52	21.6233	14.31	15.27	18.5	16.0267	21.51	21.34	20.95	21.2667
AT1G11340	AT1G11340	G-type lectin S-receptor-like Serine/Threonine-kinase [Source:NCBI gene (formerly Entrezgene);Acc:837676]	1.56	1.84	2.47	1.95667	2.52	2.77	2.81	2.7	1.37	1.6	1.87	1.61333	1.5	1.62	2.06	1.72667	2.7	2.18	2.17	2.35	1.82	2.41	2.62	2.28333
AT1G11350	SD1-13	S-domain-1 13 [Source:NCBI gene (formerly Entrezgene);Acc:837677]	15.38	10.91	16.42	14.2367	12.79	17.99	16.44	15.74	13.79	13.35	12.95	13.3633	11.55	13.54	13.79	12.96	15.71	16.21	12.86	14.9267	12.57	13.99	14.74	13.7667
AT1G11360	AT1G11360	Adenine nucleotide alpha hydrolases-like superfamily protein [Source:NCBI gene (formerly Entrezgene);Acc:837678]	26.11	25.64	24.53	25.4267	26.94	26.82	28.13	27.2967	25.13	23.68	23.08	23.9633	29.7	29.12	29.65	29.49	26	29.96	25.9	27.2867	31.26	29.28	29.13	29.89
AT1G11362	AT1G11362	Plant invertase/pectin methylesterase inhibitor superfamily protein [Source:NCBI gene (formerly Entrezgene);Acc:6240451]	0.48	0.6	0.79	0.623333	0.12	1.04	0.4	0.52	0	0.2	0.1	0.1	0.43	0	0.1	0.176667	0	0.1	0	0.033333	0	0.26	0	0.086667
AT1G11380	AT1G11380	PLAC8 family protein [Source:NCBI gene (formerly Entrezgene);Acc:837680]	10.96	15.19	12.16	12.77	12.21	14.25	13.45	13.3033	9.79	13.55	8.34	10.56	10.31	9.19	7.92	9.14	9.61	10.92	10.95	10.4933	10.63	10.39	11.22	10.7467
AT1G11390	AT1G11390	Protein kinase superfamily protein [Source:NCBI gene (formerly Entrezgene);Acc:837681]	14.79	16.93	15.76	15.8267	13.67	12.65	13.84	13.3867	17.82	17.5	16.37	17.23	13.62	14.46	14.33	14.1367	13.1	13.05	16.9	14.35	13.12	14.14	12.87	13.3767
AT1G11400	PYM	partner of Y14-MAGO [Source:NCBI gene (formerly Entrezgene);Acc:837682]	22.4	25.72	23.97	24.03	28.12	24.16	25.87	26.05	27.12	27.18	26.34	26.88	27.33	27.53	22.51	25.79	23.34	20.41	20.72	21.49	25.58	26.69	29.46	27.2433
AT1G11410	AT1G11410	S-locus lectin protein kinase family protein [Source:NCBI gene (formerly Entrezgene);Acc:837683]	6.21	5.16	7.07	6.14667	5.3	7.36	7.45	6.70333	4.63	5.02	6.46	5.37	6.94	7.72	8.62	7.76	4.94	5	6.4	5.44667	6.59	6.22	7.93	6.91333
AT1G11420	DUF2	at domain protein (DOMAIN OF UNKNOWN FUNCTION 724 2) [Source:NCBI gene (formerly Entrezgene);Acc:837684]	5.35	6.88	4.32	5.51667	5.58	5.37	6.25	5.73333	5.66	6.21	5.73	5.86667	4.03	6.57	3.71	4.77	4.9	5.33	3.73	4.65333	3.89	5.02	5.41	4.77333
AT1G11430	MORF9	plastid developmental protein DAG [Source:NCBI gene (formerly Entrezgene);Acc:837685]	249.66	190.46	212.37	217.497	251.26	241.74	227.72	240.24	181.11	195.63	190.44	189.06	155.59	151.32	174.9	160.603	235.1	220.32	210.2	221.873	175.65	196.19	170.93	180.923
AT1G11440	AT1G11440	-	9.09	9.33	11.63	10.0167	10.35	11.84	11.67	11.2867	8.07	9.23	9.11	8.80333	11.38	11.7	10.69	11.2567	9.33	9.73	7.81	8.95667	10.82	10.51	12.18	11.17
AT1G11450	UMAMIT27	nodulin MtN21 /EamA-like transporter family protein [Source:NCBI gene (formerly Entrezgene);Acc:837687]	12.61	19.73	10.1	14.1467	9.91	10.05	14.17	11.3767	11.98	15.31	14.15	13.8133	10.43	16.07	10.65	12.3833	11.46	12.51	10.05	11.34	14.96	12.65	14.28	13.9633
AT1G11460	UMAMIT26	nodulin MtN21 /EamA-like transporter family protein [Source:NCBI gene (formerly Entrezgene);Acc:837688]	1.15	0.94	0.63	0.906667	2.14	1.11	1.69	1.64667	1.01	0.71	1.25	0.99	1.08	0.81	0.71	0.866667	0.91	1.19	0.92	1.00667	1.18	0.88	1.05	1.03667
AT1G11475	NRPB10	RNA polymerases N / 8 kDa subunit [Source:NCBI gene (formerly Entrezgene);Acc:837690]	143.08	153.43	143.56	146.69	122.92	122.51	121.38	122.27	146.53	170.34	133.91	150.26	96.95	111.98	115.39	108.107	93.54	119.28	121.45	111.423	106.92	106.6	102.29	105.27
AT1G11480	AT1G11480	eukaryotic translation initiation factor-like protein [Source:NCBI gene (formerly Entrezgene);Acc:837691]	38.25	45.16	42.79	42.0667	40.83	36.96	43.95	40.58	48.79	43.81	45.58	46.06	50.35	54.07	47.76	50.7267	39.71	42.51	39.45	40.5567	47.5	44.69	50.2	47.4633
AT1G11490	AT1G11490	zinc finger (C2H2 type) family protein [Source:NCBI gene (formerly Entrezgene);Acc:837692]	0.15	0.1	0.19	0.146667	0.42	0.18	0.4	0.333333	0.26	0.75	0.3	0.436667	0.32	0.25	0.38	0.316667	0.41	0.33	0.1	0.28	0.19	0.41	0.15	0.25
AT1G11500	AT1G11500	transmembrane protein, putative (DUF1218) [Source:NCBI gene (formerly Entrezgene);Acc:837693]	0.63	0.75	0.26	0.546667	0.79	0.32	0.78	0.63	0.35	1.26	1.18	0.93	1.33	0.87	2.06	1.42	0.65	1.08	0.55	0.76	1.18	0.47	0.37	0.673333
AT1G11530	CXXS1	C-terminal cysteine residue is changed to a serine 1 [Source:NCBI gene (formerly Entrezgene);Acc:837696]	54.7	52.79	67.51	58.3333	57.43	72.14	80.66	70.0767	44.08	50.53	50.21	48.2733	48.13	49.94	46.19	48.0867	57.78	67.53	51.74	59.0167	54.29	44.83	61.75	53.6233
AT1G11540	AT1G11540	Sulfite exporter TauE/SafE family protein [Source:NCBI gene (formerly Entrezgene);Acc:837697]	2.6	3.73	3.12	3.15	1.04	1.2	2.52	1.58667	2.56	2.1	2.1	2.25333	1.02	1.46	0.9	1.12667	1.06	2.58	2.6	2.08	1.67	1.48	1.94	1.69667
AT1G11545	XTH8	xyloglucan endotransglucosylase/hydrolase 8 [Source:NCBI gene (formerly Entrezgene);Acc:837698]	36.7	38.49	33.21	36.1333	32.72	24.79	29.85	29.12	37.51	29.57	22.53	29.87	20.89	25.5	17.65	21.3467	26.47	26.42	22.94	25.2767	19.65	26.67	17.18	21.1667
AT1G11560	AT1G11560	Oligosaccharyltransferase complex/magnesium transporter family protein [Source:NCBI gene (formerly Entrezgene);Acc:837699]	0.11	0.17	0.05	0.11	0	0	0.14	0.046667	0.06	0.05	0	0.036667	0.05	0.28	0.1	0.143333	0	0.1	0.06	0.053333	0.11	0	0.06	0.056667
AT1G11570	NTL	NTF2-like protein [Source:NCBI gene (formerly Entrezgene);Acc:837700]	2.67	3.22	2.26	2.71667	2.36	2.53	3.83	2.90667	3.99	3.26	4.15	3.8	3.44	3.58	2.58	3.2	4.91	2	4.47	3.79333	2.34	0.79	3.96	2.36333
AT1G11580	PMEPCRA	methylesterase PCR A [Source:NCBI gene (formerly Entrezgene);Acc:837701]	89.75	152.67	98.62	113.68	62.33	55.7	81.35	66.46	100.13	97.94	86.44	94.8367	72.66	78.24	69.62	73.5067	67.87	97.93	81.25	82.35	80.12	75.07	72.66	75.95
AT1G11590	AT1G11590	Plant invertase/pectin methylesterase inhibitor superfamily [Source:NCBI gene (formerly Entrezgene);Acc:837702]	0	0.07	0.02	0.03	0	0.03	0.06	0.03	0	0	0.03	0.01	0	0	0	0	0	0	0	0	0.03	0	0	0.01
AT1G11591	AT1G11591	-	0	0	0	0	0	0	0	0	0	0	0.13	0.043333	0	0	0	0	0	0	0	0	0	0	0	0
AT1G11592	AT1G11592	ncRNA [Source:NCBI gene (formerly Entrezgene);Acc:5007684]	17.76	20.03	14.58	17.4567	22.19	14.17	16.91	17.7567	17.58	17.2	15.86	16.88	15.33	14.54	15.37	15.08	17.15	15.36	17	16.5033	17.68	17.12	15.37	16.7233
AT1G11600	CYP77B1	cytochrome P450, family 77, subfamily B, polypeptide 1 [Source:NCBI gene (formerly Entrezgene);Acc:837704]	20.29	13.08	19.45	17.6067	17.88	19.8	19.35	19.01	9.77	11.89	13.46	11.7067	10.04	10.73	8.47	9.74667	14.09	14.7	16.45	15.08	9.66	9.87	11.14	10.2233
AT1G11608	AT1G11608	F-box associated ubiquitination effector family protein [Source:NCBI gene (formerly Entrezgene);Acc:6240907]	0	0	0	0	0	0	0	0	0	0.14	0	0.046667	0	0.11	0	0.036667	0	0	0	0	0	0	0	0
AT1G11610	CYP71A18	cytochrome P450, family 71, subfamily A, polypeptide 18 [Source:NCBI gene (formerly Entrezgene);Acc:837705]	0.07	0	0.03	0.033333	0.08	0	0	0.026667	0.38	0.81	0.57	0.586667	0.76	0.75	1.44	0.983333	0.68	0.83	0.72	0.743333	0.55	0.73	0.77	0.683333
AT1G11630	AT1G11630	Tetratricopeptide repeat (TPR)-like superfamily protein [Source:NCBI gene (formerly Entrezgene);Acc:837707]	14.87	14.7	12.99	14.1867	14.11	12.9	13.94	13.65	13.32	14.4	13.26	13.66	13.28	11.23	12.48	12.33	12.49	12.62	11.47	12.1933	14.38	12.58	12.11	13.0233
AT1G11650	RBP45B	RNA-binding (RRM/RBD/RNP motifs) family protein [Source:NCBI gene (formerly Entrezgene);Acc:837708]	245.94	241.18	241.67	242.93	217.52	236.43	232.2	228.717	241.4	246.21	246.64	244.75	252.03	234.1	255.01	247.047	235.26	249.86	246.18	243.767	235.27	249.22	238.38	240.957
AT1G11655	AT1G11655	-	0.46	1.37	1.88	1.23667	0.16	0.52	0.76	0.48	1.37	0.38	1.17	0.973333	0.41	1.47	0.13	0.67	0.18	0.94	0.46	0.526667	0.15	1	0.15	0.433333
AT1G11660	AT1G11660	heat shock protein 70 (Hsp 70) family protein [Source:NCBI gene (formerly Entrezgene);Acc:837710]	28.33	30.56	28.21	29.0333	23.48	23.91	27.83	25.0733	28.94	30.11	27.77	28.94	24.48	29.31	28.74	27.51	24.47	25.8	24.65	24.9733	24.45	25.94	27.95	26.1133
AT1G11670	AT1G11670	MATE efflux family protein [Source:NCBI gene (formerly Entrezgene);Acc:837711]	18.08	27.98	22.67	22.91	17.36	17.2	23.06	19.2067	22.72	22.03	19.09	21.28	17.32	18.13	15.94	17.13	15.95	22.79	20.78	19.84	17.4	18.17	22.65	19.4067
AT1G11680	CYP51G1	CYTOCHROME P450 51G1 [Source:NCBI gene (formerly Entrezgene);Acc:837712]	56.39	60.16	58.23	58.26	54.47	49.67	56.22	53.4533	64.8	52.98	53.56	57.1133	55.43	62.46	50.78	56.2233	47.03	48.88	47.33	47.7467	56.26	51.81	55.55	54.54
AT1G11690	AT1G11690	BRANCHLESS TRICHOME-like protein [Source:NCBI gene (formerly Entrezgene);Acc:837713]	0	0	0	0	0.12	0	0	0.04	0	0	0	0	0	0	0	0	0	0	0	0	0	0	0	0
AT1G11700	AT1G11700	senescence regulator (Protein of unknown function, DUF584) [Source:NCBI gene (formerly Entrezgene);Acc:837714]	9.51	8.59	6.58	8.22667	11.94	10.93	8.29	10.3867	10.07	10.73	9.44	10.08	16.68	14.4	15.45	15.51	14.62	14.74	12.04	13.8	24.6	22.55	20.79	22.6467
AT1G11710	AT1G11710	Pentatricopeptide repeat (PPR) superfamily protein [Source:NCBI gene (formerly Entrezgene);Acc:837715]	4.07	4.2	3.87	4.04667	3.79	2.83	3.75	3.45667	4.42	4.31	4.31	4.34667	3.3	3.63	2.54	3.15667	3	3.03	2.88	2.97	2.92	3.03	2.59	2.84667
AT1G11720	SS3	starch synthase 3 [Source:NCBI gene (formerly Entrezgene);Acc:837716]	19.41	16.83	21.59	19.2767	20.09	23.22	22.67	21.9933	16.56	18.54	19.77	18.29	21.08	18.6	20.83	20.17	24.34	20.13	20.99	21.82	19.68	22.12	22.81	21.5367
AT1G11730	AT1G11730	Galactosyltransferase family protein [Source:NCBI gene (formerly Entrezgene);Acc:837717]	2.24	2.93	2.66	2.61	2.87	2.44	2.55	2.62	2.58	2.22	2.68	2.49333	2.35	2.61	2.46	2.47333	1.99	2.48	2.02	2.16333	2.41	2.38	2.41	2.4
AT1G11735	ath-MIR171b	ath-MIR171b [Source:miRBase;Acc:MI0000989]	2.96	0.59	0.86	1.47	2.67	1.47	2.73	2.29	3.2	2.22	0.26	1.89333	1.31	1.7	2.54	1.85	1.5	2.49	2.43	2.14	3.26	2.42	0.58	2.08667
AT1G11740	AT1G11740	ankyrin repeat family protein [Source:NCBI gene (formerly Entrezgene);Acc:837718]	0.61	0.45	0.62	0.56	0.45	0.49	0.59	0.51	0.57	0.43	0.23	0.41	0.28	0.1	0.2	0.193333	0.06	0.4	0.26	0.24	0.3	0.25	0.08	0.21
AT1G11750	CLPP6	CLP protease proteolytic subunit 6 [Source:NCBI gene (formerly Entrezgene);Acc:837719]	201.98	178.97	195.93	192.293	200.28	211.9	207.23	206.47	172.54	179.24	180.99	177.59	163.32	171.16	177.7	170.727	190.98	176.25	178.67	181.967	154.08	164.56	158.37	159.003
AT1G11755	LEW1	Undecaprenyl pyrophosphate synthetase family protein [Source:NCBI gene (formerly Entrezgene);Acc:5007686]	13.06	12.07	13.43	12.8533	11.15	13.94	13.61	12.9	11.99	13.79	11.67	12.4833	10.64	13.87	12.65	12.3867	11.28	10.39	12.77	11.48	12.53	11.78	11.84	12.05
AT1G11760	MED32	mediator of RNA polymerase II transcription subunit-like protein [Source:NCBI gene (formerly Entrezgene);Acc:837720]	10.09	14.09	11.42	11.8667	14.17	11.49	12.34	12.6667	11.34	13.41	12.72	12.49	13.72	11.83	11.63	12.3933	14.38	13.36	11.46	13.0667	13.53	13.05	12.66	13.08
AT1G11780	AT1G11780	oxidoreductase, 2OG-Fe(II) oxygenase family protein [Source:NCBI gene (formerly Entrezgene);Acc:837723]	16.43	15.46	14.64	15.51	16.49	14.07	13.95	14.8367	16.14	17.76	15.21	16.37	12.82	13.62	11.48	12.64	13.67	14.72	14.67	14.3533	14.66	13.03	11.88	13.19
AT1G11785	AT1G11785	transmembrane protein [Source:NCBI gene (formerly Entrezgene);Acc:5007687]	0	0.44	0	0.146667	0	0	0	0	0.74	0.12	0.13	0.33	0.66	0.57	0.51	0.58	0	0.13	0.29	0.14	1	0.16	0.44	0.533333
AT1G11790	ADT1	arogenate dehydratase 1 [Source:NCBI gene (formerly Entrezgene);Acc:837725]	35.39	29.85	30.59	31.9433	31.61	30.78	35.69	32.6933	26.79	28.38	33.64	29.6033	35.07	32.13	32.91	33.37	31.11	28.68	34.77	31.52	29.07	31.15	28.31	29.51
AT1G11800	AT1G11800	endonuclease/exonuclease/phosphatase family protein [Source:NCBI gene (formerly Entrezgene);Acc:837726]	9.34	9.57	9.66	9.52333	9.56	9.93	10.34	9.94333	9	11.77	10.47	10.4133	9.21	8.12	8.47	8.6	8.83	8.98	9.83	9.21333	8.14	8.6	7.42	8.05333
AT1G11820	AT1G11820	O-Glycosyl hydrolases family 17 protein [Source:NCBI gene (formerly Entrezgene);Acc:837730]	67.17	58.5	60.5	62.0567	64.47	59.96	67.11	63.8467	45.15	54.51	49.74	49.8	33.59	34.95	34.4	34.3133	44.38	44.48	43.25	44.0367	32.7	36.19	33.98	34.29
AT1G11840	GLX1	glyoxalase/bleomycin resistance protein/dioxygenase superfamily protein [Source:NCBI gene (formerly Entrezgene);Acc:837731]	293.64	445.77	291.54	343.65	248.11	248.8	313.22	270.043	363.79	385.86	378.36	376.003	369.19	469.5	362.78	400.49	245.34	319.92	259.6	274.953	364.67	343.05	394.49	367.403
AT1G11850	AT1G11850	transmembrane protein [Source:NCBI gene (formerly Entrezgene);Acc:837732]	20.37	11.18	13.72	15.09	17.17	18.27	13.83	16.4233	11.93	12.46	18.19	14.1933	11.65	14.16	12.41	12.74	16.14	13.23	14.48	14.6167	13.39	8.79	14.58	12.2533
AT1G11860	AT1G11860	Glycine cleavage T-protein family [Source:NCBI gene (formerly Entrezgene);Acc:837733]	570.22	511.36	632.68	571.42	779.59	815.23	752.02	782.28	481.96	483.86	613.02	526.28	559.38	528.96	541.19	543.177	640.81	568.97	593.34	601.04	563.73	557.21	662.31	594.417
AT1G11870	SRS	Seryl-tRNA synthetase [Source:NCBI gene (formerly Entrezgene);Acc:837734]	29.66	26.02	27.8	27.8267	30.52	31.9	28.61	30.3433	21.26	23.51	22.97	22.58	20.22	19.99	19.74	19.9833	28.53	24.83	26.05	26.47	20.27	21.91	20.62	20.9333
AT1G11880	AT1G11880	transferases, transferring hexosyl groups [Source:NCBI gene (formerly Entrezgene);Acc:837736]	3.21	5.01	4.65	4.29	5.48	5	5.03	5.17	4.25	4.8	5.06	4.70333	4.5	4.56	5.13	4.73	4.66	5.22	4.26	4.71333	5.73	4.68	5.22	5.21
AT1G11890	SEC22	Synaptobrevin family protein [Source:NCBI gene (formerly Entrezgene);Acc:837737]	50.61	59.6	54.85	55.02	45.54	47.08	55.48	49.3667	56.8	57.76	55.51	56.69	58.03	60.72	60.49	59.7467	53.87	55.22	59.46	56.1833	59.6	57	53.86	56.82
AT1G11900	AT1G11900	Tetratricopeptide repeat (TPR)-like superfamily protein [Source:NCBI gene (formerly Entrezgene);Acc:837738]	3.43	3.22	4.55	3.73333	4.64	2.85	2.72	3.40333	3.41	4.05	2.74	3.4	4.21	4.15	2.88	3.74667	5.17	3.83	3.34	4.11333	4.29	5.25	4.66	4.73333
AT1G11905	AT1G11905	B-cell receptor-associated protein 31-like protein [Source:NCBI gene (formerly Entrezgene);Acc:837739]	15.47	16.27	15.65	15.7967	13.08	10.81	16.14	13.3433	18.13	14.51	15.68	16.1067	19.98	19.5	19.26	19.58	15.21	19.04	18.16	17.47	21.02	18.04	16.26	18.44
AT1G11910	APA1	aspartic proteinase A1 [Source:NCBI gene (formerly Entrezgene);Acc:837740]	184.77	236.34	212.75	211.287	169.51	174.76	221.12	188.463	235.1	233.04	246.37	238.17	320.38	312.84	327.44	320.22	193.37	217.07	208.97	206.47	272.39	254.12	310.63	279.047
AT1G11915	AT1G11915	wall-associated receptor kinase galacturonan-binding protein [Source:NCBI gene (formerly Entrezgene);Acc:837741]	1.36	2.49	1.84	1.89667	0.82	1.42	1.77	1.33667	1.37	1.59	1.02	1.32667	1.35	0.96	1.2	1.17	1.09	1.58	0.56	1.07667	1.9	1.2	1.93	1.67667
AT1G11920	AT1G11920	Pectin lyase-like superfamily protein [Source:NCBI gene (formerly Entrezgene);Acc:837742]	0.05	0.2	0.33	0.193333	0.05	0.04	0.17	0.086667	0.15	0.04	0.13	0.106667	0.32	0.54	0.17	0.343333	0.24	0.13	0.1	0.156667	0.14	0.11	0.15	0.133333
AT1G11925	AT1G11925	Stigma-specific Stig1 family protein [Source:NCBI gene (formerly Entrezgene);Acc:837743]	0.2	0.4	0.19	0.263333	0	0.09	0.17	0.086667	0.2	0	0	0.066667	0.09	0.1	0	0.063333	0.12	0.09	0.5	0.236667	0	0	0	0
AT1G11930	AT1G11930	Putative pyridoxal phosphate-dependent enzyme, YBL036C type [Source:NCBI gene (formerly Entrezgene);Acc:837744]	42.62	42.48	43.68	42.9267	54.06	51.78	47.66	51.1667	45.56	46.61	49.5	47.2233	60.53	57.61	64.69	60.9433	63.6	55.07	61.36	60.01	68.16	67.27	71.68	69.0367
AT1G11940	AT1G11940	Core-2/I-branching beta-1,6-N-acetylglucosaminyltransferase family protein [Source:NCBI gene (formerly Entrezgene);Acc:837746]	4.32	5.87	5.41	5.2	5.83	4.58	6	5.47	7.56	5.43	6.57	6.52	6.97	8.83	6.84	7.54667	7.74	7.26	6.46	7.15333	9.45	7.72	7.94	8.37
AT1G11950	AT1G11950	Transcription factor jumonji (jmjC) domain-containing protein [Source:NCBI gene (formerly Entrezgene);Acc:837747]	5.62	5.14	5.13	5.29667	5.18	5.58	5.44	5.4	5.77	6.14	6.07	5.99333	5.84	5.23	5.66	5.57667	5.43	5.63	5.61	5.55667	5.27	4.94	4.78	4.99667
AT1G11960	AT1G11960	ERD (early-responsive to dehydration stress) family protein [Source:NCBI gene (formerly Entrezgene);Acc:837748]	5.93	5.91	6.04	5.96	4.95	5.15	5.9	5.33333	5.54	6.01	4.5	5.35	7.8	6.1	6.99	6.96333	5	4.39	4.69	4.69333	5.05	5.36	6.07	5.49333
AT1G11990	AT1G11990	O-fucosyltransferase family protein [Source:NCBI gene (formerly Entrezgene);Acc:837751]	0.2	0.11	0.27	0.193333	0.18	0.25	0.28	0.236667	0.33	0.27	0.34	0.313333	0.43	0.25	0.49	0.39	0.16	0.17	0.23	0.186667	0.27	0.3	0.26	0.276667
AT1G12000	AT1G12000	Phosphofructokinase family protein [Source:NCBI gene (formerly Entrezgene);Acc:837752]	118.47	132.92	107.68	119.69	105.19	89.15	110.9	101.747	120	113.55	99.47	111.007	92.08	93.83	86.31	90.74	81.78	93.62	96.56	90.6533	87.86	84.61	82.27	84.9133
AT1G12010	AT1G12010	2-oxoglutarate (2OG) and Fe(II)-dependent oxygenase superfamily protein [Source:NCBI gene (formerly Entrezgene);Acc:837753]	8.39	13.94	6.12	9.48333	5.39	5.69	8.98	6.68667	4.15	7.48	6.13	5.92	5.23	4.45	4.26	4.64667	4.65	8.31	3.47	5.47667	5.79	4.33	5.14	5.08667
AT1G12020	AT1G12020	-	10.42	10.33	9.36	10.0367	11.8	9.5	10.76	10.6867	8.15	9.32	7.94	8.47	5.48	6.59	4.76	5.61	8.79	8.78	7.17	8.24667	7.68	6.72	6.26	6.88667
AT1G12030	AT1G12030	phosphoenolpyruvate carboxylase, putative (DUF506) [Source:NCBI gene (formerly Entrezgene);Acc:837755]	0.35	0.35	0.65	0.45	0.91	0.66	0.48	0.683333	0.41	0.34	0.49	0.413333	0.83	1.52	1.98	1.44333	1.08	0.98	1.41	1.15667	0.76	1.77	1.51	1.34667
AT1G12040	LRX1	leucine-rich repeat/extensin 1 [Source:NCBI gene (formerly Entrezgene);Acc:837756]	2.69	6.78	5.52	4.99667	3.87	1.36	4.04	3.09	7.76	3.29	3.22	4.75667	6.12	4.15	4.16	4.81	1.67	2.97	3.12	2.58667	3.66	3.71	3.19	3.52
AT1G12050	AT1G12050	fumarylacetoacetase [Source:NCBI gene (formerly Entrezgene);Acc:837757]	38.9	38.27	39.63	38.9333	34.99	33.94	37.87	35.6	46.42	47.2	47.13	46.9167	59.47	59.3	55.88	58.2167	34.31	41.85	40.71	38.9567	46.69	46.37	48.87	47.31
AT1G12060	BAG5	BCL-2-associated athano 5 [Source:NCBI gene (formerly Entrezgene);Acc:837758]	10.48	11.44	7.16	9.69333	8.43	8.2	7.65	8.09333	8.16	6.79	6.78	7.24333	7.47	9.05	7.7	8.07333	6.95	6.55	7.27	6.92333	7.55	6.95	7.13	7.21
AT1G12064	AT1G12064	transmembrane protein [Source:NCBI gene (formerly Entrezgene);Acc:3766707]	0.34	0	0	0.113333	0.35	0.14	0.14	0.21	0	0.29	0.29	0.193333	0.15	0	0	0.05	0.62	0.15	0	0.256667	0	0.19	0	0.063333
AT1G12070	AT1G12070	Immunoglobulin E-set superfamily protein [Source:NCBI gene (formerly Entrezgene);Acc:837759]	0.24	0.29	0.44	0.323333	0.61	0.36	0.34	0.436667	0.47	0.25	0.55	0.423333	0.26	0.29	0	0.183333	0.48	0.35	0.29	0.373333	0.22	0.25	0.29	0.253333
AT1G12080	AT1G12080	Vacuolar calcium-binding protein-like protein [Source:NCBI gene (formerly Entrezgene);Acc:837760]	81.71	81.11	103.39	88.7367	82.52	40.15	64.09	62.2533	108	58.31	50.42	72.2433	60.93	42.75	32	45.2267	51.74	39.8	47.96	46.5	43.25	34.28	30.25	35.9267
AT1G12090	ELP	extensin-like protein [Source:NCBI gene (formerly Entrezgene);Acc:837761]	556.12	417.54	534.95	502.87	567.89	580.19	500.26	549.447	383.74	375.6	441.21	400.183	352.24	330.72	407.56	363.507	632.07	584.45	667.58	628.033	470.52	495.16	401.71	455.797
AT1G12100	AT1G12100	Bifunctional inhibitor/lipid-transfer protein/seed storage 2S albumin superfamily protein [Source:NCBI gene (formerly Entrezgene);Acc:837762]	5	3.22	2.44	3.55333	3.9	4.39	2.7	3.66333	3.84	2.97	4.62	3.81	1.57	3.06	2.75	2.46	2.3	2.37	4.82	3.16333	0	2.12	3.14	1.75333
AT1G12110	NRT1.1	nitrate transporter 1.1 [Source:NCBI gene (formerly Entrezgene);Acc:837763]	110.42	142.29	124.32	125.677	73.28	99.9	115.68	96.2867	136.07	146.78	124.1	135.65	116.24	126.49	140.6	127.777	103.26	150.24	143.66	132.387	121.61	140.07	118.87	126.85
AT1G12120	AT1G12120	-	31.31	38.84	34.2	34.7833	36.61	37.28	38.98	37.6233	31.7	31.33	32.02	31.6833	30.75	33.11	32.2	32.02	29.8	29.88	26.89	28.8567	31.93	30.08	34.84	32.2833
AT1G12130	AT1G12130	Flavin-binding monooxygenase family protein [Source:NCBI gene (formerly Entrezgene);Acc:837765]	0.04	0.08	0.04	0.053333	0	0	0.11	0.036667	0.04	0.04	0.11	0.063333	0.27	0.12	0.04	0.143333	0	0.11	0.08	0.063333	0.08	0.09	0.04	0.07
AT1G12140	FMO GS-OX5	flavin-monooxygenase glucosinolate S-oxygenase 5 [Source:NCBI gene (formerly Entrezgene);Acc:837766]	38.92	43.1	39.27	40.43	25.17	29.02	38.11	30.7667	39.57	45.08	38.35	41	36.2	37.92	41.69	38.6033	33.02	38.33	39.76	37.0367	34.14	40.7	39.46	38.1
AT1G12150	AT1G12150	weak chloroplast movement under blue light protein (DUF827) [Source:NCBI gene (formerly Entrezgene);Acc:837767]	0.33	0.57	0.49	0.463333	0.56	0.25	0.67	0.493333	1.16	0.73	0.07	0.653333	0.34	0.1	0.55	0.33	0.24	0.57	0.83	0.546667	0.46	0.37	0.76	0.53
AT1G12160	AT1G12160	Flavin-binding monooxygenase family protein [Source:NCBI gene (formerly Entrezgene);Acc:837768]	2.76	5.89	2.56	3.73667	3.35	3.33	4.02	3.56667	5.74	3.09	2.97	3.93333	3.27	4.85	2.69	3.60333	2.64	4.09	4.36	3.69667	4.7	3.51	3.23	3.81333
AT1G12180	AT1G12180	14.7 kDa heat shock-like protein [Source:NCBI gene (formerly Entrezgene);Acc:837771]	0	0	0.26	0.086667	0.14	0	0	0.046667	0	0	0	0	0	0.27	0.12	0.13	0	0	0	0	0	0	0	0
AT1G12200	FMO	Flavin-binding monooxygenase family protein [Source:NCBI gene (formerly Entrezgene);Acc:837773]	16.49	26.53	19.09	20.7033	14.54	18.6	20.03	17.7233	28.74	24.25	28.95	27.3133	46.06	47.13	49.11	47.4333	32.59	37.32	38.91	36.2733	48.89	51.33	54.37	51.53
AT1G12210	RFL1	RPS5-like 1 [Source:NCBI gene (formerly Entrezgene);Acc:837774]	3.66	3.85	3.87	3.79333	4.24	4.3	3.77	4.10333	4.13	4.6	3.94	4.22333	3.58	4.96	3.8	4.11333	4.45	3.7	3.94	4.03	4.22	3.76	4.09	4.02333
AT1G12211	AT1G12211	-	0	0.05	0.09	0.046667	0	0.15	0.12	0.09	0.38	0.07	0.14	0.196667	0.06	0	0.3	0.12	0.33	0.21	0.1	0.213333	0.32	0.21	0.21	0.246667
AT1G12220	RPS5	Disease resistance protein (CC-NBS-LRR class) family [Source:NCBI gene (formerly Entrezgene);Acc:837775]	0.86	1.83	1.99	1.56	1.42	1.12	2.15	1.56333	3.43	3.13	2.63	3.06333	4.58	4.54	3.35	4.15667	4.02	2.53	2.21	2.92	4.41	4.5	5.02	4.64333
AT1G12230	AT1G12230	Aldolase superfamily protein [Source:NCBI gene (formerly Entrezgene);Acc:837776]	78.52	73.41	75.06	75.6633	83.12	77.44	83.02	81.1933	78.82	67.47	71.74	72.6767	71.43	75.1	66.82	71.1167	81.57	75.8	70.53	75.9667	78.37	76.02	77.21	77.2
AT1G12240	ATBETAFRUCT4	Glycosyl hydrolases family 32 protein [Source:NCBI gene (formerly Entrezgene);Acc:837777]	49.71	53.93	62.36	55.3333	52.58	56.55	52.6	53.91	50.73	38.84	45.21	44.9267	41.8	38.18	50.35	43.4433	46.19	45.31	46.45	45.9833	40.72	38.09	44.18	40.9967
AT1G12244	AT1G12244	Polynucleotidyl transferase, ribonuclease H-like superfamily protein [Source:NCBI gene (formerly Entrezgene);Acc:3766708]	12.19	12.1	12.53	12.2733	17.13	13.39	14.54	15.02	12.02	13.67	9.54	11.7433	8.3	9.23	9.49	9.00667	12.99	10.6	11.53	11.7067	11.5	6.37	9.74	9.20333
AT1G12250	AT1G12250	Pentapeptide repeat-containing protein [Source:NCBI gene (formerly Entrezgene);Acc:837778]	31.13	26.68	32.48	30.0967	50.34	54.03	40.74	48.37	25.19	26.46	34.13	28.5933	29.5	31.19	34.9	31.8633	50.64	55.9	47.46	51.3333	47.4	36.59	54.26	46.0833
AT1G12260	NAC007	NAC 007 [Source:NCBI gene (formerly Entrezgene);Acc:837780]	2.83	2.77	2.87	2.82333	1.05	1.63	2.48	1.72	2.52	1.84	2.4	2.25333	3.04	2.38	2.52	2.64667	2.76	1.81	1.85	2.14	1.5	2.25	1.97	1.90667
AT1G12270	Hop1	stress-inducible protein [Source:NCBI gene (formerly Entrezgene);Acc:837781]	84.48	83.15	80.2	82.61	76.05	63.27	79.1	72.8067	76.68	82.54	77.03	78.75	61	66.97	65.02	64.33	66.43	71.76	69.14	69.11	57.83	65.63	65.21	62.89
AT1G12280	SUMM2	LRR and NB-ARC domains-containing disease resistance protein [Source:NCBI gene (formerly Entrezgene);Acc:837782]	3.03	3.35	3.21	3.19667	3.79	4.08	3.32	3.73	3.28	3.97	3.13	3.46	4.24	5.22	3.78	4.41333	3.91	3.91	3.6	3.80667	4.73	4.59	4.76	4.69333
AT1G12290	AT1G12290	Disease resistance protein (CC-NBS-LRR class) family [Source:NCBI gene (formerly Entrezgene);Acc:837783]	1.48	1.69	1.32	1.49667	1.7	1.4	1.99	1.69667	1.77	2.13	2.15	2.01667	1.51	2.4	3.04	2.31667	1.71	2.19	2.06	1.98667	2.65	2.19	2.29	2.37667
AT1G12300	AT1G12300	Tetratricopeptide repeat (TPR)-like superfamily protein [Source:NCBI gene (formerly Entrezgene);Acc:837784]	2.83	2.44	2.4	2.55667	2.25	2.32	2.64	2.40333	2.63	2.69	2.63	2.65	2.26	2.8	1.92	2.32667	2.09	2.28	2.35	2.24	2.61	2.54	2.4	2.51667
AT1G12310	AT1G12310	Calcium-binding EF-hand family protein [Source:NCBI gene (formerly Entrezgene);Acc:837785]	45.34	49.61	45.31	46.7533	49.16	48.48	44.49	47.3767	48.14	46.16	47.74	47.3467	48.78	53.77	50.94	51.1633	56.86	60.32	63.22	60.1333	55.34	55.98	54.37	55.23
AT1G12320	AT1G12320	ankyrin repeat/KH domain protein (DUF1442) [Source:NCBI gene (formerly Entrezgene);Acc:837786]	3.09	2.95	2.73	2.92333	3.3	2.87	3.32	3.16333	3.46	3.07	4.26	3.59667	4.68	4.48	3.82	4.32667	3.68	4.09	4.44	4.07	5.78	5.04	5.38	5.4
AT1G12330	AT1G12330	cyclin-dependent kinase-like protein [Source:NCBI gene (formerly Entrezgene);Acc:837787]	15.6	10.55	13.31	13.1533	17.04	17.53	13.94	16.17	9.6	10.7	10.24	10.18	10.05	8.99	9.86	9.63333	12.35	12.68	10.37	11.8	10.55	11.28	12.84	11.5567
AT1G12340	AT1G12340	Cornichon family protein [Source:NCBI gene (formerly Entrezgene);Acc:837788]	2.27	0	0.99	1.08667	2.73	1.41	1.21	1.78333	0.82	1.04	1.24	1.03333	0.37	0.2	0.53	0.366667	0.79	0.19	0.83	0.603333	1.68	0.47	0	0.716667
AT1G12350	COAB	4-phospho-panto-thenoylcysteine synthetase [Source:NCBI gene (formerly Entrezgene);Acc:837789]	12.2	12.92	15.4	13.5067	14.64	12.28	13.49	13.47	13.56	14.19	12.74	13.4967	18.05	18.36	16.31	17.5733	15.13	13.72	12.93	13.9267	16.34	15.75	16.14	16.0767
AT1G12360	KEU	Sec1/munc18-like (SM) proteins superfamily [Source:NCBI gene (formerly Entrezgene);Acc:837791]	25.36	29.22	28.99	27.8567	25.64	26.51	31.34	27.83	30.13	29.57	28.11	29.27	34.94	34.47	36.15	35.1867	27.58	28.05	29.12	28.25	31.65	31.63	38.26	33.8467
AT1G12370	PHR1	photolyase 1 [Source:NCBI gene (formerly Entrezgene);Acc:837792]	8.79	10.29	9.65	9.57667	8.91	8.36	9.22	8.83	8.2	8.48	9.88	8.85333	8.59	9.43	6.96	8.32667	6.01	7.08	8.14	7.07667	7.91	7.02	8.2	7.71
AT1G12380	AT1G12380	-	5.76	7.01	5.48	6.08333	6.22	4.84	5.84	5.63333	6.19	7.24	6.98	6.80333	6.28	6.81	5.67	6.25333	4.78	5.18	6.01	5.32333	6.31	5.51	5.47	5.76333
AT1G12390	AT1G12390	Cornichon family protein [Source:NCBI gene (formerly Entrezgene);Acc:837794]	30.22	29.93	29.04	29.73	25.94	27.99	31.46	28.4633	30.25	30.79	28.33	29.79	28.8	34.82	27.43	30.35	22.76	27.43	25.78	25.3233	33.98	28.9	27.44	30.1067
AT1G12400	AT1G12400	Nucleotide excision repair, TFIIH, subunit TTDA [Source:NCBI gene (formerly Entrezgene);Acc:837795]	16.71	24.67	19.57	20.3167	21.54	16.56	22.01	20.0367	27.92	30.98	24.39	27.7633	22	29.03	25.1	25.3767	19.74	22.14	25.45	22.4433	23.33	23.72	23.5	23.5167
AT1G12410	CLP2	CLP protease proteolytic subunit 2 [Source:NCBI gene (formerly Entrezgene);Acc:837797]	188.16	167.79	179.41	178.453	182.27	194.14	191.41	189.273	157.46	169.79	174.35	167.2	164	179.45	177.59	173.68	179.61	170.21	184.11	177.977	172.79	173.82	154.92	167.177
AT1G12420	ACR8	ACT domain repeat 8 [Source:NCBI gene (formerly Entrezgene);Acc:837798]	7.72	6.78	6.02	6.84	8.26	5.73	8.27	7.42	9.27	8.38	7.72	8.45667	7.95	7.45	6.72	7.37333	6.17	7.06	7.31	6.84667	7.18	8.48	6.73	7.46333
AT1G12430	ARK3	armadillo repeat kinesin 3 [Source:NCBI gene (formerly Entrezgene);Acc:837799]	17.52	18.77	17.51	17.9333	15.29	18.38	18.48	17.3833	15.83	19.01	17.53	17.4567	15.89	18.69	15.03	16.5367	17.1	17.07	15.42	16.53	15.92	16.45	16.65	16.34
AT1G12440	AT1G12440	A20/AN1-like zinc finger family protein [Source:NCBI gene (formerly Entrezgene);Acc:837801]	65.65	60.25	63.84	63.2467	71.1	73.34	63.61	69.35	52.14	53.95	52.97	53.02	46.14	49.98	46.49	47.5367	62.66	53.06	57.81	57.8433	54.57	48.45	45.28	49.4333
AT1G12450	AT1G12450	SNARE associated Golgi protein family [Source:NCBI gene (formerly Entrezgene);Acc:837802]	3.79	4.24	4.54	4.19	4.66	4.79	5.46	4.97	4.17	3.87	4.47	4.17	3.93	4.69	4.13	4.25	4.08	3.95	3.88	3.97	4.41	3.74	4.01	4.05333
AT1G12460	AT1G12460	Leucine-rich repeat protein kinase family protein [Source:NCBI gene (formerly Entrezgene);Acc:837803]	7.39	6.59	7.74	7.24	7.67	7.24	7.82	7.57667	5.06	5.22	5.86	5.38	3.39	3.7	4.36	3.81667	4.56	4.37	4.61	4.51333	4.6	3.5	3.96	4.02
AT1G12470	AT1G12470	zinc ion binding protein [Source:NCBI gene (formerly Entrezgene);Acc:837804]	19.45	20.95	20.65	20.35	16.75	17.29	19.99	18.01	19.22	22.08	18.98	20.0933	19.01	19.39	20.73	19.71	16.57	18.42	18.34	17.7767	17.19	18.91	18.78	18.2933
AT1G12480	OZS1	C4-dicarboxylate transporter/malic acid transport protein [Source:NCBI gene (formerly Entrezgene);Acc:837805]	3.15	1.69	4.11	2.98333	2.48	4.59	4.39	3.82	3.12	3.8	3.45	3.45667	4.47	3.32	5.13	4.30667	3.28	2.76	3.5	3.18	4.59	5.24	5.43	5.08667
AT1G12490	AT1G12490	F-box associated ubiquitination effector family protein [Source:NCBI gene (formerly Entrezgene);Acc:837806]	0.07	0.07	0	0.046667	0.07	0.06	0	0.043333	0.2	0.06	0.11	0.123333	0.12	0	0.17	0.096667	0.24	0	0	0.08	0.13	0.07	0	0.066667
AT1G12500	AT1G12500	Nucleotide-sugar transporter family protein [Source:NCBI gene (formerly Entrezgene);Acc:837807]	32.29	30.78	33.73	32.2667	33.51	32.5	33.65	33.22	30.02	28.17	25.45	27.88	21.98	26.2	20.46	22.88	32.56	28.19	29.66	30.1367	24.43	24.78	23.61	24.2733
AT1G12520	CCS	copper chaperone for SOD1 [Source:NCBI gene (formerly Entrezgene);Acc:837808]	18.65	22.97	21.9	21.1733	28.62	22.4	24.09	25.0367	24.75	25.29	25.29	25.11	25.31	21.56	20.81	22.56	24.13	25.05	28.95	26.0433	28.86	23.19	26.29	26.1133
AT1G12530	AT1G12530	-	36.77	39.72	41.68	39.39	42.79	38.84	39.62	40.4167	42.5	40.1	39.36	40.6533	40.3	47.9	38.46	42.22	39.2	45.98	34	39.7267	46.82	46.1	41.89	44.9367
AT1G12550	HPR3	D-isomer specific 2-hydroxyacid dehydrogenase family protein [Source:NCBI gene (formerly Entrezgene);Acc:837811]	5.36	4.87	4.75	4.99333	4.74	5.69	5.02	5.15	6.56	6.47	6.67	6.56667	7.94	7.92	5.96	7.27333	6.47	6.36	5.56	6.13	7.71	8.58	6.12	7.47
AT1G12560	EXPA7	expansin A7 [Source:NCBI gene (formerly Entrezgene);Acc:837813]	5.12	10.37	6.87	7.45333	4.36	3.55	7.22	5.04333	9.57	4.92	4.68	6.39	11.62	6.73	7.28	8.54333	5.61	6.58	7.18	6.45667	6.09	5.78	4.92	5.59667
AT1G12570	AT1G12570	Glucose-methanol-choline (GMC) oxidoreductase family protein [Source:NCBI gene (formerly Entrezgene);Acc:837814]	1.35	0.65	1.14	1.04667	0.79	1.08	1.2	1.02333	0.43	0.36	0.64	0.476667	0.47	0.32	0.38	0.39	1.01	1.29	0.65	0.983333	0.21	0.96	0.53	0.566667
AT1G12580	PEPKR1	phosphoenolpyruvate carboxylase-related kinase 1 [Source:NCBI gene (formerly Entrezgene);Acc:837815]	21.1	25.41	22.32	22.9433	22.21	25.47	23.37	23.6833	24.22	24.29	23.15	23.8867	24.55	25.04	24.24	24.61	21.95	20.63	20.67	21.0833	24.24	23.26	25.2	24.2333
AT1G12600	AT1G12600	UDP-N-acetylglucosamine (UAA) transporter family [Source:NCBI gene (formerly Entrezgene);Acc:837816]	0.65	0.78	0.41	0.613333	0.41	0.57	0.9	0.626667	1.06	0.78	0.71	0.85	0.86	0.76	0.82	0.813333	0.45	0.44	0.17	0.353333	0.49	0.64	0.26	0.463333
AT1G12610	DDF1	Integrase-type DNA-binding superfamily protein [Source:NCBI gene (formerly Entrezgene);Acc:837817]	0	0.06	0	0.02	0	0.05	0.05	0.033333	0	0	0.1	0.033333	0	0.06	0	0.02	0.14	0	0	0.046667	0.06	0	0.12	0.06
AT1G12620	AT1G12620	Pentatricopeptide repeat (PPR) superfamily protein [Source:NCBI gene (formerly Entrezgene);Acc:837818]	3.94	4.64	4.2	4.26	4.07	3.88	4.51	4.15333	3.83	4.55	4.3	4.22667	4.04	4.55	4.34	4.31	5.26	4.24	3.47	4.32333	4.09	4.05	4.13	4.09
AT1G12630	AT1G12630	Integrase-type DNA-binding superfamily protein [Source:NCBI gene (formerly Entrezgene);Acc:837819]	0.76	1.09	0.24	0.696667	0.35	0.58	0.21	0.38	0.51	0.28	0.79	0.526667	1.05	0.81	0.5	0.786667	0.49	0.5	0.25	0.413333	0.4	0.36	0.42	0.393333
AT1G12640	LPLAT1	MBOAT (membrane bound O-acyl transferase) family protein [Source:NCBI gene (formerly Entrezgene);Acc:837820]	16.42	21.29	19.57	19.0933	16.68	16.15	19.54	17.4567	18.85	18.8	18.4	18.6833	21.49	20.58	21.63	21.2333	16.27	15.83	17.33	16.4767	18.76	18.61	17.67	18.3467
AT1G12650	AT1G12650	rRNA biosis RRP36-like protein [Source:NCBI gene (formerly Entrezgene);Acc:837821]	52.2	54.92	49.49	52.2033	44.05	37.22	42.64	41.3033	50.79	55.71	46.48	50.9933	34.78	45.23	35.22	38.41	36.32	38.42	42.96	39.2333	37.13	37.27	37.24	37.2133
AT1G12665	AT1G12665	thionin-like protein [Source:NCBI gene (formerly Entrezgene);Acc:5007689]	0	0	0	0	0	0	0.19	0.063333	0	0	0	0	0	0	0	0	0.29	0	0	0.096667	0	0	0	0
AT1G12672	AT1G12672	thionin-like protein [Source:NCBI gene (formerly Entrezgene);Acc:5007692]	0	0	0	0	0	0.36	0	0.12	0	0	0	0	0.79	0	0.38	0.39	0	0	0	0	0.46	1.09	0	0.516667
AT1G12680	PEPKR2	phosphoenolpyruvate carboxylase-related kinase 2 [Source:NCBI gene (formerly Entrezgene);Acc:837824]	10.1	12.18	12.79	11.69	12.93	11.89	13.26	12.6933	13.54	11.95	12.3	12.5967	13.14	14.63	12.07	13.28	10.91	12.83	13.07	12.27	14.72	14.99	16.07	15.26
AT1G12700	RPF1	RNA processing FACTOR [Source:NCBI gene (formerly Entrezgene);Acc:837825]	2.98	2.21	2.61	2.6	3.58	3.15	2.65	3.12667	2.55	2.77	2.97	2.76333	2.11	2.57	2.09	2.25667	2.4	2.43	2.67	2.5	2.65	2.46	2.65	2.58667
AT1G12710	PP2-A12	phloem protein 2-A12 [Source:NCBI gene (formerly Entrezgene);Acc:837826]	12.08	13.43	14.25	13.2533	12.55	11.85	12.22	12.2067	11.13	14.51	12.16	12.6	13.71	15.34	12.63	13.8933	10.7	9.69	10.06	10.15	10.37	12.6	15.65	12.8733
AT1G12730	AT1G12730	GPI transamidase subunit PIG-U [Source:NCBI gene (formerly Entrezgene);Acc:837829]	5.52	5.82	5.35	5.56333	7.64	7.09	6.6	7.11	5.11	5.66	5.91	5.56	6.54	5.53	6.3	6.12333	5.71	6.36	6.16	6.07667	7.07	5.56	7.51	6.71333
AT1G12740	CYP87A2	cytochrome P450, family 87, subfamily A, polypeptide 2 [Source:NCBI gene (formerly Entrezgene);Acc:837830]	6.66	12.46	10.93	10.0167	5.75	3.84	10.46	6.68333	12.21	10	6.98	9.73	5.17	5.87	4.04	5.02667	3.84	5.04	6.67	5.18333	4.09	4.36	3.96	4.13667
AT1G12750	RBL6	RHOMBOID-like protein 6 [Source:NCBI gene (formerly Entrezgene);Acc:837831]	19.73	18.72	18.01	18.82	22.31	18.04	19.33	19.8933	27.75	25.2	27	26.65	31.81	30.99	30.39	31.0633	23.94	25.38	23	24.1067	31.05	26.15	28.46	28.5533
AT1G12760	AT1G12760	Zinc finger, C3HC4 type (RING finger) family protein [Source:NCBI gene (formerly Entrezgene);Acc:837832]	30.44	36.72	36.14	34.4333	31.37	30.78	32.36	31.5033	47.64	42.11	41.46	43.7367	52.4	47.52	52.22	50.7133	41.13	41.94	44.27	42.4467	51.36	47.28	52.57	50.4033
AT1G12770	EMB1586	P-loop containing nucleoside triphosphate hydrolases superfamily protein [Source:NCBI gene (formerly Entrezgene);Acc:837833]	67.99	57.97	60.51	62.1567	70.78	65.71	69.41	68.6333	56.29	63.24	58.27	59.2667	45.85	55.51	49.46	50.2733	62.91	59.71	57.51	60.0433	53.82	54.97	50.5	53.0967
AT1G12775	AT1G12775	Pentatricopeptide repeat (PPR) superfamily protein [Source:NCBI gene (formerly Entrezgene);Acc:3766712]	3.28	2.69	3.13	3.03333	3.96	2.86	3.3	3.37333	2.52	3.06	3.56	3.04667	3.72	3.58	3.41	3.57	3.1	2.55	2.76	2.80333	3.03	3.37	3.31	3.23667
AT1G12780	UGE1	UDP-D-glucose/UDP-D-galactose 4-epimerase 1 [Source:NCBI gene (formerly Entrezgene);Acc:837834]	20.1	19.36	23.69	21.05	21.14	27.48	25.43	24.6833	20.35	24.72	24.18	23.0833	24.13	25.08	24.9	24.7033	23.27	26.19	20.07	23.1767	21	20.76	24.91	22.2233
AT1G12790	AT1G12790	DNA ligase-like protein [Source:NCBI gene (formerly Entrezgene);Acc:837835]	1.85	3.21	2.73	2.59667	3.19	2.92	2.34	2.81667	2.02	3.06	3.68	2.92	2.82	3.01	2.73	2.85333	4	3.04	2.3	3.11333	3.61	2.65	2.56	2.94
AT1G12800	AT1G12800	Nucleic acid-binding, OB-fold-like protein [Source:NCBI gene (formerly Entrezgene);Acc:837836]	126.14	98.22	116.77	113.71	115.85	125.52	117.32	119.563	85.12	90.93	102.98	93.01	84.46	84.22	84.22	84.3	109.19	94.19	99.95	101.11	85.14	80.6	87.76	84.5
AT1G12805	AT1G12805	nucleotide binding protein [Source:NCBI gene (formerly Entrezgene);Acc:2745749]	0	0.19	1.3	0.496667	0.2	0.16	0	0.12	3.28	0.65	0.67	1.53333	1.72	0.37	0.17	0.753333	0.48	0	0	0.16	0.19	0.44	0.38	0.336667
AT1G12810	AT1G12810	proline-rich family protein [Source:NCBI gene (formerly Entrezgene);Acc:837837]	36.65	37.91	37.9	37.4867	27.52	35.6	33.58	32.2333	40.56	31.85	37.86	36.7567	53.24	41.65	46.91	47.2667	36.28	45.54	44.13	41.9833	50.81	48.41	50.13	49.7833
AT1G12820	AFB3	auxin signaling F-box 3 [Source:NCBI gene (formerly Entrezgene);Acc:837838]	23.65	24.86	22.72	23.7433	23.79	24.63	25.35	24.59	24.22	24.07	26.63	24.9733	29.07	31.13	27.08	29.0933	25.79	23.61	23.65	24.35	32.74	28.21	29.69	30.2133
AT1G12840	DET3	vacuolar ATP synthase subunit C (VATC) / V-ATPase C subunit / vacuolar proton pump C subunit (DET3) [Source:NCBI gene (formerly Entrezgene);Acc:837840]	83.26	85.77	87.32	85.45	76.11	76.83	84.62	79.1867	87.93	89.22	83.33	86.8267	84.82	83.99	84.69	84.5	70.48	76.64	75.61	74.2433	80.88	84.55	77.34	80.9233
AT1G12845	AT1G12845	transmembrane protein [Source:NCBI gene (formerly Entrezgene);Acc:837841]	77.12	44.71	57.84	59.89	74.11	64.38	64.3	67.5967	64.76	53.51	70.28	62.85	94.47	97.85	92.48	94.9333	70.87	62.61	61.18	64.8867	81.76	72.26	87.08	80.3667
AT1G12850	AT1G12850	Phosphoglycerate mutase family protein [Source:NCBI gene (formerly Entrezgene);Acc:837842]	33.81	32.76	33.73	33.4333	37.78	33.37	32.6	34.5833	32.21	33.16	29.97	31.78	31.7	31.21	30.93	31.28	30.99	31.4	31.36	31.25	38.05	35.13	32.38	35.1867
AT1G12855	AT1G12855	F-box family protein [Source:NCBI gene (formerly Entrezgene);Acc:10723026]	0.17	0.08	0.35	0.2	0	0.04	0.07	0.036667	0.13	0.04	0	0.056667	0.04	0	0.07	0.036667	0.15	0	0.08	0.076667	0	0.13	0	0.043333
AT1G12860	SCRM2	basic helix-loop-helix (bHLH) DNA-binding superfamily protein [Source:NCBI gene (formerly Entrezgene);Acc:837843]	35.02	25.25	34.11	31.46	39.38	39.93	40.23	39.8467	23.36	23.82	25.96	24.38	21.45	22.68	19.77	21.3	30.37	23.48	27.95	27.2667	23.73	22.18	26.8	24.2367
AT1G12870	AT1G12870	F-box and associated interaction domains-containing protein [Source:NCBI gene (formerly Entrezgene);Acc:837844]	0	0.05	0	0.016667	0	0	0	0	0	0.09	0	0.03	0	0	0	0	0	0.27	0	0.09	0	0	0	0
AT1G12880	NUDT12	nudix hydrolase homolog 12 [Source:NCBI gene (formerly Entrezgene);Acc:837845]	7.26	6	6.12	6.46	6.36	4.71	3.83	4.96667	7.7	8.86	5.6	7.38667	7.07	9.2	6.2	7.49	6.16	5.69	5.75	5.86667	5.93	5.34	5.74	5.67
AT1G12890	AT1G12890	Integrase-type DNA-binding superfamily protein [Source:NCBI gene (formerly Entrezgene);Acc:837847]	0.36	0.27	0	0.21	0	0	0	0	0	0	0	0	0	0.15	0.63	0.26	0	0	0.38	0.126667	0.11	0.52	0.6	0.41
AT1G12900	GAPA-2	glyceraldehyde 3-phosphate dehydrogenase A subunit 2 [Source:NCBI gene (formerly Entrezgene);Acc:837848]	539.69	466.73	607.37	537.93	672.22	764.91	651.73	696.287	345.16	405.85	487.07	412.693	410.24	389.34	401.5	400.36	493.26	461.64	429.89	461.597	426.41	434.22	450.13	436.92
AT1G12910	ATAN11	Transducin/WD40 repeat-like superfamily protein [Source:NCBI gene (formerly Entrezgene);Acc:837849]	28.07	30.4	28.19	28.8867	30.51	31.31	32.82	31.5467	29.3	29.58	30.62	29.8333	27.9	32.77	29.8	30.1567	27.93	28.53	27.65	28.0367	30.72	29.66	30.69	30.3567
AT1G12920	ERF1-2	eukaryotic release factor 1-2 [Source:NCBI gene (formerly Entrezgene);Acc:837850]	112.48	122.13	115.18	116.597	109.38	98.85	107.47	105.233	122.61	129.75	112.08	121.48	89.88	104.55	93.85	96.0933	97.52	101.33	94.19	97.68	94.39	99.05	85.65	93.03
AT1G12930	AT1G12930	ARM repeat superfamily protein [Source:NCBI gene (formerly Entrezgene);Acc:837851]	8.37	9.62	11	9.66333	9.92	9.07	10.36	9.78333	9.82	11.39	10.5	10.57	10.07	11.61	9.57	10.4167	9.29	8.3	8.6	8.73	11.13	10.38	10.75	10.7533
AT1G12940	NRT2.5	nitrate transporter2.5 [Source:NCBI gene (formerly Entrezgene);Acc:837852]	0.46	0.33	0.18	0.323333	0.31	0.14	0.11	0.186667	0.83	0.98	0.87	0.893333	0.59	1.06	0.95	0.866667	1.1	1.48	2.01	1.53	1.22	1.13	1.12	1.15667
AT1G12950	RSH2	root hair specific 2 [Source:NCBI gene (formerly Entrezgene);Acc:837853]	3.36	5.74	3.93	4.34333	2.97	1.91	3.55	2.81	5.38	3.95	2.72	4.01667	4.48	4.37	3.95	4.26667	2.25	3.71	3.16	3.04	4.06	3.61	3.99	3.88667
AT1G12970	PIRL3	plant intracellular ras group-related LRR 3 [Source:NCBI gene (formerly Entrezgene);Acc:837855]	7.5	9.38	8.69	8.52333	7.2	7.94	8.95	8.03	8.74	9.74	8.02	8.83333	9.3	8.62	9.61	9.17667	6.91	9.19	7.69	7.93	8.86	6.65	9.85	8.45333
AT1G12980	ESR1	Integrase-type DNA-binding superfamily protein [Source:NCBI gene (formerly Entrezgene);Acc:837856]	0.32	0.16	0.45	0.31	0.45	0.47	0.76	0.56	0.16	0.5	0.27	0.31	0.58	0.63	0.41	0.54	0.69	0.41	0.73	0.61	1.01	0.56	0.75	0.773333
AT1G12990	AT1G12990	beta-1,4-N-acetylglucosaminyltransferase family protein [Source:NCBI gene (formerly Entrezgene);Acc:837857]	8.87	9.63	10.64	9.71333	9.97	8.95	10.78	9.9	9.16	8.04	9.06	8.75333	7.71	9.44	9.91	9.02	9.17	6.84	7.61	7.87333	8.23	8	8.25	8.16
AT1G13000	AT1G13000	transmembrane protein, putative (DUF707) [Source:NCBI gene (formerly Entrezgene);Acc:837858]	14.13	17.87	17.98	16.66	16.81	16.22	18.33	17.12	21.75	19.74	20.11	20.5333	20.67	21.46	22.53	21.5533	18.3	20.24	17.79	18.7767	19.01	19.46	19.9	19.4567
AT1G13020	EIF4B2	eukaryotic initiation factor 4B2 [Source:NCBI gene (formerly Entrezgene);Acc:837859]	41.06	38.23	34.64	37.9767	39.48	36.94	37.72	38.0467	38.25	36.79	37.03	37.3567	37.17	38.15	37.49	37.6033	42.47	42.56	44.02	43.0167	39.73	42.29	40.36	40.7933
AT1G13030	AT1G13030	sphere organelles protein-like protein [Source:NCBI gene (formerly Entrezgene);Acc:837860]	17.32	16.23	15.26	16.27	14.59	11.97	15.24	13.9333	15.35	17.16	15.28	15.93	9.96	13.18	9.72	10.9533	11.1	11.7	11.37	11.39	9.69	11.11	10.34	10.38
AT1G13040	AT1G13040	Pentatricopeptide repeat (PPR-like) superfamily protein [Source:NCBI gene (formerly Entrezgene);Acc:837861]	0.38	0.71	1.35	0.813333	0	3.71	1.76	1.82333	1.05	1.05	0.28	0.793333	0.86	1.27	0	0.71	1.25	0	0.05	0.433333	1.85	0.08	0.87	0.933333
AT1G13050	AT1G13050	proline-rich receptor-like kinase [Source:NCBI gene (formerly Entrezgene);Acc:837862]	11.94	10.92	11.1	11.32	12.46	10.89	10.29	11.2133	11.49	10.6	11.35	11.1467	9.01	11.41	8.56	9.66	9.81	11.77	9.84	10.4733	8.99	11.09	10.35	10.1433
AT1G13060	PBE1	20S proteasome beta subunit E1 [Source:NCBI gene (formerly Entrezgene);Acc:837863]	137.43	149.72	130.8	139.317	129.7	117	135.22	127.307	162.36	156.61	149.87	156.28	166.83	187.46	177.7	177.33	144.85	135.06	146.84	142.25	157.27	159.44	170.88	162.53
AT1G13080	CYP71B2	cytochrome P450, family 71, subfamily B, polypeptide 2 [Source:NCBI gene (formerly Entrezgene);Acc:837865]	4.64	6.9	5.27	5.60333	3.89	5.07	6.42	5.12667	4.8	6.73	4.9	5.47667	7.42	7.35	6.99	7.25333	4.72	6.13	4.45	5.1	6.49	5.96	6.64	6.36333
AT1G13090	CYP71B28	cytochrome P450, family 71, subfamily B, polypeptide 28 [Source:NCBI gene (formerly Entrezgene);Acc:837866]	21.62	21.32	24.47	22.47	27.76	29.7	28.69	28.7167	24.33	22.65	28.7	25.2267	42.33	40.44	42.14	41.6367	29.92	30.56	23.46	27.98	40.97	37.69	45.5	41.3867
AT1G13100	CYP71B29	cytochrome P450, family 71, subfamily B, polypeptide 29 [Source:NCBI gene (formerly Entrezgene);Acc:837867]	6.74	5.92	7.09	6.58333	5.2	7.12	7.1	6.47333	11.04	11.01	10.57	10.8733	11.68	10.79	11.7	11.39	9.49	9.44	8.11	9.01333	10.02	11.85	11.52	11.13
AT1G13110	CYP71B7	cytochrome P450, family 71 subfamily B, polypeptide 7 [Source:NCBI gene (formerly Entrezgene);Acc:837868]	81.81	84.08	93.99	86.6267	56.63	84.87	83.77	75.09	153.47	167.18	169.81	163.487	183.73	186.11	225.41	198.417	173.07	188.99	173.96	178.673	179.22	224.5	215.92	206.547
AT1G13120	GLE1	nucleoporin GLE1-like protein [Source:NCBI gene (formerly Entrezgene);Acc:837869]	19.8	20.73	19.84	20.1233	18.27	17.55	20.47	18.7633	18.9	21.48	18.63	19.67	17.87	19.26	16.95	18.0267	16.14	16.9	16.71	16.5833	16.68	17.55	17.16	17.13
AT1G13130	AT1G13130	Cellulase (glycosyl hydrolase family 5) protein [Source:NCBI gene (formerly Entrezgene);Acc:837870]	0.39	0.03	0.06	0.16	0.03	0.06	0.19	0.093333	0.07	0.19	0.14	0.133333	0.23	0.28	1.31	0.606667	0.15	0.03	0.06	0.08	0.15	0.13	0.16	0.146667
AT1G13140	CYP86C3	cytochrome P450, family 86, subfamily C, polypeptide 3 [Source:NCBI gene (formerly Entrezgene);Acc:837871]	0.59	0.96	0.68	0.743333	0.88	0.55	0.67	0.7	0.35	0.63	0.85	0.61	0.28	0.53	0.72	0.51	0.56	0.42	0.72	0.566667	1.04	0.84	0.88	0.92
AT1G13143	AT1G13143	-	1.45	0	0.53	0.66	0.27	0	0.4	0.223333	0.24	1.01	0.21	0.486667	0.21	0.8	0	0.336667	0	0	0.47	0.156667	0.96	0	0.49	0.483333
AT1G13150	CYP86C4	cytochrome P450, family 86, subfamily C, polypeptide 4 [Source:NCBI gene (formerly Entrezgene);Acc:837873]	4.14	2.51	3.28	3.31	3.42	3.57	3.99	3.66	3.94	4.18	2.1	3.40667	3.88	2.28	3.07	3.07667	2.33	2.7	1.82	2.28333	2.65	2.29	2.93	2.62333
AT1G13160	AT1G13160	ARM repeat superfamily protein [Source:NCBI gene (formerly Entrezgene);Acc:837874]	50	48.16	43.33	47.1633	39.45	32.29	42.79	38.1767	47.37	51.47	46.09	48.31	28.91	38.39	31.15	32.8167	34.4	37.87	37.41	36.56	28.63	30.04	26.83	28.5
AT1G13170	ORP1D	OSBP(oxysterol binding protein)-related protein 1D [Source:NCBI gene (formerly Entrezgene);Acc:837875]	17.43	18.6	18.6	18.21	20.35	18.15	21.59	20.03	20.77	18.39	17.64	18.9333	19.11	20.61	17.22	18.98	17.24	16.95	17.22	17.1367	20.94	17.76	18.33	19.01
AT1G13180	DIS1	Actin-like ATPase superfamily protein [Source:NCBI gene (formerly Entrezgene);Acc:837876]	8.31	10.37	8.89	9.19	6.46	6.56	8.33	7.11667	9.8	10.21	8.7	9.57	9.11	10.48	8.87	9.48667	6.85	7.83	8.3	7.66	8.9	9.53	8.7	9.04333
AT1G13190	AT1G13190	RNA-binding (RRM/RBD/RNP motifs) family protein [Source:NCBI gene (formerly Entrezgene);Acc:837877]	28.07	28.81	28.89	28.59	26.29	25.27	27.35	26.3033	25.39	28.79	23.98	26.0533	24.86	27.55	26.5	26.3033	24.86	27.14	24.44	25.48	23.25	21.92	23.79	22.9867
AT1G13195	AT1G13195	RING/U-box superfamily protein [Source:NCBI gene (formerly Entrezgene);Acc:837878]	8.43	11.83	10.34	10.2	6.84	9.64	9.66	8.71333	10.56	11.34	10.98	10.96	15.54	14.07	13.93	14.5133	11.25	11.17	9.96	10.7933	12.4	11.27	13.25	12.3067
AT1G13200	AT1G13200	F-box and associated interaction domains-containing protein [Source:NCBI gene (formerly Entrezgene);Acc:837880]	0	0.15	0	0.05	0	0	0	0	0.05	0.04	0	0.03	0.05	0	0	0.016667	0.24	0	0.05	0.096667	0	0	0	0
AT1G13210	ACA.l	autoinhibited Ca2+/ATPase II [Source:NCBI gene (formerly Entrezgene);Acc:837881]	14.5	18.93	20.76	18.0633	14.49	18.34	16.82	16.55	37.12	30.76	32.54	33.4733	40.28	38.39	43.3	40.6567	45.59	40.61	43.63	43.2767	37.44	38.71	40.77	38.9733
AT1G13220	LINC2	nuclear matrix constituent protein-like protein [Source:NCBI gene (formerly Entrezgene);Acc:837882]	14.8	14.93	14.44	14.7233	15.06	13.31	15.72	14.6967	13.65	15.32	14.27	14.4133	12.32	11.61	11.39	11.7733	13.11	12.04	13.69	12.9467	11.76	11.39	13.58	12.2433
AT1G13230	AT1G13230	Leucine-rich repeat (LRR) family protein [Source:NCBI gene (formerly Entrezgene);Acc:837883]	0.27	0.12	0.04	0.143333	0.04	0.14	0.29	0.156667	0.28	0.27	0.23	0.26	0.25	0.5	0.07	0.273333	0.27	0.23	0.08	0.193333	0.15	0.08	0.16	0.13
AT1G13245	RTFL17	ROTUNDIFOLIA like 17 [Source:NCBI gene (formerly Entrezgene);Acc:837884]	32.14	43.98	25.01	33.71	38.06	72.27	28.15	46.16	56.59	53.75	48.21	52.85	66.16	80.85	54.96	67.3233	72.7	55.44	43.35	57.1633	78.31	84.08	63.38	75.2567
AT1G13250	GATL3	galacturonosyltransferase-like 3 [Source:NCBI gene (formerly Entrezgene);Acc:837885]	17.22	14.9	15.88	16	13.52	15.22	12.54	13.76	11.36	10.79	12.56	11.57	12.38	11.68	13.53	12.53	11.19	13.31	11.21	11.9033	11.92	15.05	11.68	12.8833
AT1G13260	RAV1	related to ABI3/VP1 1 [Source:NCBI gene (formerly Entrezgene);Acc:837886]	23.41	34.68	28.87	28.9867	18.57	49.79	23.85	30.7367	27.35	24	22.45	24.6	26.26	25.67	23.22	25.05	27.53	25.68	27.23	26.8133	26.03	28.28	21.57	25.2933
AT1G13270	MAP1C	methionine aminopeptidase 1B [Source:NCBI gene (formerly Entrezgene);Acc:837887]	129.48	99.24	116.98	115.233	130.03	123.4	120.66	124.697	91.39	101.58	99.85	97.6067	73.01	80.5	81.79	78.4333	97.96	94.76	95.75	96.1567	80.05	80.13	72.41	77.53
AT1G13280	AOC4	allene oxide cyclase 4 [Source:NCBI gene (formerly Entrezgene);Acc:837888]	36.79	39.85	36.64	37.76	29.02	29	36.86	31.6267	43.92	37.22	37.18	39.44	50.17	50.39	51.13	50.5633	36.98	38.44	34.97	36.7967	44.99	44.33	48.65	45.99
AT1G13290	DOT5	C2H2-like zinc finger protein [Source:NCBI gene (formerly Entrezgene);Acc:837889]	0	0	0	0	0	0.1	0	0.033333	0	0	0	0	0	0	0	0	0	0	0	0	0	0	0	0
AT1G13300	HRS1	myb-like transcription factor family protein [Source:NCBI gene (formerly Entrezgene);Acc:837890]	16.01	28.95	19.11	21.3567	17.2	14.26	25.13	18.8633	25.24	22.02	19.7	22.32	15.67	16.38	12.95	15	16.64	22.17	21.39	20.0667	17.25	18.18	18.94	18.1233
AT1G13310	AT1G13310	Endosomal targeting BRO1-like domain-containing protein [Source:NCBI gene (formerly Entrezgene);Acc:837891]	0.16	0.04	0.08	0.093333	0	0.11	0.03	0.046667	0.08	0	0	0.026667	0.07	0.04	0.52	0.21	0	0.07	0.04	0.036667	0.08	0.04	0.08	0.066667
AT1G13320	PP2AA3	protein phosphatase 2A subunit A3 [Source:NCBI gene (formerly Entrezgene);Acc:837892]	52.36	59.44	53.5	55.1	45.86	50.52	56.03	50.8033	50.38	55.97	54.44	53.5967	52.35	56.98	58.79	56.04	45.18	48.95	48.99	47.7067	47.08	50.84	48.58	48.8333
AT1G13330	AHP2	Tat-binding protein 1(Tbp-1)-interacting protein (TBPIP) [Source:NCBI gene (formerly Entrezgene);Acc:837893]	6.19	6.9	7.47	6.85333	8.18	9.57	8.37	8.70667	8.78	9.05	8.38	8.73667	7.5	9.21	6.99	7.9	7.05	6.35	6.7	6.7	9.59	7.18	6.7	7.82333
AT1G13340	AT1G13340	Regulator of Vps4 activity in the MVB pathway protein [Source:NCBI gene (formerly Entrezgene);Acc:837894]	3.55	4.49	4.41	4.15	3.48	2.99	3.66	3.37667	7.25	4.77	4.21	5.41	11.43	7.24	12.55	10.4067	4.67	6.11	7.56	6.11333	7.74	5.97	6.33	6.68
AT1G13350	AT1G13350	Protein kinase superfamily protein [Source:NCBI gene (formerly Entrezgene);Acc:837895]	23.16	22.43	22.95	22.8467	24.51	22.64	24.26	23.8033	23.69	25.23	23.62	24.18	23.7	25.52	22.47	23.8967	26.33	25.18	26.06	25.8567	25.56	24.8	24.63	24.9967
AT1G13360	AT1G13360	-	75.89	77.56	77.76	77.07	81.95	72.88	84.01	79.6133	82.75	88.51	87.03	86.0967	129.58	122.88	119.04	123.833	111.51	113.96	118.73	114.733	132.53	121.98	139.18	131.23
AT1G13370	AT1G13370	Histone superfamily protein [Source:NCBI gene (formerly Entrezgene);Acc:837897]	0.64	0.64	0.36	0.546667	0.53	0.33	0.43	0.43	1.16	1.73	0.66	1.18333	1.71	0.37	1.97	1.35	0.31	2.35	0.64	1.1	1.48	2.23	0.51	1.40667
AT1G13380	AT1G13380	sodium/hydrogen exchanger (DUF1218) [Source:NCBI gene (formerly Entrezgene);Acc:837898]	46.18	43.23	39.18	42.8633	41.6	46.72	40.93	43.0833	38.34	46.8	45.36	43.5	39.65	40.23	38.85	39.5767	55.92	54.97	54.93	55.2733	56.47	54.16	42.69	51.1067
AT1G13390	AT1G13390	translocase subunit seca [Source:NCBI gene (formerly Entrezgene);Acc:837899]	18.29	22.75	21.96	21	19.21	22.1	17.72	19.6767	19.85	15.68	20.63	18.72	20.98	22.55	23.71	22.4133	27.89	24.23	28.51	26.8767	24.43	20.87	24.91	23.4033
AT1G13400	NUB	C2H2 and C2HC zinc fingers superfamily protein [Source:NCBI gene (formerly Entrezgene);Acc:837900]	1.26	1.05	1.17	1.16	1.65	1.27	0.98	1.3	1.07	1.51	1.07	1.21667	0.47	1.03	0.62	0.706667	0.62	1.28	1.03	0.976667	2.11	0.63	0.99	1.24333
AT1G13410	AT1G13410	Tetratricopeptide repeat (TPR)-like superfamily protein [Source:NCBI gene (formerly Entrezgene);Acc:837901]	4.92	3.52	3.46	3.96667	3.66	2.9	4.02	3.52667	3.06	3.72	3.63	3.47	2.45	3.29	2.78	2.84	3.48	3.41	3.45	3.44667	3.46	3.1	3.24	3.26667
AT1G13420	ST4B	sulfotransferase 4B [Source:NCBI gene (formerly Entrezgene);Acc:837902]	14.32	21.47	12.39	16.06	7.91	6.97	8.97	7.95	22.54	13.59	8.36	14.83	7.75	8.41	4.98	7.04667	8.28	8.59	8.85	8.57333	6.57	7.26	6.61	6.81333
AT1G13430	ST4C	sulfotransferase 4C [Source:NCBI gene (formerly Entrezgene);Acc:837903]	3.48	3.67	3.48	3.54333	2.12	1.5	3.13	2.25	3.78	2.21	1.59	2.52667	2.73	3.39	1.42	2.51333	2.6	1.13	2.88	2.20333	3.01	2.67	2.75	2.81
AT1G13440	GAPC2	glyceraldehyde-3-phosphate dehydrogenase C2 [Source:NCBI gene (formerly Entrezgene);Acc:837904]	1071.81	1170.35	1058.46	1100.21	932.87	895.36	1030.48	952.903	1126.62	1183.25	1086.31	1132.06	958.42	1040.51	962.05	986.993	799.83	869.59	795.41	821.61	922.18	906.04	839.98	889.4
AT1G13448	AT1G13448	ncRNA [Source:NCBI gene (formerly Entrezgene);Acc:5007693]	0.73	0.69	0.66	0.693333	0.71	0.44	1.15	0.766667	0.86	2.04	0.89	1.26333	2.46	2	1.19	1.88333	0.64	1.7	2.26	1.53333	0.51	0.96	0.86	0.776667
AT1G13450	GT-1	Homeodomain-like superfamily protein [Source:NCBI gene (formerly Entrezgene);Acc:837905]	26.12	24.62	21.01	23.9167	23.51	24.57	26.56	24.88	24.2	24.99	21.09	23.4267	25.67	28.78	28.59	27.68	26.7	22.55	20.98	23.41	28.62	25.66	31.32	28.5333
AT1G13460	AT1G13460	Protein phosphatase 2A regulatory B subunit family protein [Source:NCBI gene (formerly Entrezgene);Acc:837906]	13.11	15.2	15.11	14.4733	13.6	12.06	15.57	13.7433	15.46	16.25	15.59	15.7667	17.14	16.65	17.5	17.0967	15.97	15.48	14.77	15.4067	17.81	16.93	17.23	17.3233
AT1G13470	AT1G13470	-	1.57	0.6	0.86	1.01	0.48	0.93	0.65	0.686667	3.27	3.33	3.11	3.23667	4.33	5.03	5.58	4.98	1.98	1.78	2.29	2.01667	4.44	4.05	2.72	3.73667
AT1G13480	AT1G13480	-	5.58	11.98	6.98	8.18	4.61	4.94	7.39	5.64667	6.18	6.3	5.59	6.02333	3.33	5.51	4.4	4.41333	3.7	5.15	6.2	5.01667	4.24	2.63	3.95	3.60667
AT1G13490	AT1G13490	-	0.05	0.12	0.17	0.113333	0	0	0	0	0.19	0.08	0.04	0.103333	0.12	0	0.08	0.066667	0	0.16	0.06	0.073333	0	0.07	0	0.023333
AT1G13500	AT1G13500	-	0.36	0.94	0.39	0.563333	0.68	0.52	0.59	0.596667	0.78	0.5	0.5	0.593333	0.79	0.35	0.4	0.513333	0.14	0.35	0.35	0.28	0.33	0.06	0.41	0.266667
AT1G13510	AT1G13510	-	1.45	1.85	1.5	1.6	0.48	0.65	1.2	0.776667	1.17	2.11	1.55	1.61	0.74	0.81	0.77	0.773333	0.53	0.93	1.08	0.846667	0.77	0.82	0.66	0.75
AT1G13520	AT1G13520	-	0.7	1.43	0.84	0.99	0.76	0.53	1.75	1.01333	1.55	1.47	1.66	1.56	2.24	1.8	2.46	2.16667	1.47	1.48	1.96	1.63667	3.19	1.88	2.41	2.49333
AT1G13530	AT1G13530	-	1.39	2.66	1.82	1.95667	2.87	1.45	1.8	2.04	1.87	2.21	0.95	1.67667	1.7	1.83	1.3	1.61	0.98	2	1.22	1.4	1.89	1.24	1.94	1.69
AT1G13540	AT1G13540	-	0.07	1.33	1.47	0.956667	0	0.32	1.18	0.5	0	0.5	1.3	0.6	0.66	0.44	0.77	0.623333	0	0.57	0.69	0.42	0	0.3	0.06	0.12
AT1G13550	AT1G13550	-	0.16	0.78	0.2	0.38	0.27	0.18	0.78	0.41	0.27	0.58	0.36	0.403333	0.09	0.2	0.94	0.41	0.24	0.4	0.51	0.383333	0.25	0.66	0.32	0.41
AT1G13560	AAPT1	aminoalcoholphosphotransferase 1 [Source:NCBI gene (formerly Entrezgene);Acc:837917]	76	85.33	78.68	80.0033	66.66	69.42	79.01	71.6967	78.69	79.55	76.5	78.2467	65.84	75.45	72.63	71.3067	61.19	70.63	65.91	65.91	63.17	65.82	64.38	64.4567
AT1G13570	AT1G13570	F-box/RNI-like superfamily protein [Source:NCBI gene (formerly Entrezgene);Acc:837918]	6.42	10.37	8.24	8.34333	9.29	10.22	9.75	9.75333	10.53	11.49	9.13	10.3833	9.71	9.2	8.62	9.17667	11.71	9.07	8.73	9.83667	12.34	9.53	12.37	11.4133
AT1G13580	LAG13	LAG1 longevity assurance-like protein [Source:NCBI gene (formerly Entrezgene);Acc:837919]	6.09	7.11	6.66	6.62	6.39	5.23	8.17	6.59667	7.54	6.68	6.1	6.77333	6.4	6.62	6.06	6.36	5.75	6.52	8.04	6.77	6.92	6.14	5.58	6.21333
AT1G13590	PSK1	phytosulfokine 1 [Source:NCBI gene (formerly Entrezgene);Acc:837920]	6.3	10.8	7.34	8.14667	6.72	3.57	7.75	6.01333	10.13	6.92	5.52	7.52333	7.16	6.36	4.4	5.97333	5	7.84	7.98	6.94	5.38	5.03	8.1	6.17
AT1G13600	bZIP58	basic leucine-zipper 58 [Source:NCBI gene (formerly Entrezgene);Acc:837921]	4.83	5.51	3.48	4.60667	2.96	2.69	3.53	3.06	3.43	4.75	2.9	3.69333	4.01	2.84	2.29	3.04667	3.07	2.96	3.1	3.04333	2.46	3.27	2.6	2.77667
AT1G13605	AT1G13605	defensin-like protein [Source:NCBI gene (formerly Entrezgene);Acc:3766718]	0	0	0	0	0	0	0.46	0.153333	0	0	0	0	0	0	0	0	0	0	0	0	0	0	0	0
AT1G13608	AT1G13608	Defensin-like (DEFL) family protein [Source:NCBI gene (formerly Entrezgene);Acc:3766720]	2.06	1.13	1.74	1.64333	2.85	3.52	5.75	4.04	0.41	0.7	1.23	0.78	1.05	1.7	3.74	2.16333	13.02	5.28	5.28	7.86	0.98	14.23	12.87	9.36
AT1G13609	AT1G13609	Defensin-like (DEFL) family protein [Source:NCBI gene (formerly Entrezgene);Acc:3766721]	2.22	0.32	2.95	1.83	0.87	2.24	5.37	2.82667	0	0.94	1.23	0.723333	1.65	1.54	4.84	2.67667	11.44	8.62	3.67	7.91	0.31	14.22	13.26	9.26333
AT1G13610	AT1G13610	alpha/beta-Hydrolases superfamily protein [Source:NCBI gene (formerly Entrezgene);Acc:837922]	0.32	1.1	0.28	0.566667	0.05	0.08	0.42	0.183333	0.05	0.26	0.13	0.146667	0.16	0.76	0.16	0.36	0.05	0.46	0.4	0.303333	0.52	0.34	0.41	0.423333
AT1G13620	RGF2	root meristem growth factor-like protein [Source:NCBI gene (formerly Entrezgene);Acc:837923]	1.64	3.01	2.49	2.38	2.07	1.3	3.59	2.32	3.96	1.38	2.63	2.65667	2.91	2.07	1.18	2.05333	1.51	2.62	1.37	1.83333	2.77	1.64	1.87	2.09333
AT1G13630	AT1G13630	Tetratricopeptide repeat (TPR)-like superfamily protein [Source:NCBI gene (formerly Entrezgene);Acc:837924]	3.09	2.93	3.26	3.09333	3.2	2.48	2.81	2.83	3.65	3.57	3.25	3.49	2.76	2.99	2.52	2.75667	2.28	2.78	2.57	2.54333	2.86	2.51	3.19	2.85333
AT1G13635	AT1G13635	DNA glycosylase superfamily protein [Source:NCBI gene (formerly Entrezgene);Acc:2745751]	1.05	2.39	1.81	1.75	0.9	0.85	1.57	1.10667	2.43	2.58	2	2.33667	3.03	3.27	2.5	2.93333	0.88	2.59	1.59	1.68667	1.16	1.97	1.53	1.55333
AT1G13640	AT1G13640	Phosphatidylinositol 3- and 4-kinase family protein [Source:NCBI gene (formerly Entrezgene);Acc:837925]	36.67	38.54	42.8	39.3367	47.93	45.92	48.38	47.41	37.91	38.13	42.24	39.4267	35.34	36.71	35.63	35.8933	45.18	38.94	38.85	40.99	37.56	39.97	38.56	38.6967
AT1G13650	AT1G13650	-	4.15	2.27	2.37	2.93	3.8	4.24	3.86	3.96667	1.43	2.61	3.12	2.38667	2.65	2.33	2.05	2.34333	3.17	2.06	3.25	2.82667	2.34	1.64	1.67	1.88333
AT1G13670	AT1G13670	-	11.25	20.29	16.38	15.9733	10.8	11.27	13.15	11.74	13.53	12.27	12.42	12.74	8.87	9.1	7.65	8.54	11.89	15.51	12.14	13.18	10.22	7.67	8.38	8.75667
AT1G13680	AT1G13680	PLC-like phosphodiesterases superfamily protein [Source:NCBI gene (formerly Entrezgene);Acc:837929]	0	0	0.05	0.016667	0.11	0	0	0.036667	0.16	0	0.17	0.11	0.18	0.1	0.09	0.123333	0	0.09	0.05	0.046667	0.29	0.11	0.05	0.15
AT1G13690	ATE1	ATPase E1 [Source:NCBI gene (formerly Entrezgene);Acc:837930]	53.74	59.17	61.01	57.9733	52.72	45.85	58	52.19	64.2	60.42	60.02	61.5467	47.95	59.24	56.34	54.51	52.22	54.11	53.15	53.16	51.53	52.28	49.87	51.2267
AT1G13700	PGL1	6-phosphogluconolactonase 1 [Source:NCBI gene (formerly Entrezgene);Acc:837931]	4.48	6.42	4.24	5.04667	6.46	7.41	6.37	6.74667	3.11	3.53	3.41	3.35	4.03	5.07	4.62	4.57333	3.25	4.98	3.91	4.04667	4.31	4.26	4.7	4.42333
AT1G13710	CYP78A5	cytochrome P450, family 78, subfamily A, polypeptide 5 [Source:NCBI gene (formerly Entrezgene);Acc:837932]	12.46	8.12	10.13	10.2367	12.69	10.18	9.56	10.81	11.29	15.16	17.17	14.54	11.06	14.21	12.25	12.5067	11.77	14.32	12.15	12.7467	12.89	11.82	14.25	12.9867
AT1G13730	AT1G13730	Nuclear transport factor 2 (NTF2) family protein with RNA binding (RRM-RBD-RNP motifs) domain-containing protein [Source:NCBI gene (formerly Entrezgene);Acc:837933]	49.89	49.11	46.79	48.5967	43.05	34.46	44.69	40.7333	48.07	47.22	44.44	46.5767	28.87	35.95	27.83	30.8833	32.03	36.25	36.83	35.0367	29.66	29.53	31.03	30.0733
AT1G13740	AFP2	ABI five binding protein 2 [Source:NCBI gene (formerly Entrezgene);Acc:837934]	12.65	11.53	13.31	12.4967	12.26	10.68	10.97	11.3033	13.12	14.19	11.76	13.0233	9.13	8.69	7.15	8.32333	9.83	9.88	9.01	9.57333	7.75	9.38	9.29	8.80667
AT1G13750	AT1G13750	Purple acid phosphatases superfamily protein [Source:NCBI gene (formerly Entrezgene);Acc:837935]	4.33	4.89	3.94	4.38667	4.2	3.67	5.73	4.53333	5.84	5.26	4.76	5.28667	8.03	8.6	6.53	7.72	6.48	5.77	5.33	5.86	8.01	9	7.54	8.18333
AT1G13770	RUS3	root UVB sensitive protein (Protein of unknown function, DUF647) [Source:NCBI gene (formerly Entrezgene);Acc:837937]	12.75	12.88	14.63	13.42	15.41	13.7	14.97	14.6933	12.91	15.47	14.87	14.4167	14.12	14.02	13.79	13.9767	12.74	13.45	13.33	13.1733	14.1	13.51	13.76	13.79
AT1G13780	AT1G13780	F-box/RNI-like/FBD-like domains-containing protein [Source:NCBI gene (formerly Entrezgene);Acc:837938]	4.3	3.69	3.84	3.94333	4.45	4.78	4.26	4.49667	3.53	4.7	4.33	4.18667	3.7	4.96	3.02	3.89333	4.78	4.49	3.32	4.19667	5.12	4.7	4.4	4.74
AT1G13790	FDM4	XH/XS domain-containing protein [Source:NCBI gene (formerly Entrezgene);Acc:837939]	7.06	6.55	6.76	6.79	5.92	6.59	6.82	6.44333	5.11	7.07	6.04	6.07333	4.04	5.25	4.93	4.74	4.48	5.17	4.99	4.88	4.1	5.03	3.98	4.37
AT1G13800	FAC19	Tetratricopeptide repeat (TPR)-like superfamily protein [Source:NCBI gene (formerly Entrezgene);Acc:837941]	2.16	1.89	1.4	1.81667	2.42	1.91	2.06	2.13	2.05	2.06	2.26	2.12333	1.34	1.92	1.32	1.52667	1.52	1.9	1.95	1.79	1.49	1.37	1.46	1.44
AT1G13810	AT1G13810	Restriction endonuclease, type II-like superfamily protein [Source:NCBI gene (formerly Entrezgene);Acc:837942]	17.07	16.32	13.18	15.5233	13.36	10.89	13.34	12.53	13.79	16.56	14.36	14.9033	9.93	12.42	11.14	11.1633	11.35	11.88	13	12.0767	10.61	12.2	9.44	10.75
AT1G13820	AT1G13820	alpha/beta-Hydrolases superfamily protein [Source:NCBI gene (formerly Entrezgene);Acc:837943]	32.22	29.81	34.65	32.2267	32.73	33.71	32.08	32.84	24.98	25.33	27.16	25.8233	27.23	23.26	27.07	25.8533	35.05	29.48	31.17	31.9	25.26	26.04	23.54	24.9467
AT1G13825	AT1G13825	-	0	0.26	0	0.086667	0	0	0.11	0.036667	0.86	0	0	0.286667	0	0.12	0	0.04	0	0	0.12	0.04	0.12	0	0	0.04
AT1G13830	AT1G13830	Carbohydrate-binding X8 domain superfamily protein [Source:NCBI gene (formerly Entrezgene);Acc:837944]	4.79	7.45	5.14	5.79333	3.01	4.12	4.65	3.92667	8.63	5.93	5.18	6.58	4.54	5.33	4.14	4.67	3.01	4.9	5.74	4.55	5.63	4.79	3.59	4.67
AT1G13860	QUL1	QUASIMODO2 LIKE 1 [Source:NCBI gene (formerly Entrezgene);Acc:837945]	11.17	11.11	11.4	11.2267	10.49	11.21	10.88	10.86	12.94	12.08	12.33	12.45	14.1	14.82	12.39	13.77	10.56	10.3	10.15	10.3367	12.05	12.32	11.87	12.08
AT1G13870	DRL1	KTI12-like, chromatin associated protein [Source:NCBI gene (formerly Entrezgene);Acc:837946]	25.48	25.98	24.37	25.2767	22.76	20.73	23.43	22.3067	26.71	26.84	26.31	26.62	22.51	24.14	24.24	23.63	20.28	22.39	23.58	22.0833	22.78	21.58	21.74	22.0333
AT1G13880	AT1G13880	ELM2 domain-containing protein [Source:NCBI gene (formerly Entrezgene);Acc:837947]	18.44	21.64	19.73	19.9367	20.77	21.01	24.49	22.09	21.46	19.59	20.5	20.5167	20.41	22.52	20.18	21.0367	19.11	21.67	23.86	21.5467	22.19	20.99	22.46	21.88
AT1G13900	PAP2	Purple acid phosphatases superfamily protein [Source:NCBI gene (formerly Entrezgene);Acc:837949]	11.24	13.44	12.92	12.5333	9.81	11.38	13.21	11.4667	12.3	13	13.56	12.9533	14.15	14.26	14.46	14.29	10.64	12.2	12.1	11.6467	13.63	14.02	12.69	13.4467
AT1G13910	AT1G13910	Leucine-rich repeat (LRR) family protein [Source:NCBI gene (formerly Entrezgene);Acc:837950]	4.85	5.07	4.04	4.65333	5.83	4.41	5.05	5.09667	5.32	4.05	5.05	4.80667	5.7	5.84	4.97	5.50333	4.69	4.63	5.04	4.78667	5.68	5.06	6.16	5.63333
AT1G13920	AT1G13920	Remorin family protein [Source:NCBI gene (formerly Entrezgene);Acc:837952]	8.41	7.82	8.21	8.14667	5.54	5.69	8.5	6.57667	6.26	6.35	6.62	6.41	9.98	8.63	8.86	9.15667	4.93	5.65	6.77	5.78333	6.2	6.9	8.2	7.1
AT1G13930	AT1G13930	oleosin-B3-like protein [Source:NCBI gene (formerly Entrezgene);Acc:837953]	2123.2	1632.79	2060.39	1938.79	1651.79	2026.6	1794.43	1824.27	1623.44	1649.17	2331.98	1868.2	3222.09	2458.57	3834.61	3171.76	2228.23	2447.54	2816.46	2497.41	2679.29	2672.62	3651.46	3001.12
AT1G13940	AT1G13940	T-box transcription factor, putative (DUF863) [Source:NCBI gene (formerly Entrezgene);Acc:837954]	8.85	8.29	7.87	8.33667	8.22	8	9.54	8.58667	9.78	9.88	8.65	9.43667	7.76	8.99	7.77	8.17333	7.65	8.18	7.03	7.62	7.69	6.99	8.74	7.80667
AT1G13950	ELF5A-1	eukaryotic elongation factor 5A-1 [Source:NCBI gene (formerly Entrezgene);Acc:837955]	18.52	26.11	18.73	21.12	17.43	14.53	18.93	16.9633	25.45	20.65	17.68	21.26	23.7	21.12	22.21	22.3433	15.88	20.75	18.12	18.25	19.12	21.84	17.26	19.4067
AT1G13960	WRKY4	WRKY DNA-binding protein 4 [Source:NCBI gene (formerly Entrezgene);Acc:837956]	10.34	14.37	12.65	12.4533	11.14	12.02	12.48	11.88	13.78	11.71	11.42	12.3033	16.39	14.44	15.36	15.3967	11.96	12.41	13.38	12.5833	15.26	14.25	15.03	14.8467
AT1G13970	AT1G13970	beta-hexosaminidase (DUF1336) [Source:NCBI gene (formerly Entrezgene);Acc:837957]	3.08	5.59	3.78	4.15	2.56	2.36	4.13	3.01667	4.68	3.76	3.31	3.91667	3.86	3.8	2.82	3.49333	2.96	3.1	2.54	2.86667	3.84	2.94	2.73	3.17
AT1G13980	GN	sec7 domain-containing protein [Source:NCBI gene (formerly Entrezgene);Acc:837958]	1.47	1.48	1.29	1.41333	1.4	1.29	1.01	1.23333	1.04	1.11	1.21	1.12	1.35	1.7	2.38	1.81	1.43	1.41	1.31	1.38333	1.96	1.66	1.43	1.68333
AT1G13990	AT1G13990	plant/protein [Source:NCBI gene (formerly Entrezgene);Acc:837959]	33.97	37.95	42.53	38.15	28.73	37.16	36.38	34.09	62.21	52.54	62.74	59.1633	115.33	102	134	117.11	69.65	56.14	66.82	64.2033	99.91	89.87	125.07	104.95
AT1G14000	VIK	VH1-interacting kinase [Source:NCBI gene (formerly Entrezgene);Acc:837960]	37.28	43.47	46.28	42.3433	32.43	36.63	45.88	38.3133	52.19	47.2	45.42	48.27	54	50.9	63.44	56.1133	47.81	46.43	48.83	47.69	50	50.19	56.35	52.18
AT1G14010	AT1G14010	emp24/gp25L/p24 family/GOLD family protein [Source:NCBI gene (formerly Entrezgene);Acc:837961]	62.3	82.05	69.59	71.3133	63.59	55.54	72	63.71	100.78	83.32	88.91	91.0033	103.26	103.67	113.25	106.727	64.93	73.57	79.57	72.69	87.75	93.02	78.12	86.2967
AT1G14020	AT1G14020	O-fucosyltransferase family protein [Source:NCBI gene (formerly Entrezgene);Acc:837963]	16.99	16.89	18.02	17.3	18	15.7	16.71	16.8033	19.22	17.34	18.21	18.2567	17.33	16.61	15.87	16.6033	15.65	15.31	16.55	15.8367	18.53	15.05	15.81	16.4633
AT1G14030	LSMT-L	Rubisco methyltransferase family protein [Source:NCBI gene (formerly Entrezgene);Acc:837964]	34.32	29.35	33.81	32.4933	38.72	38.35	34.64	37.2367	26.84	26.25	29.87	27.6533	24.08	26.12	21.55	23.9167	34.85	28.58	29.72	31.05	27.13	24.4	29.46	26.9967
AT1G14040	AT1G14040	EXS (ERD1/XPR1/SYG1) family protein [Source:NCBI gene (formerly Entrezgene);Acc:837965]	8.07	10.68	6.24	8.33	6.92	5.97	7.53	6.80667	9.11	10.52	7.55	9.06	6.59	6.78	7.54	6.97	6.63	7.71	8.1	7.48	7.38	6.84	6.55	6.92333
AT1G14060	AT1G14060	GCK domain-containing protein [Source:NCBI gene (formerly Entrezgene);Acc:837966]	63.51	62.55	53.26	59.7733	47.48	39.1	45.22	43.9333	65.22	73.67	56.63	65.1733	40.14	48.38	36.88	41.8	42.3	43.16	44.37	43.2767	36.28	42.35	34.51	37.7133
AT1G14071	ath-MIR830	ath-MIR830 [Source:miRBase;Acc:MI0005386]	9.09	13.16	10.76	11.0033	11.01	10.8	11.64	11.15	13.68	14.15	9.89	12.5733	13.57	13.91	10.2	12.56	10.4	12.67	9.46	10.8433	10.61	11.3	14.06	11.99
AT1G14080	FUT6	fucosyltransferase 6 [Source:NCBI gene (formerly Entrezgene);Acc:837968]	3.13	4.96	4.18	4.09	2.18	2.06	3.88	2.70667	6.22	3.15	2.86	4.07667	3.11	2.62	2.09	2.60667	2.25	3	2.85	2.7	3.18	2.09	3.26	2.84333
AT1G14100	FUT8	fucosyltransferase 8 [Source:NCBI gene (formerly Entrezgene);Acc:5007694]	0.29	0.04	0.04	0.123333	0	0	0.07	0.023333	0.12	0.21	0.03	0.12	0.07	0	0.1	0.056667	0	0.07	0.08	0.05	0.15	0.25	0.16	0.186667
AT1G14120	AT1G14120	2-oxoglutarate (2OG) and Fe(II)-dependent oxygenase superfamily protein [Source:NCBI gene (formerly Entrezgene);Acc:837971]	31.07	45.22	40.99	39.0933	20.48	21.19	34.05	25.24	35.26	39.41	33.04	35.9033	20.97	33.36	23.82	26.05	18.77	25.04	22.46	22.09	24.1	20.61	25.88	23.53
AT1G14130	AT1G14130	2-oxoglutarate (2OG) and Fe(II)-dependent oxygenase superfamily protein [Source:NCBI gene (formerly Entrezgene);Acc:837972]	13.42	17.75	17.12	16.0967	10.31	16.3	13.78	13.4633	23.02	16.66	19.75	19.81	22.08	21.63	23.03	22.2467	19.44	18.84	20.14	19.4733	24.3	17.09	23.58	21.6567
AT1G14140	UCP3	Mitochondrial substrate carrier family protein [Source:NCBI gene (formerly Entrezgene);Acc:837973]	20.51	20.21	20.76	20.4933	22.84	20.45	20.42	21.2367	21.38	19.59	19.56	20.1767	22.32	18.76	21.08	20.72	15.1	19.52	18.12	17.58	19.96	18.82	18.17	18.9833
AT1G14150	PnsL2	PsbQ-like 2 [Source:NCBI gene (formerly Entrezgene);Acc:837974]	109.89	97.81	129.85	112.517	163.69	192	150.68	168.79	80.61	81.38	122.9	94.9633	110.86	111.24	116.08	112.727	153.93	131.72	141.14	142.263	121.85	117.61	153.5	130.987
AT1G14160	AT1G14160	Uncharacterized protein family (UPF0497) [Source:NCBI gene (formerly Entrezgene);Acc:837975]	2.3	6.19	4.86	4.45	4.16	3.07	4.7	3.97667	9.88	5.84	3.28	6.33333	4.88	2.95	3.22	3.68333	3.72	3.89	2.64	3.41667	5.21	3.35	4.79	4.45
AT1G14170	AT1G14170	RNA-binding KH domain-containing protein [Source:NCBI gene (formerly Entrezgene);Acc:837976]	16.81	20.93	21.48	19.74	12.06	14.32	18.69	15.0233	26.5	26.36	22.31	25.0567	21.66	22.07	23.86	22.53	19.37	20.49	23.94	21.2667	17.36	19.96	15.37	17.5633
AT1G14180	AT1G14180	RING/U-box superfamily protein [Source:NCBI gene (formerly Entrezgene);Acc:837977]	10.29	9.92	9.25	9.82	9.92	9.1	9.22	9.41333	10.42	8.9	9.74	9.68667	8.14	7.52	7.5	7.72	8.68	8.37	9.65	8.9	8.11	8.67	8.23	8.33667
AT1G14185	AT1G14185	Glucose-methanol-choline (GMC) oxidoreductase family protein [Source:NCBI gene (formerly Entrezgene);Acc:837978]	1.64	2.78	2.47	2.29667	0.84	1.39	2.3	1.51	1.72	2.21	1.83	1.92	0.83	1.09	1.23	1.05	0.67	2.14	1.4	1.40333	0.96	0.63	1.41	1
AT1G14190	AT1G14190	Glucose-methanol-choline (GMC) oxidoreductase family protein [Source:NCBI gene (formerly Entrezgene);Acc:837979]	3.36	3.12	2.1	2.86	1.8	2.54	2.88	2.40667	2.66	3.02	2.86	2.84667	3.27	3.77	2.44	3.16	2.53	2.38	2.39	2.43333	2.3	2.93	3.08	2.77
AT1G14200	AT1G14200	RING/U-box superfamily protein [Source:NCBI gene (formerly Entrezgene);Acc:837980]	8.74	10.69	11.33	10.2533	11.75	10.72	8.66	10.3767	10.97	8.31	10.4	9.89333	14.74	13.93	13.92	14.1967	17.95	13.65	14.39	15.33	15.17	13.44	17.17	15.26
AT1G14205	AT1G14205	Ribosomal L18p/L5e family protein [Source:NCBI gene (formerly Entrezgene);Acc:837981]	14.38	12.01	11.65	12.68	12.79	13.76	15.58	14.0433	8.11	12.39	9.82	10.1067	7.26	9.88	6.24	7.79333	11.4	10.48	9.29	10.39	9.22	7.82	6.56	7.86667
AT1G14210	AT1G14210	Ribonuclease T2 family protein [Source:NCBI gene (formerly Entrezgene);Acc:837982]	80.32	89.37	82.04	83.91	49.82	57.23	75.1	60.7167	70.23	89.9	72.86	77.6633	43.89	53.4	46.42	47.9033	52.12	70.53	67.39	63.3467	43.88	55.69	42.55	47.3733
AT1G14220	AT1G14220	Ribonuclease T2 family protein [Source:NCBI gene (formerly Entrezgene);Acc:837983]	1.52	1.67	1.34	1.51	0.99	1.39	1.71	1.36333	3.53	1.21	1.02	1.92	1.84	0.54	0.48	0.953333	1.12	1.36	1.56	1.34667	0.75	1.44	1.11	1.1
AT1G14230	AT1G14230	GDA1/CD39 nucleoside phosphatase family protein [Source:NCBI gene (formerly Entrezgene);Acc:837984]	14.59	17.12	15.44	15.7167	14.21	15.58	15.73	15.1733	16.56	16.82	14.96	16.1133	18.65	17.2	15.92	17.2567	15.75	15.78	15.66	15.73	19.3	17.54	18.66	18.5
AT1G14240	AT1G14240	GDA1/CD39 nucleoside phosphatase family protein [Source:NCBI gene (formerly Entrezgene);Acc:837985]	2.82	3.4	2.38	2.86667	1.72	1.43	2.83	1.99333	5.46	3.81	3.12	4.13	3.79	4.39	3.14	3.77333	2.13	2.34	3.07	2.51333	4.23	2.89	3.67	3.59667
AT1G14250	AT1G14250	GDA1/CD39 nucleoside phosphatase family protein [Source:NCBI gene (formerly Entrezgene);Acc:837986]	12.25	12.22	19.73	14.7333	9.99	11.82	10.02	10.61	6.9	5.83	12.02	8.25	11.66	7.66	20.45	13.2567	5.91	5.35	11.2	7.48667	5.42	5.74	9.66	6.94
AT1G14260	AT1G14260	RING/FYVE/PHD zinc finger superfamily protein [Source:NCBI gene (formerly Entrezgene);Acc:837987]	1.92	1.69	1.38	1.66333	1.23	1.42	1.5	1.38333	1.73	2.11	2.34	2.06	0.97	1.87	1.67	1.50333	1.39	1.57	2.33	1.76333	2.52	1.77	3.01	2.43333
AT1G14270	AT1G14270	CAAX amino terminal protease family protein [Source:NCBI gene (formerly Entrezgene);Acc:837988]	59.66	44.84	59.45	54.65	62.74	66.96	63.69	64.4633	47.24	53.9	58.5	53.2133	45.85	49.02	51.95	48.94	56.28	53.29	55.62	55.0633	49.36	51.43	54.14	51.6433
AT1G14280	PKS2	phytochrome kinase substrate 2 [Source:NCBI gene (formerly Entrezgene);Acc:837989]	10.84	6.35	10	9.06333	8.38	9.7	9.73	9.27	8.57	8.81	6.79	8.05667	7.4	6.26	7.14	6.93333	8.67	7.19	5.69	7.18333	8.09	7.31	9.18	8.19333
AT1G14290	SBH2	sphingoid base hydroxylase 2 [Source:NCBI gene (formerly Entrezgene);Acc:837990]	16.52	20.77	18.88	18.7233	18.51	18.94	20.91	19.4533	15.9	13.71	14.01	14.54	13.38	14.68	11.96	13.34	14.71	12.96	13.8	13.8233	15.14	12.09	12.95	13.3933
AT1G14300	AT1G14300	ARM repeat superfamily protein [Source:NCBI gene (formerly Entrezgene);Acc:837991]	35.02	34.91	31.99	33.9733	21.92	23.8	27.94	24.5533	31.97	33.8	31.13	32.3	20.79	25.76	21.13	22.56	26.38	25.03	28.4	26.6033	21.3	23.01	16.82	20.3767
[truncated: 23,756 more rows]

## Sheet: control_6 h
List of genes showing differential expression levels in the snrk2.1/4/5/7/8/9/10 mutant compared with the expression levels in wild-type plants under control.
snrk2.1/4/5/7/8/9/10_vs_Col-0_control
[truncated: 101 more rows]

## Sheet: 300 mM mannitol_6 h
List of genes showing differential expression levels in the snrk2.1/4/5/7/8/9/10 mutant compared with the expression levels in wild-type plants after treatment with 300 mM mannitol for 6 h.
[truncated: 206 more rows]

[truncated: 2 more sheets: 600 mM mannitol_6 h, heat map]
